# Supplementary material for: Fragmentation and Coverage Variation in Viral Metagenome Assemblies, and Their Effect in Diversity Calculations
Source: Front Bioeng Biotechnol. 2015 Sep 17;3:141. doi: 10.3389/fbioe.2015.00141 (PMC4585024; doi:10.3389/fbioe.2015.00141)
Supplement: Supplementary file 1 [file Table_1.XLSX]

## Sheet: Hoja1
Genome	0.05M	0.5M	5M	50M	Reyes et al
gi|195546701|ref|NC_011107.1| Pseudomonas phage PT2, complete genome	4.06231e-06	2.03066e-05	8.32681e-06	8.36815e-06	8.2794e-06
gi|9630525|ref|NC_001902.1| Methanobacterium phage psiM2, complete genome	1.21869e-05	2.03066e-05	1.40134e-05	1.38318e-05	1.3799e-05
gi|9625875|ref|NC_001348.1| Human herpesvirus 3, complete genome	1.62492e-05	2.03066e-05	1.66536e-05	1.67566e-05	1.65588e-05
gi|190340974|ref|NC_010956.1| Human adenovirus D, complete genome	1.62492e-05	2.03066e-05	1.60443e-05	1.67363e-05	1.65588e-05
gi|288804639|ref|NC_013797.1| Pieris rapae granulovirus, complete genome	1.62492e-05	2.03066e-05	1.56382e-05	1.55786e-05	1.65588e-05
gi|124378202|ref|NC_008912.1| Glypta fumiferanae ichnovirus segment C9, complete sequence	8.12462e-06	2.03066e-05	1.42165e-05	1.44208e-05	1.65588e-05
gi|33620426|ref|NC_005066.1| Enterobacteria phage RB49, complete genome	1.82804e-05	2.03066e-05	1.94969e-05	1.96205e-05	1.93186e-05
gi|281199644|ref|NC_013594.1| Escherichia phage D108, complete genome	1.82804e-05	2.03066e-05	1.94969e-05	1.96205e-05	1.93186e-05
gi|86355520|ref|NC_007767.1| Hyphantria cunea nucleopolyhedrovirus, complete genome	2.23427e-05	2.03066e-05	2.23402e-05	2.24234e-05	2.20784e-05
gi|15320657|ref|NC_003083.1| Epiphyas postvittana NPV, complete genome	2.23427e-05	2.03066e-05	2.23402e-05	2.22203e-05	2.20784e-05
gi|23577820|ref|NC_004323.1| Rachiplusia ou MNPV, complete genome	2.03115e-05	2.03066e-05	2.1934e-05	2.2139e-05	2.20784e-05
gi|24943089|ref|NC_004367.1| Callitrichine herpesvirus 3 strain CJ0149, complete genome	2.23427e-05	2.03066e-05	2.21371e-05	2.20984e-05	2.20784e-05
gi|20514675|ref|NC_003793.1| Spiroplasma phage 1-C74, complete genome	2.23427e-05	2.03066e-05	2.23402e-05	2.20578e-05	2.20784e-05
gi|300116737|ref|NC_014321.1| Hyperthermophilic Archaeal Virus 2, complete genome	1.01558e-05	0	1.15763e-05	1.16992e-05	2.20784e-05
gi|62326506|ref|NC_006934.1| Reticuloendotheliosis virus, complete genome	2.43738e-05	2.03066e-05	2.51835e-05	2.52263e-05	2.48382e-05
gi|9626429|ref|NC_001427.1| Chicken anemia virus, complete genome	2.43738e-05	2.03066e-05	2.51835e-05	2.52263e-05	2.48382e-05
gi|9635165|ref|NC_002321.1| Staphylococcus prophage PVL, complete genome	2.43738e-05	2.03066e-05	2.51835e-05	2.52263e-05	2.48382e-05
gi|115298502|ref|NC_008361.1| Spodoptera frugiperda ascovirus 1a, complete genome	2.43738e-05	2.03066e-05	2.51835e-05	2.5206e-05	2.48382e-05
gi|32698539|ref|NC_005038.1| Adoxophyes orana granulovirus, complete genome	2.43738e-05	2.03066e-05	2.51835e-05	2.5206e-05	2.48382e-05
gi|29028667|ref|NC_004617.1| Staphylococcus prophage phi 13, complete genome	2.43738e-05	2.03066e-05	2.51835e-05	2.5206e-05	2.48382e-05
gi|29566975|ref|NC_004689.1| Mycobacterium phage Barnyard, complete genome	2.43738e-05	2.03066e-05	2.51835e-05	2.51857e-05	2.48382e-05
gi|30043925|ref|NC_004740.1| Staphylococcus prophage phiN315, complete genome	2.43738e-05	2.03066e-05	2.51835e-05	2.50638e-05	2.48382e-05
gi|31072008|ref|NC_004814.1| Streptococcus phage C1, complete genome	2.43738e-05	2.03066e-05	2.47773e-05	2.4942e-05	2.48382e-05
gi|198449262|ref|NC_011216.1| Burkholderia phage KS10, complete genome	2.23427e-05	2.03066e-05	2.47773e-05	2.48404e-05	2.48382e-05
gi|206599983|ref|NC_011292.1| Mycobacterium phage Konstantine, complete genome	2.43738e-05	2.03066e-05	2.47773e-05	2.48201e-05	2.48382e-05
gi|281416278|ref|NC_013647.1| Klebsiella phage KP32, complete genome	2.43738e-05	2.03066e-05	2.3965e-05	2.42514e-05	2.48382e-05
gi|51010904|ref|NC_003094.2| Helicoverpa armigera NPV, complete genome	2.6405e-05	2.03066e-05	2.80268e-05	2.80293e-05	2.7598e-05
gi|213159268|ref|NC_011588.1| Oryctes rhinoceros virus, complete genome	2.6405e-05	2.03066e-05	2.80268e-05	2.80089e-05	2.7598e-05
gi|30387453|ref|NC_004777.1| Yersinia pestis phage phiA1122, complete genome	2.6405e-05	2.03066e-05	2.80268e-05	2.79886e-05	2.7598e-05
gi|61602086|ref|NC_006879.1| Simian adenovirus 1, complete genome	2.6405e-05	2.03066e-05	2.80268e-05	2.79886e-05	2.7598e-05
gi|122891714|ref|NC_008798.1| Staphylococcus phage phiETA2, complete genome	2.6405e-05	2.03066e-05	2.78237e-05	2.79683e-05	2.7598e-05
gi|68299727|ref|NC_007149.1| Vibriophage VP4, complete genome	2.6405e-05	2.03066e-05	2.78237e-05	2.79074e-05	2.7598e-05
gi|157102938|ref|NC_009763.2| Staphylococcus prophage tp310-3, complete genome	2.6405e-05	2.03066e-05	2.78237e-05	2.78261e-05	2.7598e-05
gi|295441881|ref|NC_014090.1| Torque teno mini virus 4, complete genome	2.6405e-05	2.03066e-05	2.74176e-05	2.72371e-05	2.7598e-05
gi|30844336|ref|NC_003663.2| Cowpox virus, complete genome	3.04673e-05	2.03066e-05	3.0667e-05	3.08322e-05	3.03578e-05
gi|159192286|ref|NC_001421.2| Enterobacteria phage PRD1, complete genome	3.04673e-05	2.03066e-05	3.0667e-05	3.08322e-05	3.03578e-05
gi|228860932|ref|NC_012635.1| Enterobacteria phage RB51, complete genome	3.04673e-05	2.03066e-05	3.0667e-05	3.08322e-05	3.03578e-05
gi|38638196|ref|NC_005264.1| Psittacid herpesvirus 1, complete genome	3.04673e-05	2.03066e-05	3.0667e-05	3.08322e-05	3.03578e-05
gi|18653809|ref|NC_003401.1| Macacine herpesvirus 5, genome	3.04673e-05	2.03066e-05	3.04639e-05	3.07509e-05	3.03578e-05
gi|9629644|ref|NC_001831.1| Bovine foamy virus, complete genome	3.04673e-05	2.03066e-05	3.02609e-05	3.069e-05	3.03578e-05
gi|66395293|ref|NC_007048.1| Staphylococcus phage 69, complete genome	3.04673e-05	2.03066e-05	3.0667e-05	3.04869e-05	3.03578e-05
gi|109522567|ref|NC_008200.1| Mycobacterium phage PLot, complete genome	3.04673e-05	2.03066e-05	3.02609e-05	3.02635e-05	3.03578e-05
gi|168804017|ref|NC_010356.1| Glossina pallidipes salivary gland hypertrophy virus, complete genome	3.04673e-05	2.03066e-05	2.98547e-05	3.02432e-05	3.03578e-05
gi|192823996|ref|NC_011019.1| Mycobacterium phage KBG, complete genome	2.6405e-05	2.03066e-05	2.92454e-05	2.96541e-05	3.03578e-05
gi|215401232|ref|NC_011615.1| Helicoverpa armigera multiple nucleopolyhedrovirus, complete genome	2.84362e-05	2.03066e-05	2.72145e-05	2.63841e-05	3.03578e-05
gi|18640237|ref|NC_003391.1| Camelpox virus, complete genome	3.24985e-05	2.03066e-05	3.35103e-05	3.36351e-05	3.31176e-05
gi|51518815|ref|NC_006144.1| Simian adenovirus 3, complete genome	3.24985e-05	2.03066e-05	3.35103e-05	3.36351e-05	3.31176e-05
gi|38229169|ref|NC_005179.1| Yaba monkey tumor virus, complete genome	3.24985e-05	2.03066e-05	3.35103e-05	3.36351e-05	3.31176e-05
gi|564105783|ref|AC_000190.1| Tree shrew adenovirus 1, complete genome	3.24985e-05	2.03066e-05	3.35103e-05	3.36351e-05	3.31176e-05
gi|58042841|ref|NC_005137.2| Choristoneura fumiferana DEF MNPV, complete genome	3.24985e-05	2.03066e-05	3.35103e-05	3.35945e-05	3.31176e-05
gi|154551150|ref|NC_008035.3| Antheraea pernyi nucleopolyhedrovirus, complete genome	3.24985e-05	2.03066e-05	3.33072e-05	3.35539e-05	3.31176e-05
gi|18034800|ref|NC_003157.4| Temperate phage phiNIH1.1, complete genome	3.24985e-05	2.03066e-05	3.35103e-05	3.34726e-05	3.31176e-05
gi|40549402|ref|NC_004466.2| Pseudomonas phage PaP3, complete genome	3.24985e-05	2.03066e-05	3.24949e-05	3.31883e-05	3.31176e-05
gi|194303197|ref|NC_011057.1| Mycobacterium phage Phaedrus, complete genome	3.24985e-05	2.03066e-05	3.33072e-05	3.31883e-05	3.31176e-05
gi|215401395|ref|NC_011616.1| Spodoptera litura nucleopolyhedrovirus II, complete genome	3.24985e-05	2.03066e-05	3.29011e-05	3.31476e-05	3.31176e-05
gi|254688521|ref|NC_013024.1| Circovirus-like genome RW-B, complete genome	3.24985e-05	0	3.29011e-05	3.31273e-05	3.31176e-05
gi|125745044|ref|NC_002229.3| Gallid herpesvirus 2, complete genome	3.45296e-05	2.03066e-05	3.63536e-05	3.6438e-05	3.58774e-05
gi|9632893|ref|NC_000871.1| Streptococcus phage Sfi19, complete genome	3.45296e-05	2.03066e-05	3.63536e-05	3.6438e-05	3.58774e-05
gi|51527264|ref|NC_003266.2| Human adenovirus E, complete genome	3.45296e-05	2.03066e-05	3.63536e-05	3.63974e-05	3.58774e-05
gi|17981815|ref|NC_003315.1| Haemophilus phage HP2, complete genome	3.45296e-05	2.03066e-05	3.59475e-05	3.60724e-05	3.58774e-05
gi|22122273|ref|NC_004086.1| Sulfolobus islandicus rod-shaped virus 2, complete genome	3.45296e-05	2.03066e-05	3.57444e-05	3.59912e-05	3.58774e-05
gi|45390216|ref|NC_005807.1| Honeysuckle yellow vein virus-[UK1], complete genome	3.45296e-05	2.03066e-05	3.63536e-05	3.59912e-05	3.58774e-05
gi|75750386|ref|NC_007409.1| Acidianus two-tailed virus, complete genome	2.43738e-05	0	2.68083e-05	2.7359e-05	3.58774e-05
gi|29165635|ref|NC_002072.2| Streptococcus phage DT1, complete genome	3.85919e-05	2.03066e-05	3.91969e-05	3.9241e-05	3.86372e-05
gi|13095862|ref|NC_002669.1| Lactococcus prophage bIL310, complete genome	3.85919e-05	2.03066e-05	3.91969e-05	3.9241e-05	3.86372e-05
gi|29135243|ref|NC_004628.1| Chilli leaf curl virus, complete genome	3.85919e-05	2.03066e-05	3.91969e-05	3.9241e-05	3.86372e-05
gi|27228718|ref|NC_004450.1| Taro bacilliform virus, complete genome	3.85919e-05	2.03066e-05	3.91969e-05	3.9241e-05	3.86372e-05
gi|657184119|ref|NC_005880.2| Staphylococcus phage K, complete genome	3.85919e-05	2.03066e-05	3.91969e-05	3.9241e-05	3.86372e-05
gi|48843719|ref|NC_005902.1| Lymphocystis disease virus - isolate China, complete genome	3.85919e-05	2.03066e-05	3.91969e-05	3.92206e-05	3.86372e-05
gi|41189515|ref|NC_005356.1| Staphylococcus phage 77, complete genome	3.85919e-05	2.03066e-05	3.91969e-05	3.92003e-05	3.86372e-05
gi|9627257|ref|NC_001576.1| Human papillomavirus type 10, complete genome	3.85919e-05	2.03066e-05	3.91969e-05	3.92003e-05	3.86372e-05
gi|21426072|ref|NC_004003.1| Goatpox virus Pellor, complete genome	3.85919e-05	2.03066e-05	3.91969e-05	3.90988e-05	3.86372e-05
gi|118430711|ref|NC_008575.1| Ralstonia phage RSS1, complete genome	3.85919e-05	2.03066e-05	3.89939e-05	3.90175e-05	3.86372e-05
gi|118430724|ref|NC_008583.1| Staphylococcus phage phiNM1, complete genome	3.45296e-05	2.03066e-05	3.87908e-05	3.8327e-05	3.86372e-05
gi|160688402|ref|NC_009987.1| Spiroplasma kunkelii virus SkV1_CR2-3x, complete genome	3.24985e-05	2.03066e-05	3.77753e-05	3.78801e-05	3.86372e-05
gi|225626323|ref|NC_012418.1| Pseudomonas phage phikF77, complete genome	3.45296e-05	2.03066e-05	3.73691e-05	3.71692e-05	3.86372e-05
gi|281416165|ref|NC_013651.1| Vibrio phage N4, complete genome	3.45296e-05	0	3.35103e-05	3.47725e-05	3.86372e-05
gi|304422916|ref|NC_014468.1| Bat adeno-associated virus YNM, complete genome	4.06231e-05	4.06133e-05	4.20402e-05	4.20236e-05	4.1397e-05
gi|90592717|ref|NC_007921.1| Agrotis segetum nucleopolyhedrovirus, complete genome	4.06231e-05	4.06133e-05	4.18372e-05	4.18408e-05	4.1397e-05
gi|9910036|ref|NC_002515.1| Mycoplasma phage P1, complete genome	4.06231e-05	4.06133e-05	4.20402e-05	4.16986e-05	4.1397e-05
gi|17426228|ref|NC_003288.1| Staphylococcus phage phiETA, complete genome	4.06231e-05	4.06133e-05	4.16341e-05	4.16986e-05	4.1397e-05
gi|219523869|ref|NC_011810.1| Pseudomonas phage PB1, complete genome	4.06231e-05	4.06133e-05	4.04155e-05	4.07846e-05	4.1397e-05
gi|192823901|ref|NC_011020.1| Mycobacterium phage Jasper, complete genome	4.06231e-05	4.06133e-05	4.10248e-05	4.06221e-05	4.1397e-05
gi|257136433|ref|NC_013197.1| Thermus phage P23-77, complete genome	4.46854e-05	4.06133e-05	4.46805e-05	4.48265e-05	4.41568e-05
gi|158345134|ref|NC_009936.1| Enterobacteria phage LKA1, complete genome	4.67165e-05	4.06133e-05	4.75238e-05	4.76497e-05	4.69166e-05
gi|51518014|ref|NC_006146.1| Macacine herpesvirus 4, complete genome	4.46854e-05	4.06133e-05	4.73207e-05	4.75685e-05	4.69166e-05
gi|359946431|ref|NC_012783.2| Cercopithecine herpesvirus 5 strain 2715, complete genome	4.67165e-05	4.06133e-05	4.73207e-05	4.75482e-05	4.69166e-05
gi|109638461|ref|NC_008211.1| Ranid herpesvirus 1 strain McKinnell, complete genome	4.46854e-05	4.06133e-05	4.73207e-05	4.67967e-05	4.69166e-05
gi|114680053|ref|NC_008349.1| Plutella xylostella multiple nucleopolyhedrovirus, complete genome	4.67165e-05	2.03066e-05	4.30557e-05	4.36891e-05	4.69166e-05
gi|216906055|ref|NC_011646.1| Abalone shriveling syndrome-associated virus, complete genome	4.87477e-05	4.06133e-05	5.03671e-05	5.04527e-05	4.96764e-05
gi|281190771|ref|NC_013590.2| Felid herpesvirus 1, complete genome	4.87477e-05	4.06133e-05	4.83361e-05	4.93762e-05	4.96764e-05
gi|9625355|ref|NC_001330.1| Enterobacteria phage alpha3, complete genome	5.281e-05	4.06133e-05	5.32104e-05	5.32556e-05	5.24362e-05
gi|50313241|ref|NC_001491.2| Equid herpesvirus 1, complete genome	5.281e-05	4.06133e-05	5.21949e-05	5.24025e-05	5.24362e-05
gi|723456162|ref|NC_001659.2| African swine fever virus strain BA71V, complete genome	5.07788e-05	4.06133e-05	5.13825e-05	5.06151e-05	5.24362e-05
gi|192823813|ref|NC_011022.1| Mycobacterium phage DD5, complete genome	5.48412e-05	4.06133e-05	5.60537e-05	5.60585e-05	5.5196e-05
gi|9626510|ref|NC_001447.1| Acholeplasma phage L2, complete genome	5.48412e-05	4.06133e-05	5.60537e-05	5.60585e-05	5.5196e-05
gi|89158250|ref|NC_007810.1| Pseudomonas phage F8, complete genome	5.48412e-05	4.06133e-05	5.50382e-05	5.54289e-05	5.5196e-05
gi|282598847|ref|NC_013692.1| Pseudomonas phage LIT1, complete genome	5.68723e-05	4.06133e-05	5.86939e-05	5.88208e-05	5.79558e-05
gi|9625433|ref|NC_001335.1| Mycobacterium phage L5 complete genome	5.48412e-05	4.06133e-05	5.80846e-05	5.81912e-05	5.79558e-05
gi|29565766|ref|NC_004680.1| Mycobacterium phage Che8, complete genome	6.09346e-05	6.09199e-05	6.15372e-05	6.1644e-05	6.07156e-05
gi|194100359|ref|NC_011045.1| Enterobacteria phage 13a, complete genome	6.09346e-05	6.09199e-05	6.15372e-05	6.15019e-05	6.07156e-05
gi|565323599|ref|NC_012223.2| Enterobacteria phage SSL-2009a, complete genome	6.29658e-05	6.09199e-05	6.43805e-05	6.44673e-05	6.34754e-05
gi|9964607|ref|NC_002519.1| Roseobacter phage SIO1, complete genome	6.29658e-05	6.09199e-05	6.43805e-05	6.44673e-05	6.34754e-05
gi|228861315|ref|NC_012638.1| Enterobacteria phage RB14, complete genome	6.29658e-05	6.09199e-05	6.43805e-05	6.44673e-05	6.34754e-05
gi|32128412|ref|NC_004902.1| Xanthomonas phage Xp10, complete genome	6.29658e-05	6.09199e-05	6.43805e-05	6.4447e-05	6.34754e-05
gi|165970234|ref|NC_010275.1| Vibrio phage kappa, complete genome	6.70281e-05	6.09199e-05	6.72238e-05	6.72702e-05	6.62352e-05
gi|29366701|ref|NC_004665.1| Pseudomonas phage gh-1, complete genome	6.70281e-05	6.09199e-05	6.72238e-05	6.72702e-05	6.62352e-05
gi|148734472|ref|NC_009540.1| Enterobacteria phage TLS, complete genome	6.70281e-05	6.09199e-05	6.72238e-05	6.71687e-05	6.62352e-05
gi|157265294|ref|NC_009803.1| Thermus phage P23-45, complete genome	6.70281e-05	6.09199e-05	6.68176e-05	6.70468e-05	6.62352e-05
gi|148727181|ref|NC_009543.1| Xanthomonas phage Xop411, complete genome	6.70281e-05	6.09199e-05	6.70207e-05	6.70062e-05	6.62352e-05
gi|237651460|ref|NC_012696.1| Roseophage EE36P1, complete genome	6.90592e-05	6.09199e-05	7.00671e-05	7.00731e-05	6.8995e-05
gi|9633069|ref|NC_000898.1| Human herpesvirus 6B, complete genome	6.90592e-05	6.09199e-05	7.00671e-05	6.97888e-05	6.8995e-05
gi|285002275|ref|NC_013772.1| Pseudaletia unipuncta granulovirus, complete genome	6.90592e-05	6.09199e-05	6.92547e-05	6.93826e-05	6.8995e-05
gi|66396040|ref|NC_007059.1| Staphylococcus phage 71, complete genome	6.70281e-05	6.09199e-05	6.9864e-05	6.93216e-05	6.8995e-05
gi|197261329|ref|NC_011165.1| Pseudomonas phage LBL3, complete genome	6.70281e-05	4.06133e-05	6.60052e-05	6.76967e-05	6.8995e-05
gi|282598772|ref|NC_013698.1| Clavibacter phage CMP1, complete genome	7.10904e-05	6.09199e-05	7.27073e-05	7.28761e-05	7.17548e-05
gi|89152533|ref|NC_007808.1| Pseudomonas phage PA11, complete genome	7.10904e-05	6.09199e-05	7.27073e-05	7.26729e-05	7.17548e-05
gi|282599392|ref|NC_013691.1| Pseudomonas phage LUZ7, complete genome	7.51527e-05	6.09199e-05	7.55506e-05	7.51915e-05	7.45146e-05
gi|109289936|ref|NC_008201.1| Mannheimia phage phiMHaA1, complete genome	7.71838e-05	6.09199e-05	7.83939e-05	7.84819e-05	7.72744e-05
gi|9629732|ref|NC_001844.1| Equid herpesvirus 4, complete genome	7.31215e-05	6.09199e-05	7.67691e-05	7.75882e-05	7.72744e-05
gi|19548987|ref|NC_003444.1| Enterobacteria phage SfV, complete genome	7.71838e-05	6.09199e-05	7.67691e-05	7.63492e-05	7.72744e-05
gi|22549402|ref|NC_004117.1| Mamestra configurata NPV-B, complete genome	7.31215e-05	6.09199e-05	7.59568e-05	7.50696e-05	7.72744e-05
gi|165969010|ref|NC_010276.1| Orgyia leucostigma NPV, complete genome	8.12462e-05	8.12265e-05	8.12372e-05	8.12848e-05	8.00342e-05
gi|49237297|ref|NC_005946.1| Frog virus 3, complete genome	7.31215e-05	8.12265e-05	7.90032e-05	7.97818e-05	8.00342e-05
gi|304360758|ref|NC_014458.1| Mycobacterium phage Angelica, complete genome	8.32773e-05	8.12265e-05	8.40805e-05	8.40878e-05	8.2794e-05
gi|31343652|ref|NC_002628.2| Methanothermobacter prophage psiM100, complete genome	8.32773e-05	8.12265e-05	8.40805e-05	8.40268e-05	8.2794e-05
gi|29566511|ref|NC_004687.1| Mycobacterium phage Bxz1, complete genome	8.32773e-05	8.12265e-05	8.40805e-05	8.37628e-05	8.2794e-05
gi|46358648|ref|NC_005841.1| Enterobacteria phage ST104, complete genome	8.32773e-05	6.09199e-05	8.38774e-05	8.33972e-05	8.2794e-05
gi|157834972|ref|NC_009818.1| Pseudomonas phage MP22, complete genome	8.53085e-05	8.12265e-05	8.57052e-05	8.58751e-05	8.55538e-05
gi|157311189|ref|NC_009820.1| Mycobacterium phage Tweety, complete genome	8.32773e-05	8.12265e-05	8.63145e-05	8.5733e-05	8.55538e-05
gi|209427726|ref|NC_011356.1| Enterobacteria phage YYZ-2008, complete prophage genome	8.93708e-05	8.12265e-05	8.9564e-05	8.96936e-05	8.83136e-05
gi|9634679|ref|NC_002188.1| Fowlpox virus, complete genome	8.93708e-05	8.12265e-05	8.93609e-05	8.96327e-05	8.83136e-05
gi|9627909|ref|NC_001629.1| Lactococcus phage bIL67, complete genome	8.53085e-05	8.12265e-05	8.87516e-05	8.8739e-05	8.83136e-05
gi|215479976|ref|NC_011613.1| Pseudomonas phage MP29, complete genome	8.93708e-05	8.12265e-05	8.77362e-05	8.79469e-05	8.83136e-05
gi|17974913|ref|NC_003310.1| Monkeypox virus Zaire-96-I-16, complete genome	9.14019e-05	8.12265e-05	9.24073e-05	9.24965e-05	9.10734e-05
gi|519904135|ref|NC_001493.2| Ictalurid herpesvirus 1 strain Auburn 1, complete genome	9.14019e-05	8.12265e-05	9.24073e-05	9.24965e-05	9.10734e-05
gi|9630327|ref|NC_001895.1| Enterobacteria phage P2, complete genome	9.14019e-05	8.12265e-05	9.24073e-05	9.24965e-05	9.10734e-05
gi|66391759|ref|NC_007019.1| Streptococcus phage 2972, complete genome	9.14019e-05	6.09199e-05	9.1798e-05	9.15013e-05	9.10734e-05
gi|68304136|ref|NC_007151.1| Chrysodeixis chalcites nucleopolyhedrovirus, complete genome	9.14019e-05	8.12265e-05	9.13918e-05	9.09529e-05	9.10734e-05
gi|219681191|ref|NC_011802.1| Salmonella enterica bacteriophage SE1, complete genome	8.93708e-05	8.12265e-05	8.99702e-05	9.06482e-05	9.10734e-05
gi|215479924|ref|NC_011611.1| Pseudomonas phage MP38, complete genome	9.34331e-05	8.12265e-05	9.52506e-05	9.52995e-05	9.38332e-05
gi|564102868|ref|AC_000189.1| Porcine adenovirus 3, complete genome	9.34331e-05	8.12265e-05	9.30166e-05	9.25778e-05	9.38332e-05
gi|109302753|ref|NC_008194.1| Mycobacterium phage 244, complete genome	9.74954e-05	8.12265e-05	9.80939e-05	9.81024e-05	9.6593e-05
gi|9627507|ref|NC_001609.1| Enterobacteria phage P4, complete genome	9.74954e-05	8.12265e-05	9.80939e-05	9.80821e-05	9.6593e-05
gi|388262476|ref|NC_013668.3| Anguillid herpesvirus 1, complete genome	9.74954e-05	8.12265e-05	9.80939e-05	9.80211e-05	9.6593e-05
gi|31044225|ref|NC_004813.1| Enterobacteria phage BP-4795, complete genome	9.74954e-05	8.12265e-05	9.78908e-05	9.80008e-05	9.6593e-05
gi|109393216|ref|NC_008207.1| Mycobacterium phage Catera, complete genome	9.54642e-05	8.12265e-05	9.56568e-05	9.49948e-05	9.6593e-05
gi|203458877|ref|NC_011269.1| Mycobacterium phage ScottMcG, complete genome	9.95265e-05	8.12265e-05	0.000100734	0.000100885	9.93528e-05
gi|18640086|ref|NC_003389.1| Swinepox virus, complete genome	9.74954e-05	8.12265e-05	9.97187e-05	9.96257e-05	9.93528e-05
gi|66396267|ref|NC_007062.1| Staphylococcus phage 52A, complete genome	9.74954e-05	8.12265e-05	9.72815e-05	9.77165e-05	9.93528e-05
gi|71658845|ref|NC_007218.1| Penaeus monodon hepandensovirus 1, complete sequence	0.000103589	0.000101533	0.000103577	0.000103708	0.000102113
gi|157939619|ref|NC_009888.1| Tanapox virus, complete genome	0.000103589	0.000101533	0.000102765	0.000102347	0.000102113
gi|209170884|ref|NC_011345.1| Agrotis ipsilon multiple nucleopolyhedrovirus, complete genome	0.000101558	0.000101533	0.000101343	0.000102043	0.000102113
gi|157786393|ref|NC_009877.1| Mycobacterium phage U2, complete genome	9.74954e-05	0.000101533	9.6063e-05	9.69243e-05	0.000102113
gi|117676329|ref|NC_007145.2| Burkholderia prophage phi52237, complete genome	0.000101558	6.09199e-05	0.000100734	9.92398e-05	0.000104872
gi|57659681|ref|NC_006659.1| Cotesia congregata bracovirus segment Circle32, complete genome	0.000107651	0.000101533	0.000109264	0.000109273	0.000107632
gi|11068003|ref|NC_002593.1| Plutella xylostella granulovirus, complete genome	0.000107651	0.000101533	0.000109264	0.000109233	0.000107632
gi|89155211|ref|NC_007809.1| Pseudomonas phage M6, complete genome	0.000107651	0.000101533	0.000108858	0.000109213	0.000107632
gi|194100609|ref|NC_011039.1| Mycobacterium phage Predator, complete genome	0.000103589	0.000101533	0.000106421	0.000106531	0.000107632
gi|291084859|ref|NC_013936.1| Mycobacterium phage Ardmore, complete genome	0.000113745	0.000101533	0.000114748	0.00011492	0.000113152
gi|9635250|ref|NC_002331.1| Xestia c-nigrum granulovirus, complete genome	0.000113745	0.000101533	0.000113935	0.000114575	0.000113152
gi|109392186|ref|NC_008196.1| Mycobacterium phage Llij, complete genome	0.000111713	0.000101533	0.000115966	0.000116484	0.000115912
gi|9630966|ref|NC_001973.1| Lymantria dispar MNPV, complete genome	0.000109682	0.000101533	0.000112717	0.000114514	0.000115912
gi|18138257|ref|NC_003349.1| Helicoverpa zea SNPV, complete genome	0.000119838	0.000101533	0.000120434	0.000120526	0.000118671
gi|47073736|ref|NC_002661.2| Staphylococcus phage phiSLT, complete genome	0.000119838	0.000101533	0.000120434	0.000120526	0.000118671
gi|29565879|ref|NC_004681.1| Mycobacterium phage Cjw1, complete genome	0.000119838	0.000101533	0.000120434	0.000120526	0.000118671
gi|109521437|ref|NC_008206.1| Mycobacterium phage Wildcat, complete genome	0.000117807	0.000101533	0.000117997	0.000118454	0.000118671
gi|116221992|ref|NC_008464.1| Stx2-converting phage 86, complete genome	0.000127963	0.00012184	0.000128761	0.000128813	0.000126951
gi|9634221|ref|NC_002169.1| Spodoptera exigua MNPV, complete genome	0.000125932	0.00012184	0.000128355	0.000128508	0.000126951
gi|24371534|ref|NC_004348.1| Enterobacteria phage ST64T, complete genome	0.000127963	0.00012184	0.000128558	0.000128325	0.000126951
gi|109521840|ref|NC_008199.1| Mycobacterium phage Pipefish, complete genome	0.000127963	0.00012184	0.000128558	0.000128122	0.000126951
gi|109638594|ref|NC_008210.1| Ranid herpesvirus 2 strain ATCC VR-568, complete genome	0.000129994	0.00012184	0.000131604	0.000131737	0.000129711
gi|15617474|ref|NC_003102.1| Spodoptera litura NPV, complete genome	0.000127963	0.00012184	0.000129573	0.00012993	0.000129711
gi|56692568|ref|NC_006548.1| Pseudomonas phage B3, complete genome	0.000134056	0.00012184	0.000134244	0.000134155	0.00013247
gi|218457801|ref|NC_011756.1| Pseudomonas phage SN, complete genome	0.000132025	0.00012184	0.000133432	0.000133301	0.00013247
gi|294661423|ref|NC_014036.1| Klebsiella phage KP15, complete genome	0.000136087	0.00012184	0.000136885	0.000136673	0.00013523
gi|29566021|ref|NC_004682.1| Mycobacterium phage Bxz2, complete genome	0.000132025	0.00012184	0.000134854	0.000135495	0.00013523
gi|45686008|ref|NC_005832.1| Ambystoma tigrinum virus, complete genome	0.000129994	0.00012184	0.00012673	0.000125746	0.00013799
gi|21686665|ref|NC_004062.1| Phthorimaea operculella granulovirus, complete genome	0.000142181	0.000142146	0.000141353	0.000141954	0.00014075
gi|21716071|ref|NC_004065.1| Murid herpesvirus 1, complete genome	0.000142181	0.00012184	0.00014054	0.000143477	0.00014351
gi|426202315|ref|NC_003225.2| Shrimp white spot syndrome virus, complete genome	0.000148274	0.000142146	0.000148461	0.000148555	0.000146269
gi|29134936|ref|NC_004629.1| Pseudomonas phage phiKZ, complete genome	0.000148274	0.000142146	0.000148461	0.000148555	0.000146269
gi|157311299|ref|NC_009821.1| Enterobacteria phage Phi1, complete genome	0.000152337	0.000142146	0.000153538	0.000153734	0.000151789
gi|66396406|ref|NC_007064.1| Staphylococcus phage 92, complete genome	0.000148274	0.00012184	0.00014968	0.000150424	0.000151789
gi|557136928|emb|HG531783.1| Caviid herpesvirus 2 str. CIDMTR complete genome	0.000156399	0.000142146	0.000155569	0.000155725	0.000154549
gi|66396191|ref|NC_007061.1| Staphylococcus phage 29, complete genome	0.000156399	0.000142146	0.000153335	0.000153998	0.000154549
gi|71647259|ref|NC_007217.1| Haloarcula phage SH1, complete genome	0.000152337	0.00012184	0.000154351	0.000153389	0.000154549
gi|157310906|ref|NC_009816.1| Corynebacterium phage P1201, complete genome	0.000136087	8.12265e-05	0.000139931	0.000136084	0.000157309
gi|9629378|ref|NC_001806.1| Human herpesvirus 1, complete genome	0.000162492	0.000162453	0.000162474	0.00016257	0.000160068
gi|37651481|ref|NC_005135.1| Aeromonas phage 44RR2.8t, complete genome	0.000162492	0.000162453	0.000162474	0.00016257	0.000160068
gi|208436764|ref|NC_011335.1| Diadromus pulchellus ascovirus 4a, complete genome	0.000162492	0.000162453	0.000160443	0.000161635	0.000160068
gi|29566284|ref|NC_004685.1| Mycobacterium phage Corndog, complete genome	0.000162492	0.000162453	0.000161053	0.000161067	0.000160068
gi|206599706|ref|NC_011290.1| Mycobacterium phage Gumball, complete genome	0.000166555	0.000162453	0.000168161	0.000168176	0.000165588
gi|194100305|ref|NC_011042.1| Enterobacteria phage EcoDS1, complete genome	0.000170617	0.000162453	0.000169989	0.000170207	0.000168348
gi|18450236|ref|NC_001132.2| Myxoma virus, complete genome	0.000168586	0.000162453	0.00016877	0.000168582	0.000168348
gi|116326687|ref|NC_008518.1| Trichoplusia ni ascovirus 2c, complete genome	0.000174679	0.000162453	0.000176082	0.000176361	0.000173867
gi|13095891|ref|NC_002671.1| Lactococcus prophage bIL312, complete genome	0.000174679	0.000162453	0.000175879	0.000175609	0.000173867
gi|160700594|ref|NC_009990.1| Thalassomonas phage BA3, complete genome	0.000178742	0.000162453	0.000179331	0.000179387	0.000176627
gi|216905852|ref|NC_011644.1| Equid herpesvirus 9, complete genome	0.000174679	0.000162453	0.000173848	0.000174614	0.000176627
gi|23505445|ref|NC_004313.1| Salmonella phage ST64B, complete genome	0.000184835	0.00018276	0.000184815	0.000184993	0.000182147
gi|18640469|ref|NC_003390.1| Synechococcus phage P60, complete genome	0.000182804	0.00018276	0.000184408	0.000184201	0.000182147
gi|115304270|ref|NC_008364.1| Lactococcus phage Q54, complete genome	0.000186866	0.00018276	0.000187658	0.000187613	0.000184907
gi|203460520|ref|NC_011270.1| Mycobacterium phage Spud, complete genome	0.000188897	0.00018276	0.000190095	0.000189096	0.000187666
gi|29566193|ref|NC_004684.1| Mycobacterium phage Rosebush, complete genome	0.000188897	0.000162453	0.000189283	0.000190558	0.000190426
gi|155573622|ref|NC_006273.2| Human herpesvirus 5 strain Merlin, complete genome	0.000199053	0.00018276	0.000198828	0.000199008	0.000195946
gi|41057352|ref|NC_005340.1| Enterobacteria phage PsP3, complete genome	0.000201084	0.00018276	0.000201062	0.000201445	0.000198706
gi|62327519|ref|NC_006945.1| Bacillus phage GIL16c, complete genome	0.000203115	0.000203066	0.000204515	0.000204614	0.000201465
gi|77118167|ref|NC_007456.1| Enterobacteria phage K1F, complete genome	0.000203115	0.000203066	0.000203296	0.000203151	0.000201465
gi|114679849|ref|NC_008348.1| Leucania separata nuclear polyhedrosis virus, complete genome	0.000207178	0.000203066	0.000207358	0.000207416	0.000204225
gi|51236723|ref|NC_002371.2| Enterobacteria phage P22 virus, complete genome	0.00021124	0.000203066	0.000212841	0.000213022	0.000209745
gi|41057066|ref|NC_005336.1| Orf virus, complete genome	0.000203115	0.000203066	0.000206546	0.000206807	0.000209745
gi|282598938|ref|NC_013697.1| Deftia phage phiW-14, complete genome	0.000215302	0.000203066	0.000215685	0.000215825	0.000212505
gi|32453484|ref|NC_004928.1| Enterobacteria phage RB69, complete genome	0.000215302	0.000203066	0.000215685	0.000215825	0.000212505
gi|169936017|ref|NC_010463.1| Enterobacteria phage Fels-2, complete genome	0.000223427	0.000223373	0.000224215	0.000224234	0.000220784
gi|134287156|ref|NC_009233.1| Heliothis virescens ascovirus 3e, complete genome	0.000225458	0.000223373	0.000226855	0.000227017	0.000223544
gi|66391451|ref|NC_007023.1| Enterobacteria phage RB43, complete genome	0.000223427	0.000223373	0.000224621	0.000224661	0.000226304
gi|9631195|ref|NC_001987.1| Ateline herpesvirus 3 complete genome	0.000231552	0.000223373	0.000232541	0.000232643	0.000229063
gi|158518661|ref|NC_009542.2| Aeromonas phage phiO18P, complete genome	0.000237645	0.000223373	0.000238228	0.000238249	0.000234583
gi|66391804|ref|NC_007022.1| Aeromonas phage 31, complete genome	0.000239676	0.000223373	0.0002364	0.000237355	0.000237343
gi|56692637|ref|NC_006549.1| Singapore grouper iridovirus, complete genome	0.00024577	0.00024368	0.000245946	0.000246272	0.000242862
gi|18496886|ref|NC_003387.1| Mycobacterium phage TM4, complete genome	0.00024577	0.00024368	0.000245336	0.000245987	0.000242862
gi|47835019|ref|NC_004333.2| Burkholderia phage Bcep781, complete genome	0.000247801	0.00024368	0.000249398	0.00024946	0.000245622
gi|108861984|ref|NC_008152.1| Enterobacteria phage K1-5, complete genome	0.000247801	0.00024368	0.000249398	0.00024946	0.000245622
gi|302393080|ref|NC_004914.2| Stx2 converting phage II, complete genome	0.000249832	0.00024368	0.000247164	0.000246962	0.000251142
gi|83642839|ref|NC_007646.1| Ovine herpesvirus 2, complete genome	0.000257957	0.00024368	0.000256303	0.000255838	0.000253902
gi|148368821|ref|NC_009503.1| Spodoptera litura granulovirus, complete genome	0.000255925	0.00024368	0.000255897	0.000254538	0.000253902
gi|304443238|ref|NC_014460.1| Staphylococcus phage SAP-26, complete genome	0.000241707	0.00024368	0.00024757	0.000245743	0.000253902
gi|96980809|ref|NC_008030.1| Nile crocodilepox virus, complete genome	0.000259988	0.00024368	0.000260568	0.000260672	0.000256661
gi|9632857|ref|NC_000867.1| Pseudoalteromonas phage PM2, complete genome	0.000262019	0.000263986	0.000263209	0.000263373	0.000259421
gi|62327085|ref|NC_006936.1| Lactobacillus phage phiJL-1, complete genome	0.000262019	0.000263986	0.000263005	0.000263252	0.000259421
gi|168495103|ref|NC_010355.1| Azospirillum phage Cd, complete genome	0.000262019	0.000263986	0.000263005	0.000263191	0.000259421
gi|203457352|ref|NC_011272.1| Mycobacterium phage Rizal, complete genome	0.000255925	0.000263986	0.000260771	0.00026116	0.000259421
gi|225626377|ref|NC_012419.1| Enterococcus phage EFAP-1, complete genome	0.000266081	0.000263986	0.000266052	0.000266217	0.000262181
gi|40807285|ref|NC_001978.2| Streptomyces phage phiC31, complete genome	0.000262019	0.000263986	0.000261381	0.000261586	0.000262181
gi|113195177|ref|NC_008291.1| Taterapox virus, complete genome	0.000274206	0.000263986	0.000274582	0.000274687	0.00027046
gi|19881405|ref|NC_003494.1| Infectious spleen and kidney necrosis virus, complete genome	0.000274206	0.000263986	0.000272754	0.000273407	0.00027046
gi|238695156|ref|NC_012741.1| Enterobacteria phage JS10, complete genome	0.000276237	0.000263986	0.000277425	0.00027749	0.00027322
gi|83571714|ref|NC_007637.1| Enterobacteria phage K1E, complete genome	0.000278268	0.000263986	0.000280268	0.000280171	0.00027598
gi|134288688|ref|NC_009236.1| Burkholderia phage phiE12-2 chromosome, complete genome	0.000278268	0.000263986	0.000277425	0.000275519	0.00027598
gi|282598606|ref|NC_013694.1| Mycobacterium phage Peaches, complete genome	0.00028233	0.000284293	0.000282299	0.00028273	0.00027874
gi|119953678|ref|NC_008722.1| Staphylococcus phage CNPH82, complete genome	0.000284362	0.000284293	0.000285752	0.000285898	0.0002815
gi|298103485|ref|NC_014229.1| Streptomyces phage phiSASD1, complete genome	0.000290455	0.000284293	0.000291438	0.000291504	0.000287019
gi|31880044|ref|NC_004831.2| Enterobacteria phage SP6, complete genome	0.000288424	0.000284293	0.000289611	0.000289697	0.000287019
gi|66395588|ref|NC_007053.1| Staphylococcus phage 3A, complete genome	0.000286393	0.000284293	0.000289001	0.000287523	0.000287019
gi|239590011|ref|NC_012788.1| Mycobacterium phage Angel, complete genome	0.000280299	0.000284293	0.000289204	0.000289636	0.000298058
gi|9628932|ref|NC_001731.1| Molluscum contagiosum virus subtype 1, complete genome	0.00031686	0.000304599	0.000316622	0.000316731	0.000311857
gi|197322349|ref|NC_011183.1| Feldmannia species virus, complete genome	0.00031686	0.000304599	0.000312154	0.000314151	0.000311857
gi|169257267|ref|NC_010393.1| Phage Gifsy-2, complete genome	0.000322953	0.000324906	0.000323933	0.000322986	0.000320137
gi|227811306|ref|NC_004462.2| Thermus phage IN93, complete genome	0.000324985	0.000324906	0.000322512	0.000322438	0.000320137
gi|109255272|ref|NC_008168.1| Choristoneura occidentalis granulovirus, complete genome	0.00029858	0.000304599	0.000310326	0.000309297	0.000320137
gi|237651540|ref|NC_012697.1| Roseophage DSS3P2, complete genome	0.000327016	0.000324906	0.000327792	0.0003278	0.000322897
gi|82503188|ref|NC_007605.1| Human herpesvirus 4 complete wild type genome	0.000318891	0.000324906	0.000319059	0.000320001	0.000322897
gi|312281391|ref|NC_006884.2| Prochlorococcus phage P-SSM4, complete genome	0.000308735	0.000304599	0.000305046	0.000308545	0.000322897
gi|292397674|ref|NC_013953.1| Lymantria xylina MNPV, complete genome	0.000329047	0.000324906	0.000327589	0.000328917	0.000325656
gi|145708074|ref|NC_009382.1| Ralstonia phage phiRSA1, complete genome	0.000339203	0.000324906	0.000339165	0.000339154	0.000333936
gi|238694878|ref|NC_012740.1| Enterobacteria phage JSE, complete genome	0.000347327	0.000345213	0.000347492	0.000347563	0.000342215
gi|109289986|ref|NC_008208.1| Aeromonas phage 25, complete genome	0.000349358	0.000345213	0.000350132	0.000350102	0.000344975
gi|9632937|ref|NC_000872.1| Streptococcus phage Sfi21, complete genome	0.000341234	0.000345213	0.000341399	0.000341165	0.000344975
gi|11038431|ref|NC_001875.2| Orgyia pseudotsugata MNPV, complete genome	0.00035139	0.000345213	0.00035196	0.000352356	0.000347735
gi|9628660|ref|NC_001706.1| Lactococcus phage c2, complete genome	0.000357483	0.000365519	0.000362115	0.000362268	0.000358774
gi|169257208|ref|NC_010392.1| Phage Gifsy-1, complete genome	0.000361545	0.000365519	0.000355413	0.000356642	0.000358774
gi|118725053|ref|NC_008617.1| Staphylococcus phage phiNM3, complete genome	0.000371701	0.000365519	0.000372676	0.000372769	0.000367053
gi|182682799|ref|NC_010583.1| Enterobacteria phage EPS7, complete genome	0.000375763	0.000365519	0.000375519	0.000375592	0.000369813
gi|169257155|ref|NC_010391.1| Salmonella phage Fels-1, complete genome	0.000377795	0.000365519	0.000378362	0.000378375	0.000372573
gi|20026600|ref|NC_003521.1| Panine herpesvirus 2 strain Heberling, complete genome	0.000373732	0.000365519	0.000375113	0.000373277	0.000372573
gi|82700933|ref|NC_007623.1| Pseudomonas phage EL, complete genome	0.00038795	0.000385826	0.000389329	0.000389444	0.000383612
gi|48696910|ref|NC_005882.1| Burkholderia phage BcepMu, complete genome	0.000394044	0.000385826	0.000395016	0.000395172	0.000389132
gi|40806958|ref|NC_004664.2| Streptomyces phage phiBT1, complete genome	0.000389982	0.000385826	0.000390345	0.00039111	0.000389132
gi|119443652|ref|NC_008689.1| Staphylococcus phage phiPVL108, complete genome	0.00038795	0.000385826	0.000388923	0.000389505	0.000389132
gi|148747798|ref|NC_009235.2| Burkholderia phage phi644-2 chromosome, complete genome	0.000392013	0.000385826	0.000395828	0.000396045	0.000391892
gi|139424470|ref|NC_009334.1| Human herpesvirus 4, complete genome	0.000377795	0.000345213	0.000372066	0.000374861	0.000391892
gi|126010934|ref|NC_009015.1| Burkholderia ambifaria phage BcepF1, complete genome	0.000385919	0.000385826	0.000395828	0.000395883	0.000394652
gi|66395164|ref|NC_007045.1| Staphylococcus phage PT1028, complete genome	0.000396075	0.000385826	0.000399281	0.000399072	0.000397411
gi|77864625|ref|NC_007497.1| Burkholderia phage Bcep176, complete genome	0.000410293	0.000406133	0.000411873	0.00041203	0.000405691
gi|15320570|ref|NC_003085.1| Myxococcus phage Mx8, complete genome	0.000414355	0.000406133	0.000414716	0.000414833	0.000408451
gi|33770508|ref|NC_005069.1| Yersinia phage PY54, complete genome	0.000416387	0.000406133	0.000417559	0.000417636	0.00041121
gi|167583555|ref|NC_010324.1| Enterobacteria phage phiEco32, complete genome	0.000416387	0.000426439	0.000413904	0.0004166	0.00041949
gi|40555938|ref|NC_005309.1| Canarypox virus, complete genome	0.000428573	0.000426439	0.000428729	0.000428827	0.00042225
gi|9635581|ref|NC_002484.1| Pseudomonas phage D3, complete genome	0.000430605	0.000426439	0.00043076	0.00043094	0.000425009
gi|221328618|ref|NC_011976.1| Salmonella phage epsilon34, complete genome	0.000426542	0.000426439	0.000429339	0.000428543	0.000425009
gi|168229273|ref|NC_010353.1| Streptococcus phage 858, complete genome	0.000430605	0.000426439	0.000432385	0.000432402	0.000427769
gi|157325217|ref|NC_009812.1| Listeria phage B025, complete genome	0.00010562	8.12265e-05	0.000101953	0.000100926	0.000433289
gi|9631294|ref|NC_001993.1| Melanoplus sanguinipes entomopoxvirus, complete genome	0.000442792	0.000426439	0.000442743	0.000442862	0.000436049
gi|170783609|ref|NC_010237.1| Enterobacteria phage Min27, complete genome	0.000444823	0.000446746	0.000445586	0.000445645	0.000438808
gi|170676276|ref|NC_010495.1| Salmonella phage E1, complete genome	0.000448885	0.000446746	0.000446398	0.000446457	0.000444328
gi|74229684|ref|NC_007383.1| Trichoplusia ni SNPV, complete genome	0.000416387	0.000446746	0.000417965	0.000422876	0.000444328
gi|167832345|ref|NC_010342.1| Halomonas phage phiHAP-1, complete genome	0.000438729	0.000446746	0.000438884	0.000439673	0.000449848
gi|51980126|ref|NC_006268.1| Sulfolobus virus STSV1, complete genome	0.000365608	0.000365519	0.000380799	0.000385098	0.000449848
gi|134303398|ref|NC_009240.1| Gryllus bimaculatus nudivirus, complete genome	0.000465134	0.000467052	0.000465286	0.000465286	0.000458127
gi|209901313|ref|NC_011399.1| Ralstonia phage RSM3, complete genome	0.000465134	0.000446746	0.000464067	0.000465936	0.000466406
gi|158997720|ref|NC_005262.2| Burkholderia phage Bcep22, complete genome	0.000481383	0.000467052	0.00048194	0.000482022	0.000474686
gi|28876202|ref|NC_004585.1| Streptococcus prophage 315.2, complete genome	0.000483415	0.000487359	0.000483361	0.000481819	0.000480205
gi|215401171|ref|NC_011614.1| Staphylococcus phage phiSauS-IPLA88, complete genome	0.000477321	0.000487359	0.000485798	0.000486856	0.000482965
gi|304360949|ref|NC_014461.1| Mycobacterium phage LeBron, complete genome	0.000491539	0.000487359	0.000486814	0.00048777	0.000485725
gi|9634983|ref|NC_002214.1| Streptococcus phage Sfi11, complete genome	0.000497633	0.000487359	0.000498796	0.000498921	0.000491245
gi|224020395|ref|NC_001664.2| Human herpesvirus 6A, complete genome	0.000489508	0.000446746	0.00048133	0.000480377	0.000491245
gi|148609382|ref|NC_009514.1| Phage cdtI, complete genome	0.000519975	0.000507666	0.00052134	0.000521344	0.000513323
gi|23455719|ref|NC_004302.1| Lactococcus phage r1t, complete genome	0.000524038	0.000507666	0.00052398	0.000524147	0.000516083
gi|9634626|ref|NC_002185.1| Streptococcus phage 7201, complete genome	0.000526069	0.000527972	0.000526823	0.00052695	0.000518843
gi|9630464|ref|NC_001901.1| Enterobacteria phage N15, complete genome	0.0005281	0.000527972	0.000529667	0.000529672	0.000521602
gi|66395965|ref|NC_007058.1| Staphylococcus phage ROSA, complete genome	0.000542318	0.000527972	0.00054368	0.000543219	0.000535401
gi|53869480|ref|NC_005345.2| Streptomyces phage VWB, complete genome	0.000530131	0.000527972	0.000521543	0.000520836	0.000535401
gi|197935853|ref|NC_011201.1| Ralstonia phage RSB1, complete genome	0.000542318	0.000548279	0.000545508	0.000544925	0.000538161
gi|9629653|ref|NC_001835.1| Lactococcus phage sk1, complete genome	0.000548412	0.000548279	0.000549367	0.000549373	0.000540921
gi|564102869|ref|NC_009232.2| Salmonella phage SETP3, complete genome	0.000550443	0.000548279	0.000552007	0.000552176	0.000543681
gi|46402086|ref|NC_005857.1| Klebsiella phage phiKO2, complete genome	0.000554505	0.000548279	0.00055485	0.000554959	0.000546441
gi|254729462|ref|NC_013021.1| Cyanophage PSS2, complete genome	0.000556536	0.000548279	0.000557693	0.000557782	0.0005492
gi|9629267|ref|NC_001798.1| Human herpesvirus 2, complete genome	0.000556536	0.000548279	0.00055749	0.000557681	0.0005492
gi|117530171|ref|NC_008562.1| Microcystis phage Ma-LMM01, complete genome	0.000465134	0.000406133	0.000444774	0.000446417	0.0005492
gi|238801731|ref|NC_012749.1| Enterobacteria phage WV8, complete genome	0.000560598	0.000548279	0.000560537	0.000560585	0.00055196
gi|288887367|ref|NC_013804.1| Pseudocowpox virus, complete genome	0.000503726	0.000487359	0.000513419	0.000516429	0.00055196
gi|38639923|ref|NC_005260.1| Aeromonas phage Aeh1, complete genome	0.00056263	0.000548279	0.00056338	0.000563388	0.00055472
gi|294661411|ref|NC_013649.2| Klebsiella phage KP34, complete genome	0.000564661	0.000568586	0.00056602	0.00056615	0.00055748
gi|38707640|ref|NC_005282.1| Enterobacteria phage Felix 01, complete genome	0.00056263	0.000568586	0.000563786	0.000562515	0.00055748
gi|118197620|ref|NC_008584.1| Thermus phage phiYS40, complete genome	0.000568723	0.000568586	0.000568863	0.000568994	0.00056024
gi|20069879|ref|NC_003529.1| Mamestra configurata NPV-A, complete genome	0.000566692	0.000568586	0.000565817	0.000565561	0.00056024
gi|209552419|ref|NC_011373.1| Pseudomonas phage PAJU2, complete genome	0.000566692	0.000568586	0.00056927	0.000569806	0.000562999
gi|160693214|ref|NC_009799.2| Corynebacterium phage BFK20, complete genome	0.000572785	0.000568586	0.000573941	0.000573889	0.000565759
gi|126011062|ref|NC_009018.1| Streptococcus phage phi3396, complete genome	0.000578879	0.000568586	0.000579018	0.000579251	0.000571279
gi|38640276|ref|NC_005258.1| Bacillus phage Bam35c, complete genome	0.000584972	0.000588892	0.00058572	0.00058575	0.000576798
gi|41057437|ref|NC_005337.1| Bovine papular stomatitis virus, complete genome	0.000578879	0.000568586	0.000575769	0.000576062	0.000576798
gi|29566407|ref|NC_004686.1| Mycobacterium phage Che9d, complete genome	0.000584972	0.000588892	0.000584299	0.00058439	0.000579558
gi|13095743|ref|NC_002667.1| Lactococcus prophage bIL286, complete genome	0.00059919	0.000588892	0.000599734	0.000599826	0.000590597
gi|162135082|ref|NC_010116.1| Pseudomonas phage YuA, complete genome	0.000601222	0.000588892	0.000602577	0.000602629	0.000593357
gi|273810554|ref|NC_013600.1| Sodalis phage SO-1, complete genome	0.000619502	0.000609199	0.000618621	0.000618797	0.000609916
gi|204305660|ref|NC_011271.1| Mycobacterium phage Cali, complete genome	0.000621533	0.000609199	0.000620043	0.000619264	0.000612676
gi|62422552|ref|NC_006966.1| Deerpox virus W-848-83, complete genome	0.000558567	0.000568586	0.00055749	0.000556117	0.000612676
gi|229604969|ref|NC_012663.1| Lactococcus phage P087, complete genome	0.000627627	0.000629506	0.000627557	0.000627835	0.000618195
gi|62327168|ref|NC_006938.1| Phage phiJL001, complete genome	0.000629658	0.000629506	0.000630604	0.000630658	0.000620955
gi|564619457|ref|AC_000191.1| Bovine adenovirus A, complete genome	0.000629658	0.000629506	0.000629791	0.000629988	0.000620955
gi|17975161|ref|NC_003309.1| Burkholderia phage phiE125, complete genome	0.000629658	0.000629506	0.000630198	0.000629643	0.000620955
gi|58532811|ref|NC_006820.1| Synechococcus phage S-PM2, complete genome	0.000635751	0.000629506	0.00063629	0.000636264	0.000626475
gi|9634155|ref|NC_002167.1| Enterobacteria phage HK97, complete genome	0.000627627	0.000629506	0.000627557	0.000627469	0.000626475
gi|118496614|ref|NC_008603.1| Paramecium bursaria Chlorella virus FR483, complete genome	0.000637782	0.000629506	0.000641774	0.000640936	0.000634754
gi|52627071|ref|NC_005839.2| Agrotis segetum granulovirus, complete genome	0.000647938	0.000649812	0.000649694	0.000649426	0.000645793
gi|281416385|ref|NC_013645.1| Streptococcus phage Abc2, complete genome	0.000672312	0.000670119	0.000672441	0.000672093	0.000662352
gi|14251125|ref|NC_002796.1| Lactococcus phage BK5-T, complete genome	0.000678405	0.000670119	0.000678331	0.000678308	0.000667872
gi|111146921|ref|NC_004166.2| Bacillus phage SPP1, complete genome	0.000676374	0.000670119	0.000676706	0.000676419	0.000667872
gi|32453825|ref|NC_004927.1| Halovirus HF1, complete genome	0.000682468	0.000670119	0.000683814	0.000683914	0.000673391
gi|226377630|ref|NC_012530.1| Lactobacillus phage Lb338-1, complete genome	0.000692623	0.000690425	0.000692344	0.000692302	0.000681671
gi|119952179|ref|NC_008720.1| Enterobacteria phage N4, complete genome	0.00068653	0.000690425	0.00068686	0.000685864	0.000684431
gi|15078713|ref|NC_003038.1| Invertebrate iridescent virus 6, complete genome	0.000631689	0.000670119	0.000623292	0.000623529	0.000684431
gi|134288739|ref|NC_009234.1| Burkholderia phage phiE202 chromosome, complete genome	0.000696686	0.000690425	0.000695593	0.000695918	0.00068719
gi|281416490|ref|NC_013643.1| Enterococcus phage phiFL2A, complete genome	0.000702779	0.000690425	0.000703108	0.000703108	0.00069271
gi|255033713|ref|NC_013055.1| Burkholderia phage KS9, complete genome	0.000716997	0.000710732	0.000713059	0.000714482	0.000706509
gi|14250967|ref|NC_002794.1| Tupaiid herpesvirus 1, complete genome	0.000623564	0.000588892	0.000635884	0.000628302	0.000706509
gi|203463359|ref|NC_011267.1| Mycobacterium phage Solon, complete genome	0.000725122	0.000710732	0.000725854	0.000725836	0.000714788
gi|122891784|ref|NC_008799.1| Staphylococcus phage phiETA3, complete genome	0.000731215	0.000731039	0.00072951	0.000729471	0.000720308
gi|157265412|ref|NC_009804.1| Thermus phage P74-26, complete genome	0.000725122	0.000731039	0.000728291	0.000727887	0.000720308
gi|211956446|ref|NC_011523.1| Bacillus phage AP50, complete genome	0.000731215	0.000731039	0.000726667	0.000728781	0.000725828
gi|66392052|ref|NC_007024.1| Xanthomonas phage Xp15, complete genome	0.000741371	0.000751345	0.000740883	0.000740866	0.000736867
gi|109287878|ref|NC_008187.1| Aedes taeniorhynchus iridescent virus, complete genome	0.000761683	0.000751345	0.000759771	0.000760974	0.000753426
gi|318065901|ref|NC_014900.1| Salmonella phage ST160, complete genome	0.000761683	0.000751345	0.000764848	0.000763797	0.000756185
gi|13786531|ref|NC_002747.1| Lactococcus phage TP901-1, complete genome	0.000771838	0.000771652	0.000773378	0.0007731	0.000761705
gi|257136356|ref|NC_013195.1| Staphylococcus phage P954, complete genome	0.000765745	0.000771652	0.000766879	0.000765503	0.000764465
gi|45429963|ref|NC_005808.1| Bordetella phage BMP-1, complete genome	0.000777932	0.000771652	0.000779065	0.000779112	0.000767225
gi|66395215|ref|NC_007047.1| Staphylococcus phage 187, complete genome	0.000765745	0.000710732	0.000761599	0.000763046	0.000769984
gi|157102936|ref|NC_009761.2| Staphylococcus prophage tp310-1, complete genome	0.000779963	0.000771652	0.000781908	0.000781427	0.000772744
gi|9635677|ref|NC_002486.1| Staphylococcus prophage phiPV83, complete genome	0.000786057	0.000771652	0.000787595	0.000787622	0.000775504
gi|161617915|ref|NC_010106.1| Enterobacteria phage phiEcoM-GJ1, complete genome	0.000794181	0.000791959	0.000793687	0.000793959	0.000786543
gi|239507361|ref|NC_012784.1| Staphylococcus phage phiPVL-CN125, complete genome	0.00081043	0.000812265	0.000809732	0.000810025	0.000797582
gi|66395729|ref|NC_007055.1| Staphylococcus phage 37, complete genome	0.000812462	0.000812265	0.000812778	0.000811548	0.000800342
gi|238695587|ref|NC_012742.1| Xanthomonas phage phiL7, complete genome	0.000818555	0.000812265	0.000820293	0.000820221	0.000808622
gi|29566108|ref|NC_004683.1| Mycobacterium phage Che9c, complete genome	0.000522007	0.000467052	0.000488642	0.000485211	0.000811381
gi|123318702|ref|NC_005261.2| Bovine herpesvirus 5, complete genome	0.000834804	0.000832572	0.000835118	0.000835272	0.000822421
gi|89885981|ref|NC_007902.1| Sodalis phage phiSG1, complete genome	0.000836835	0.000832572	0.000837962	0.000838075	0.00082518
gi|157952304|ref|NC_009898.1| Paramecium bursaria Chlorella virus NY2A, complete genome	0.000824648	0.000832572	0.000823339	0.000823105	0.00082518
gi|281306659|ref|NC_013638.1| Pseudomonas phage phi-2, complete genome	0.000842929	0.000832572	0.000843648	0.00084368	0.0008307
gi|9634119|ref|NC_002166.1| Enterobacteria phage HK022, complete genome	0.000851053	0.000852878	0.000851975	0.000852089	0.000838979
gi|22091104|ref|NC_004084.1| Natrialba phage PhiCh1, complete genome	0.000859178	0.000852878	0.000860505	0.000860498	0.000847259
gi|9633550|ref|NC_000935.1| Acyrthosiphon pisum bacteriophage APSE-1, complete genome	0.000869334	0.000873185	0.000868832	0.000868826	0.000855538
gi|194303296|ref|NC_011055.1| Mycobacterium phage Porky, complete genome	0.000869334	0.000873185	0.000871675	0.000872238	0.000861058
gi|23455848|ref|NC_004303.1| Streptococcus phage O1205, complete genome	0.000867303	0.000852878	0.000865379	0.000867262	0.000861058
gi|162290107|ref|NC_010147.1| Staphylococcus phage phiMR11, complete genome	0.000877458	0.000873185	0.000877159	0.000877153	0.000863818
gi|206600079|ref|NC_011287.1| Mycobacterium phage Pacc40, complete genome	0.00087949	0.000873185	0.000880002	0.000880119	0.000866577
gi|9630386|ref|NC_001900.1| Mycobacterium phage D29, complete genome	0.000887614	0.000873185	0.000888532	0.000888527	0.000874857
gi|18071213|ref|NC_003324.1| Sinorhizobium phage PBC5, complete genome	0.000907926	0.000893492	0.000908029	0.000908148	0.000894175
gi|66395807|ref|NC_007056.1| Staphylococcus phage EW, complete genome	0.000899801	0.000893492	0.00090417	0.00090244	0.000894175
gi|157953191|ref|NC_009899.1| Paramecium bursaria Chlorella virus AR158, complete genome	0.000885583	0.000852878	0.000886095	0.000885278	0.000894175
gi|255252682|ref|NC_013059.1| Salmonella phage c341, complete genome	0.000914019	0.000913798	0.000913715	0.000913754	0.000899695
gi|66396333|ref|NC_007063.1| Staphylococcus phage 88, complete genome	0.000911988	0.000913798	0.000913106	0.000912758	0.000899695
gi|273810419|ref|NC_013599.1| Xylella phage Xfas53, complete genome	0.000936362	0.000934105	0.000936056	0.000936035	0.000921773
gi|38707890|ref|NC_005284.1| Burkholderia phage phi1026b, complete genome	0.000922144	0.000913798	0.000918183	0.000917328	0.000921773
gi|228861590|ref|NC_012639.1| Euproctis pseudoconspersa nucleopolyhedrovirus, complete genome	0.000940424	0.000934105	0.000941742	0.000941783	0.000927293
gi|304373555|ref|NC_014467.1| Enterobacteria phage RB16, complete genome	0.000936362	0.000913798	0.000938899	0.000938614	0.000932813
gi|109392353|ref|NC_008195.1| Mycobacterium phage Cooper, complete genome	0.000623564	0.000649812	0.000621668	0.000629805	0.000935572
gi|30984428|ref|NC_004812.1| Macacine herpesvirus 1, complete genome	0.000952611	0.000954412	0.000952912	0.000952995	0.000938332
gi|148717842|ref|NC_009526.1| Staphylococcus phage 80alpha, complete genome	0.00095058	0.000954412	0.000950678	0.000950456	0.000938332
gi|148724443|ref|NC_009531.1| Cyanophage Syn5, complete genome	0.000956673	0.000954412	0.000958193	0.0009586	0.000946612
gi|159341058|ref|NC_009965.1| Acidianus rod-shaped virus 1, complete genome	0.000954642	0.000934105	0.000956568	0.000957077	0.000949371
gi|29366675|ref|NC_000866.4| Enterobacteria phage T4, complete genome	0.000962767	0.000954412	0.000961848	0.000960388	0.000952131
gi|209447126|ref|NC_011357.1| Stx2-converting phage 1717, complete prophage genome	0.000972923	0.000974718	0.000972612	0.000972595	0.000957651
gi|126010846|ref|NC_009016.1| Vibrio phage VP882, complete genome	0.000942455	0.000893492	0.000953522	0.000950781	0.000960411
gi|347750411|ref|NC_012743.2| Burkholderia phage BcepIL02, complete genome	0.000217333	0.000304599	0.000200453	0.000201222	0.00096317
gi|9964314|ref|NC_002520.1| Amsacta moorei entomopoxvirus 'L', complete genome	0.000981047	0.000974718	0.000980939	0.000981024	0.00096593
gi|109392453|ref|NC_008203.1| Mycobacterium phage Che12, complete genome	0.000981047	0.000974718	0.000983376	0.000983461	0.00096869
gi|9633000|ref|NC_000896.1| Lactobacillus prophage phiadh, complete genome	0.000981047	0.000974718	0.000978096	0.000979216	0.00097421
gi|242345571|ref|NC_012884.1| Streptococcus phage M102, complete genome	0.00100948	0.000995025	0.00100876	0.00100883	0.000993528
gi|189427122|ref|NC_010808.1| Staphylococcus phage phiMR25, complete genome	0.00101151	0.00101533	0.00101181	0.00101186	0.000996288
gi|90592575|ref|NC_007924.1| Lactobacillus phage KC5a, complete genome	0.000777932	0.000771652	0.000764848	0.000758476	0.00100457
gi|9629818|ref|NC_001847.1| Bovine herpesvirus 1, complete genome	0.00102776	0.00103564	0.00103131	0.00103107	0.00101837
gi|66395656|ref|NC_007054.1| Staphylococcus phage 47, complete genome	0.00102573	0.00103564	0.00102481	0.00102429	0.00101837
gi|238801880|ref|NC_012753.1| Streptococcus phage 5093, complete genome	0.00103995	0.00103564	0.00103984	0.00103989	0.00102389
gi|282599175|ref|NC_013693.1| Shigella phage phiSboM-AG3, complete genome	0.00104808	0.00105594	0.00104227	0.00104088	0.00103493
gi|119953744|ref|NC_008724.1| Acanthocystis turfacea Chlorella virus 1, complete genome	0.00105011	0.00105594	0.00105202	0.00105292	0.00104044
gi|273809728|ref|NC_013598.1| Streptococcus phage ALQ13.2, complete genome	0.00107245	0.00107625	0.00107233	0.00107244	0.001057
gi|47842848|ref|NC_005342.2| Burkholderia phage Bcep43, complete genome	0.00108667	0.00109656	0.00108736	0.00108782	0.00108184
gi|115315572|ref|NC_008370.1| Lactococcus phage 712, complete genome	0.00105823	0.00107625	0.00105405	0.00105847	0.00108184
gi|358356445|ref|NC_009993.2| Mycobacterium phage Giles, complete genome	0.00110089	0.00109656	0.00110158	0.00110155	0.0010846
gi|195546530|ref|NC_011103.1| Rhizobium phage 16-3, complete genome	0.00110089	0.00109656	0.00110158	0.00110155	0.0010846
gi|157325365|ref|NC_009814.1| Listeria phage P35, complete genome	0.00107651	0.00109656	0.0010705	0.00107163	0.00109012
gi|93007408|ref|NC_007967.1| Streptomyces phage mu1/6, complete genome	0.00111713	0.00111686	0.00111823	0.00111831	0.00110116
gi|119967833|ref|NC_008723.1| Staphylococcus phage PH15, complete genome	0.00110901	0.00107625	0.00111031	0.00110819	0.00110116
gi|206600181|ref|NC_011289.1| Mycobacterium phage Ramsey, complete genome	0.00111307	0.00111686	0.00111579	0.00111595	0.00110392
gi|269838879|ref|NC_010811.2| Ralstonia phage RSL1, complete genome	0.00107042	0.00103564	0.00106989	0.00107179	0.00110668
gi|131840030|ref|NC_009127.1| Cyprinid herpesvirus 3, complete genome	0.00111104	0.00109656	0.001116	0.0011176	0.00111496
gi|13242472|ref|NC_002687.1| Ectocarpus siliculosus virus 1, complete genome	0.00114354	0.00113717	0.00114321	0.00114335	0.001126
gi|48697258|ref|NC_005893.1| Lactobacillus phage phiAT3, complete genome	0.00112323	0.00107625	0.00114179	0.0011403	0.00115084
gi|62362363|ref|NC_006953.1| Listonella phage phiHSIC, complete genome	0.00117401	0.00117778	0.00117428	0.00117443	0.00115636
gi|213163898|ref|NC_011589.1| Stenotrophomonas phage S1, complete genome	0.00117198	0.00117778	0.00117388	0.00117341	0.00115912
gi|47777280|ref|NC_005263.2| Burkholderia phage Bcep1, complete genome	0.0011801	0.00117778	0.0011751	0.00117453	0.00116464
gi|13095658|ref|NC_002670.1| Lactococcus prophage bIL311, complete genome	0.00117198	0.00117778	0.00117469	0.00117237	0.00117016
gi|162329424|ref|NC_010153.1| Acidianus filamentous virus 7, complete genome	0.00120447	0.00119809	0.00120414	0.00120402	0.00118671
gi|28876263|ref|NC_004586.1| Streptococcus pyogenes phage 315.3, complete genome	0.0012126	0.0012184	0.00121368	0.00121365	0.00119499
gi|66394670|ref|NC_007065.1| Staphylococcus phage X2, complete genome	0.00121869	0.0012184	0.00121917	0.00121927	0.00120051
gi|18249864|ref|NC_003356.1| Enterobacteria phage phiP27, complete genome	0.00120041	0.00119809	0.00120394	0.00120436	0.00120051
gi|31415740|ref|NC_004820.1| Bacillus prophage phBC6A51, complete genome	0.00122479	0.0012184	0.00122485	0.00122488	0.00120603
gi|189490161|ref|NC_010821.1| Pseudomonas phage 201phi2-1, complete genome	0.00122479	0.0012184	0.00122181	0.00122248	0.00120879
gi|62362213|ref|NC_006949.1| Enterobacteria phage ES18, complete genome	0.00123291	0.0012387	0.00123318	0.00123327	0.00121431
gi|148750834|ref|NC_009554.1| Lactobacillus phage LL-H, complete genome	0.00122885	0.0012387	0.00123135	0.00123162	0.00121431
gi|149882781|ref|NC_009603.1| Microbacterium phage Min1, complete genome	0.00121463	0.0012387	0.00120718	0.00120729	0.00123363
gi|66394949|ref|NC_007066.1| Staphylococcus phage G1, complete genome	0.00126338	0.00125901	0.00126405	0.00126412	0.00124467
gi|89152530|ref|NC_007805.1| Pseudomonas phage F10, complete genome	0.00128369	0.00127932	0.00128517	0.00128486	0.00128055
gi|72257064|ref|NC_005886.2| Burkholderia phage BcepB1A, complete genome	0.00130603	0.00129962	0.00130609	0.00130616	0.00128607
gi|77999988|ref|NC_007501.1| Lactobacillus phage Lc-Nu, complete genome	0.0013365	0.00134024	0.00133696	0.001337	0.00131642
gi|167600373|ref|NC_010325.1| Pseudomonas phage LUZ24, complete genome	0.00135884	0.00136054	0.0013593	0.00135942	0.0013385
gi|21716072|ref|NC_004066.1| Lactococcus phage ul36, complete genome	0.00135681	0.00136054	0.00135666	0.00135796	0.00134678
gi|28876437|ref|NC_004589.1| Streptococcus prophage 315.6, complete genome	0.00134665	0.00136054	0.00134976	0.00135101	0.00134954
gi|66395508|ref|NC_007052.1| Staphylococcus phage 42e, complete genome	0.00137509	0.00138085	0.00137595	0.001375	0.00135506
gi|28876145|ref|NC_004584.1| Streptococcus prophage 315.1, complete genome	0.00137103	0.00136054	0.00136255	0.00136295	0.00135782
gi|148727082|ref|NC_009541.1| Propionibacterium phage PA6, complete genome	0.00139337	0.00138085	0.00139301	0.00139305	0.00137162
gi|46401626|ref|NC_005856.1| Enterobacteria phage P1, complete genome	0.00131619	0.00127932	0.00130914	0.00130958	0.00137162
gi|57659643|ref|NC_006658.1| Cotesia congregata bracovirus segment Circle31, complete genome	0.00139337	0.00140116	0.00139098	0.00139047	0.00137438
gi|260665870|ref|NC_013288.1| Ostreococcus tauri virus 1, complete genome	0.00139743	0.00138085	0.0013985	0.00139836	0.00137714
gi|91214206|ref|NC_005091.2| Burkholderia phage BcepNazgul, complete genome	0.00137306	0.00129962	0.0013656	0.00136444	0.00139094
gi|10140926|ref|NC_002531.1| Alcelaphine herpesvirus 1, complete genome	0.00141165	0.00142146	0.00141109	0.00141231	0.0014075
gi|48697401|ref|NC_005885.1| Actinoplanes phage phiAsp2, complete genome	0.00145227	0.00144177	0.00145171	0.00145192	0.00142958
gi|17313217|ref|NC_003278.1| Pseudomonas phage phiCTX, complete genome	0.00145431	0.00146208	0.00145618	0.00145602	0.0014351
gi|219563197|ref|NC_011801.1| Lactobacillus phage Lv-1, complete genome	0.00146852	0.00146208	0.00146877	0.00146873	0.00144614
gi|9632287|ref|NC_001998.1| Chlamydia phage PhiCPG1, complete genome	0.00148071	0.00148238	0.00147994	0.00147994	0.00145717
gi|9626243|ref|NC_001416.1| Enterobacteria phage lambda, complete genome	0.00148071	0.00148238	0.00147994	0.00147994	0.00145717
gi|46401737|ref|NC_005859.1| Enterobacteria phage T5, complete genome	0.00147868	0.00148238	0.00147852	0.00147862	0.00145717
gi|13095805|ref|NC_002668.1| Lactococcus prophage bIL309, complete genome	0.00147462	0.00148238	0.00147019	0.00146873	0.00145993
gi|197085614|ref|NC_011142.1| Iodobacteriophage phiPLPE, complete genome	0.00148274	0.00146208	0.00147669	0.00147739	0.00146821
gi|84662593|ref|NC_007709.1| Xanthomonas phage OP1, complete genome	0.00148884	0.00148238	0.00149294	0.00149317	0.00147097
gi|16798783|ref|NC_003216.1| Listeria phage A118, complete genome	0.00148884	0.00148238	0.00149375	0.00149128	0.00149857
gi|158267608|ref|NC_003214.2| Sulfolobus islandicus filamentous virus, complete genome	0.0015254	0.001523	0.00152482	0.00152463	0.00150133
gi|22854993|ref|NC_004167.1| Bacillus phage phi105, complete genome	0.00137915	0.00142146	0.00137717	0.00137451	0.00150409
gi|20198505|ref|NC_002512.2| Murid herpesvirus 2, complete genome	0.00156196	0.00156361	0.00156463	0.00156472	0.00154273
gi|281415946|ref|NC_013650.1| Mycobacterium phage ET08, complete genome	0.00157008	0.00156361	0.0015695	0.00156964	0.00154549
gi|29566737|ref|NC_004688.1| Mycobacterium phage Omega, complete genome	0.00157414	0.00156361	0.00157519	0.00157524	0.00155101
gi|13487801|ref|NC_002703.1| Lactococcus phage Tuc2009, complete genome	0.00157821	0.00156361	0.00157905	0.0015802	0.00156205
gi|212499705|ref|NC_011551.1| Bacteriophage APSE-2, complete genome	0.00159242	0.00158392	0.00159205	0.00159206	0.00156757
gi|169794178|ref|NC_010179.2| Lactobacillus johnsonii prophage Lj771, complete genome	0.00159039	0.00158392	0.00159062	0.0015909	0.00156757
gi|32469420|ref|NC_004996.1| Streptococcus phage SM1, complete genome	0.0015843	0.001523	0.00158494	0.00158312	0.00157861
gi|158079296|ref|NC_009904.1| Enterococcus phage phiEF24C, complete genome	0.00160461	0.00156361	0.00159814	0.00160055	0.00158137
gi|109521758|ref|NC_008204.1| Mycobacterium phage Qyrzula, complete genome	0.00163305	0.00162453	0.00163287	0.00163279	0.00160896
gi|41179287|ref|NC_005354.1| Lactobacillus prophage Lj928, complete genome	0.00163711	0.00164484	0.0016284	0.0016274	0.00167244
gi|171473648|ref|NC_010537.1| Acidianus filamentous virus 9, complete genome	0.00163305	0.00164484	0.00163998	0.00163742	0.0016752
gi|73852470|ref|NC_007346.1| Emiliania huxleyi virus 86, complete genome	0.00104401	0.000873185	0.00103557	0.00103913	0.00170832
gi|51557483|ref|NC_006151.1| Suid herpesvirus 1, complete genome	0.00174476	0.00172606	0.00174091	0.00174287	0.00172212
gi|157324960|ref|NC_009810.1| Listeria phage A500, complete genome	0.00170008	0.00170576	0.00169278	0.00169536	0.00172764
gi|66391255|ref|NC_007021.1| Staphylococcus phage Twort, complete genome	0.00175695	0.00176668	0.00175736	0.00175743	0.0017304
gi|30065704|ref|NC_004745.1| Yersinia phage L-413C, complete genome	0.00173461	0.00170576	0.00173949	0.00173952	0.0017304
gi|89152479|ref|NC_007814.1| Bacillus phage Fah, complete genome	0.0017996	0.00180729	0.00179859	0.00179832	0.00177179
gi|284504040|ref|NC_013756.1| Marseillevirus marseillevirus strain T19, complete genome	0.00182398	0.0018276	0.00182459	0.0018247	0.00179663
gi|23455771|ref|NC_004305.1| Lactobacillus phage phig1e, complete genome	0.00104808	0.00119809	0.0011229	0.0011153	0.00183803
gi|56694721|ref|NC_006560.1| Cercopithecine herpesvirus 2, complete genome	0.001891	0.00188852	0.00189181	0.00189187	0.00186287
gi|255928922|ref|NC_013085.1| Synechococcus phage S-RSM4, complete genome	0.0018971	0.00188852	0.0018975	0.00189726	0.00186839
gi|45597386|ref|NC_005822.1| Lactococcus phage phiLC3, complete genome	0.00198444	0.00199005	0.0019832	0.00198398	0.00195394
gi|31543997|ref|NC_004827.1| Bacteriophage Aaphi23, complete genome	0.0020149	0.00201036	0.00201529	0.00201518	0.0019843
gi|9630566|ref|NC_001909.1| Lactococcus phage bIL170, complete genome	0.0020149	0.00201036	0.00201285	0.00201323	0.0019843
gi|115315628|ref|NC_008371.1| Lactococcus phage jj50, complete genome	0.00202303	0.00201036	0.00201509	0.00201555	0.00201465
gi|194097521|ref|NC_011046.1| Lactococcus phage bIBB29, complete genome	0.00209412	0.00209158	0.00209226	0.00209342	0.00206157
gi|206599544|ref|NC_011291.1| Mycobacterium phage Brujita, complete genome	0.00211646	0.00211189	0.00211806	0.00211863	0.00208641
gi|203454602|ref|NC_011273.1| Mycobacterium phage Myrna, complete genome	0.00210021	0.0021322	0.00211501	0.00211605	0.00209745
gi|30089861|ref|NC_004746.1| Lactococcus phage 4268, complete genome	0.0021449	0.0021525	0.00214283	0.00214379	0.00211401
gi|28876316|ref|NC_004587.1| Streptococcus prophage 315.4, complete genome	0.00216318	0.00217281	0.00216375	0.00216378	0.00213057
gi|157311004|ref|NC_009817.1| Lactococcus phage KSY1, complete genome	0.00216927	0.00217281	0.00216944	0.00216946	0.00213609
gi|22296522|ref|NC_004112.1| Lactobacillus phage A2, complete genome	0.00216927	0.00217281	0.00216883	0.00216942	0.00213609
gi|13095680|ref|NC_002666.1| Lactococcus prophage bIL285, complete genome	0.00220583	0.00221342	0.00220579	0.0022059	0.00217196
gi|219681259|ref|NC_011811.1| Erwinia phage phiEa21-4, complete genome	0.00220786	0.00221342	0.00220864	0.00220871	0.00217472
gi|9634948|ref|NC_002194.1| Chlamydia phage Chp2, complete genome	0.00225458	0.00225404	0.00225352	0.00225355	0.00221888
gi|56692908|ref|NC_006552.1| Pseudomonas phage F116, complete genome	0.00226677	0.00227434	0.00226753	0.00226757	0.00223268
gi|393707861|ref|NC_008721.2| Streptococcus phage SMP, complete genome	0.00231145	0.00231496	0.00230957	0.00230868	0.00227684
gi|149882900|ref|NC_009604.1| Burkholderia phage BcepNY3, complete genome	0.00132228	0.00136054	0.00133798	0.00131478	0.00228236
gi|83722567|ref|NC_007653.1| Papiine herpesvirus 2, complete genome	0.00233176	0.00233526	0.00233212	0.00233199	0.00229615
gi|207270774|ref|NC_011308.1| Listeria phage P40, complete genome	0.0023602	0.00237588	0.00236096	0.00236185	0.00232927
gi|156563990|ref|NC_009760.1| Bacillus phage 0305phi8-36, complete genome	0.00226474	0.00225404	0.00225332	0.00225349	0.00234583
gi|9628002|ref|NC_001650.1| Equid herpesvirus 2, complete genome	0.00241098	0.00241649	0.00241051	0.00241052	0.00237343
gi|192824177|ref|NC_011023.1| Mycobacterium phage Pukovnik, complete genome	0.00243738	0.0024368	0.00243488	0.00243237	0.00242586
gi|115304210|ref|NC_008363.1| Lactococcus phage P008, complete genome	0.00256535	0.00255864	0.00256466	0.00256464	0.00252522
gi|216905965|ref|NC_011645.1| Bacillus phage TP21-L, complete genome	0.00266894	0.00268048	0.00266824	0.0026681	0.00262733
gi|116326222|ref|NC_008515.1| Bacteriophage RB32, complete genome	0.00263441	0.00261956	0.00263087	0.00263042	0.00263837
gi|84662653|ref|NC_007710.1| Xanthomonas phage OP2, complete genome	0.00269737	0.00270078	0.00269768	0.00269739	0.00265769
gi|29789895|ref|NC_003291.2| Bacteriophage PSA, complete genome	0.00267909	0.00270078	0.00268286	0.00268632	0.00267701
gi|9629524|ref|NC_001825.1| Streptococcus phage Cp-1, complete genome	0.00272784	0	0.00272673	0.00272698	0.00268529
gi|304360853|ref|NC_014459.1| Mycobacterium phage CrimD, complete genome	1.01558e-05	0.0027414	1.70598e-05	1.58629e-05	0.00268529
gi|340025671|ref|NC_000852.5| Paramecium bursaria Chlorella virus 1, complete genome	0.0027319	0.00268048	0.00273993	0.00273438	0.0027598
gi|162290187|ref|NC_008296.2| Synechococcus phage syn9, complete genome	0.0028619	0.00286323	0.00286341	0.00286353	0.00282052
gi|158380386|ref|NC_009552.2| Geobacillus virus E2, complete genome	0.00288424	0.00288354	0.00288209	0.0028811	0.00284259
gi|13559823|ref|NC_002730.1| Enterobacteria phage HK620, complete genome	0.00289643	0.00290385	0.0028955	0.00289544	0.00285087
gi|134288788|ref|NC_009237.1| Burkholderia phage phiE255 chromosome, complete genome	0.00298376	0.00298507	0.00298303	0.00298402	0.00293919
gi|139472801|ref|NC_009333.1| Human herpesvirus 8, complete genome	0.00289643	0.00294446	0.00289996	0.00289317	0.00294747
gi|9625955|ref|NC_001350.1| Saimiriine herpesvirus 2 complete genome	0.00292486	0.00300538	0.00294789	0.00294555	0.00296955
gi|157325422|ref|NC_009815.1| Listeria phage A006, complete genome	0.00306501	0.0030663	0.00306711	0.00306817	0.00303026
gi|31415816|ref|NC_004821.1| Bacillus prophage phBC6A52, complete genome	0.00307314	0.00300538	0.00306285	0.00306441	0.00307442
gi|157102937|ref|NC_009762.2| Staphylococcus prophage tp310-2, complete genome	0.00312595	0.00310691	0.00312235	0.00312134	0.0030965
gi|194303053|ref|NC_011056.1| Mycobacterium phage Kostya, complete genome	0.00323157	0.00322875	0.00323182	0.00323171	0.00318205
gi|281416323|ref|NC_013646.1| Enterococcus phage phiFL1A, complete genome	0.00327422	0.00328967	0.00327041	0.00327132	0.00322897
gi|48696682|ref|NC_005891.1| Vibrio phage VP5, complete genome	0.00329859	0.00330998	0.00329864	0.00329866	0.00324829
gi|56694869|ref|NC_006557.1| Bacillus phage BCJA1c, complete genome	0.00333719	0.00335059	0.0033356	0.0033352	0.00328416
gi|282598706|ref|NC_013696.1| Enterococcus phage phiEf11, complete genome	0.00340015	0.00343182	0.00339267	0.00338973	0.0033642
gi|56693048|ref|NC_006565.1| Lactobacillus phage LP65, complete genome	0.00361952	0.00361458	0.00361384	0.003615	0.00358222
gi|209363552|ref|NC_011344.1| Staphylococcus phage phi2958PVL, complete genome	0.00370482	0.00371611	0.00370198	0.00370185	0.00364846
gi|238821317|ref|NC_012756.1| Streptococcus phage PH10, complete genome	0.00365811	0.00371611	0.00365344	0.00365603	0.00364846
gi|209901237|ref|NC_011398.1| Clostridium phage phiCD27, complete genome	0.00359108	0.00369581	0.00359332	0.00359298	0.00370917
gi|30027774|ref|NC_004735.1| Rhodothermus phage RM378, complete genome	0.00383482	0.00383795	0.00383379	0.00383424	0.00377541
gi|20065963|ref|NC_003524.1| Clostridium phage phi3626, complete genome	0.00398512	0.00400041	0.0039859	0.00398578	0.00392444
gi|195661200|ref|NC_011104.1| Lactobacillus phage Lrm1, complete genome	0.00364795	0.00373642	0.00367964	0.00366614	0.00392444
gi|190151415|ref|NC_010945.1| Streptococcus phage PH15, complete genome	0.00411309	0.00412225	0.00410837	0.00410687	0.00404863
gi|310830989|ref|NC_014637.1| Cafeteria roenbergensis virus BV-PW1, complete genome	0.00233176	0.00239618	0.00234308	0.00237079	0.0041121
gi|41057278|ref|NC_005344.1| Enterobacteria phage Sf6, complete genome	0.00418621	0.00416286	0.00419103	0.00418883	0.00414246
gi|26553442|ref|NC_003050.2| Streptococcus prophage MM1, complete genome	0.00423292	0.00422378	0.00423225	0.00423118	0.00417558
gi|66395450|ref|NC_007051.1| Staphylococcus phage 2638A, complete genome	0.00438932	0.00436593	0.00438945	0.00439021	0.00434945
gi|157325284|ref|NC_009813.1| Listeria phage B054, complete genome	0.00455791	0.00454869	0.00455741	0.0045575	0.0044902
gi|197261511|ref|NC_011167.1| Bacillus phage IEBH, complete genome	0.00458025	0.0045893	0.00458015	0.00457992	0.00450951
gi|222435670|ref|NC_012027.1| Mycobacterium phage Phlyer, complete genome	0.0046879	0.00471114	0.00468657	0.00468633	0.00461439
gi|90592637|ref|NC_007917.1| Clostridium phage phi CD119, complete genome	0.00455791	0.00462991	0.00453872	0.00454848	0.00480205
gi|110804020|ref|NC_008265.1| Clostridium phage phiSM101, complete genome	0.00464119	0.0045893	0.00461874	0.00461709	0.00481033
gi|77020112|ref|NC_006356.2| Flavobacterium phage 11b, complete genome	0.00472853	0.00473144	0.0047014	0.00469646	0.00481861
gi|91214232|ref|NC_005083.2| Vibrio phage KVP40, complete genome	0.00494789	0.00495482	0.00494735	0.00494718	0.00487105
gi|30387379|ref|NC_004775.1| Enterobacteria phage epsilon15, complete genome	0.00495195	0.00497512	0.00494999	0.00494999	0.00487381
gi|48697190|ref|NC_005887.1| Burkholderia phage BcepC6B, complete genome	0.0052221	0.0052188	0.00522172	0.00522146	0.00514427
gi|124300942|ref|NC_008376.2| Geobacillus phage GBSV1, complete genome	0.00548818	0.0055031	0.00548514	0.0054848	0.00540093
gi|41179217|ref|NC_005355.1| Lactobacillus prophage Lj965, complete genome	0.0054963	0.0055031	0.00549387	0.00549327	0.00540921
gi|281416213|ref|NC_013648.1| Enterococcus phage phiFL3A, complete genome	0.00603253	0.00603107	0.00602618	0.00602495	0.00594461
gi|27311175|ref|NC_004456.1| Vibrio phage VHML, complete genome	0.00556942	0.0055234	0.00560313	0.00560916	0.006055
gi|45429984|ref|NC_005809.1| Bordetella phage BIP-1, complete genome	0.00623361	0.00629506	0.006238	0.00623123	0.00620679
gi|215401108|ref|NC_011612.1| Staphylococcus phage phiSauS-IPLA35, complete genome	0.00655453	0.00661996	0.00654691	0.00654599	0.00652969
gi|209972829|ref|NC_011421.1| Bacillus phage SPO1, complete genome	0.0070542	0.00708701	0.00704773	0.00705417	0.00699058
gi|197322500|ref|NC_009811.2| Listeria phage A511, complete genome	0.00702982	0.0070464	0.00702072	0.0070182	0.00700989
gi|28876381|ref|NC_004588.1| Streptococcus prophage 315.5, complete genome	0.00716997	0.00722916	0.00718827	0.00718759	0.00711201
gi|194100514|ref|NC_011044.1| Mycobacterium phage Nigel, complete genome	0.00829117	0.00834602	0.0082866	0.00828394	0.00820213
gi|80159686|ref|NC_007581.1| Clostridium phage c-st, complete genome	0.00813071	0.00781805	0.00808066	0.00807543	0.00899971
gi|89152531|ref|NC_007806.1| Pseudomonas phage 73, complete genome	0.00928847	0.00928013	0.00930247	0.00930545	0.00929501
gi|146329912|ref|NC_009447.1| Burkholderia phage BcepGomr, complete genome	0.0101842	0.0101533	0.0101884	0.0101864	0.0101395
gi|9630125|ref|NC_001884.1| Bacillus phage SPBc2, complete genome	0.0114049	0.0114123	0.0113982	0.0113987	0.0112351
gi|134287335|ref|NC_009231.1| Clostridium phage phiC2, complete genome	0.0107753	0.0108844	0.0107706	0.0107616	0.0112489
gi|193506277|ref|NC_009737.2| Bacillus virus 1, complete genome	0.0117401	0.0117982	0.0117345	0.0117351	0.0115553
gi|157311135|ref|NC_009819.1| Streptococcus phage P9, complete genome	0.0117583	0.0118388	0.0117765	0.011769	0.0116905
gi|39653674|ref|NC_005294.1| Streptococcus prophage EJ-1, complete genome	0.0126582	0.012712	0.012646	0.0126476	0.0124605
gi|208429855|ref|NC_011318.1| Clostridium phage 39-O, complete genome	0.0121788	0.0123667	0.0121732	0.0121651	0.0125985
gi|304360662|ref|NC_014457.1| Clostridium phage phiCTP1, complete genome	0.0138179	0.013971	0.0138103	0.0138247	0.0137328
gi|77020114|ref|NC_007461.1| Chlamydia phage 4, complete genome	0.0152072	0.0152706	0.0152007	0.0152003	0.0149664
gi|19387568|ref|NC_003438.1| Spiroplasma phage 4, complete genome	0.0181341	0.0182557	0.0181175	0.0181187	0.0181236
gi|151266287|ref|NC_009643.1| Actinomyces phage Av-1, complete genome	0.0197509	0.0198396	0.0197417	0.0197411	0.0194373
gi|47566140|ref|NC_008355.1| Chlamydia phage 3, complete genome	0.0200678	0.0201645	0.0200585	0.0200579	0.0197491
gi|12085135|ref|NC_002643.1| Bdellovibrio phage phiMH2K, complete genome	0.0239534	0.0240634	0.0239434	0.0239427	0.0235742
gi|9629143|ref|NC_001741.1| Chlamydia phage Chp1, complete genome	0.0267015	0.0268251	0.0266905	0.0266896	0.0262788
gi|281416434|ref|NC_013644.1| Enterococcus phage phiFL4A, complete genome	0.0277781	0.0279013	0.0277663	0.0277659	0.0273441
gi|12248100|ref|NC_002649.1| Bacillus phage GA-1, complete genome	0.0284097	0.0287745	0.0284145	0.0284303	0.0285805
gi|182637477|ref|NC_010576.1| Lactococcus phage 1706, complete genome	0.031491	0.0316377	0.0314563	0.0314538	0.0312078
gi|194186868|ref|NC_011048.1| Bacillus phage phi29, complete genome	0.0322161	0.0323688	0.0322012	0.0322002	0.0317046
gi|22855148|ref|NC_004165.1| Bacillus phage B103, complete genome	0.0339182	0.0340745	0.0339027	0.0339016	0.0333798
gi|155370093|ref|NC_007804.2| Escherichia phage phiV10, complete genome	0.0364876	0.0366535	0.0364702	0.0364691	0.0359078
gi|194172859|ref|NC_011041.1| Escherichia coli bacteriophage rv5, complete sequence	0.0387422	0.0389278	0.0387237	0.0387227	0.0381266
gi|200003956|ref|NC_011222.1| Bacteroides phage B40-8, complete genome	0.0456238	0.0458321	0.0456035	0.0456018	0.044902
