# Supplementary material for: Fragmentation and Coverage Variation in Viral Metagenome Assemblies, and Their Effect in Diversity Calculations
Source: Front Bioeng Biotechnol. 2015 Sep 17;3:141. doi: 10.3389/fbioe.2015.00141 (PMC4585024; doi:10.3389/fbioe.2015.00141)
Supplement: Supplementary file 4 [file Table_4.XLSX]

## Sheet: Sheet1
Dataset	N50	Largest_contig	Num_contig	%.Chim_gi	%.Chim_Species	%.Chim_genus	%.Chim_family	%.Chim_order	Mean_Fragmentation	Mean_contig_coverage	$% Reads Assembled	Contig Expected Species	Contig_shannon	Contig_chao	Contig_ace	GI_specSpecies	GI_shannon	GI_chao	GI_ace	PHACCS_shannon
0.05M	833.11±187.25	35147.56±12687.76	2232.44±1024.71	4.01±2.23	4.01±2.22	1.01±0.62	0.92±0.56	0.87±0.51	0.00713±0.00038	4.16±2.64	48.45±13.34	1847.33±1049.7	6.84±0.67	1848.83±1051.15	1848.03±1050.34	49.89±24.18	2.76±0.26	98.81±61.96	64.69±35.32	1.37±0.8
0.5M	1415.67±466.38	110741.89±45208.86	11255.33±4967.08	6.83±3.31	6.8±3.29	1.5±0.76	1.22±0.53	1.11±0.44	0.0083±0.0012	15.11±6.74	66.7±17.17	8758±2321.81	7.94±0.49	8766.4±2325.11	8760.7±2323.12	244.22±46.7	3.9±0.48	301.94±60.77	262.75±51.24	1.48±0.84
5M	2977.11±4541.9*	110809.59±80580.35*	15539.81±32096.5*	5.83±3.41	5.8±3.4	1.37±1	1.12±0.78	1.01±0.61	0.00825±0.00143	38.09±54.83	58.83±20.04	10776.89±16063.87	7.56±1.05	10788.44±16097.48	10779.61±16069.11	240.44±161.89	3.74±0.92	290.47±165.04	255.13±161.64	1.87±1.73
p.value	0.26	0	0.53	0.38	0.38	0.42	0.57	0.59	0	0.19	0.1	0.36	0.02	0.36	0.36	0	0	0.03	0.01	0.15
q.value	0.473	0	0.589	0.475	0.475	0.494	0.59	0.59	0	0.38	0.25	0.475	0.067	0.475	0.475	0	0	0.086	0.04	0.333
†	Value exceeds the optimal
*	Closest to the optimal
	Red values indicate the lowest value in the column
	Blue values indicate the lowest value in the column
