# Supplementary material for: Fragmentation and Coverage Variation in Viral Metagenome Assemblies, and Their Effect in Diversity Calculations
Source: Front Bioeng Biotechnol. 2015 Sep 17;3:141. doi: 10.3389/fbioe.2015.00141 (PMC4585024; doi:10.3389/fbioe.2015.00141)
Supplement: Supplementary file 5 [file Table_5.XLSX]

## Sheet: Sheet1
Association of variables to the first component	Pearson's correlation coefficient	P value	LDA FDR*
GI specSpecies	0.962434	2.16891e-17	1
Gi ace	0.95829	9.14838e-17	1
Contig specSpecies	0.94609	3.08e-15	0.723951
Contig_ace	0.946068	3.09729e-15	0.723951
Contig chao	0.946018	3.13631e-15	0.723951
GI chao	0.916682	1.13652e-12	1
Num contig	0.909685	3.36306e-12	0.723951
GI shannon	0.782604	3.2247e-07	1
Mean contig coverage	0.779351	3.88429e-07	1
Largest contig	0.759405	1.14041e-06	1
N50	0.582265	0.000736271	1
Contig shannon	0.434138	0.0165274	1
%reads assembled	0.429684	0.0178001	1
PHACCS shannon	0.426462	0.0187705	1
Association of variables to the second component	Pearson's correlation coefficient	P value	LDA FDR*
N50	0.758284	1.20788e-06	1
Mean contig coverage	0.530457	0.00256611	1																		correlation	p.value
Largest contig	0.519466	0.00326301	1
Contig shannon	-0.810743	5.58562e-08	1
*Linear discriminant analysis false discovery rate value
