# Supplementary material for: Fragmentation and Coverage Variation in Viral Metagenome Assemblies, and Their Effect in Diversity Calculations
Source: Front Bioeng Biotechnol. 2015 Sep 17;3:141. doi: 10.3389/fbioe.2015.00141 (PMC4585024; doi:10.3389/fbioe.2015.00141)
Supplement: Supplementary file 6 [file Table_6.XLSX]

## Sheet: Fragmentation
GI	Ray 0.05M	Ray 0.5M	Ray 5M	Meta-IDBA 0.5M	Meta-IDBA 0.05M	Meta-IDBA 0.5M	Meta-IDBA 5M	SoapDeNovo 0.05M	SoapDeNovo 0.5M	SoapDeNovo 5M	CLC 0.05M	CLC 0.5M	CLC 5M	Velvet 0.05M	Velvet 0.5M	Velvet 5M	Metavelvet 0.05M	Metavelvet 0.5M	Metavelvet 5M	MIRA 0.05M	MIRA 0.5M	MIRA 5M	SPAdes 0.05M	SPAdes 0.5M	SPAdes 5M	MEGAHIT 0.05M	MEGAHIT 0.5M	MEGAHIT 5M	Ideal Assembly 0.05M	Ideal Assembly 0.5M	Ideal Assembly 5M
10140926	0.0019106	0.00191471	0.00225694	0.002147	0.00195437	0.002147	0.00225689	0.0019106	0.00190366	0.00398282	0.0019106	0.00262526	0.00378972	0.0019106	0.00206508	0.00216118	0.0019106	0.00201108	0.00381521	0.0019106	0.00192073	0.0022286	0.00207095	0.00287075	0.00380687	0.00193107	0.00247983	0.00407945	0.154447	0.861119	0.981617
108861984	0.00565131	0.00557706	0.00637407	0.00597954	0.00565131	0.00597954	0.00616806	0.00565131	0.00556551	0.00615933	0.00600369	0.00648082	0.00634504	0.00589002	0.00568586	0.00573837	0.00565131	0.00568325	0.00583714	0.00565131	0.00562998	0.00641307	0.00600369	0.00732764	0.00688382	0.00565131	0.00696024	0.00668306	0.0501295	0.654095	0.998671
109255272	0.00239742	0.00233999	0.00251402	0.00240866	0.00239742	0.00240866	0.00302601	0.00239742	0.00233999	0.00255727	0.00239742	0.0025405	0.00507971	0.00239742	0.0023618	0.00296095	0.00239742	0.00234695	0.00234738	0.00239742	0.00233999	0.00257372	0.00264173	0.00274621	0.00582745	0.00239742	0.00246177	0.0060438	0.04034	0.368341	0.976153
109287878	0.00129662	0.00128883	0.0013903	0.00133831	0.00132493	0.00133831	0.00163883	0.00129662	0.00128884	0.00146483	0.00129662	0.00136494	0.00174613	0.00129662	0.00130392	0.00153874	0.00129662	0.00129062	0.00128847	0.00129662	0.00128929	0.00144211	0.00136563	0.00152282	0.00224089	0.00129662	0.00139871	0.00258189	0.0583203	0.478179	0.997917
109289936	0.00716872	0.00717028	0.00769186	0.00717028	0.00716872	0.00717028	0.0091409	0.00716872	0.00717028	0.00742649	0.00716872	0.00746582	0.0143218	0.00716872	0.00727644	0.00868374	0.00716872	0.00717028	0.00711024	0.00716872	0.00717028	0.0075851	0.00830123	0.00768525	0.0144379	0.00716872	0.00744047	0.0138764	0.0355974	0.263635	0.977842
109289986	0.00154058	0.00153987	0.00160858	0.00157551	0.00157844	0.00157551	0.00187281	0.00154058	0.00153707	0.0015996	0.00154058	0.00161048	0.00258288	0.00154058	0.00155755	0.00183147	0.00154058	0.00154832	0.0015219	0.00154058	0.00153924	0.00160138	0.00154058	0.00173049	0.00318831	0.00154058	0.00161027	0.00275311	0.027769	0.284372	0.990296
109302753	0.0034001	0.00331444	0.00332339	0.0032927	0.0034001	0.0032927	0.00334044	0.0034001	0.00329879	0.00330427	0.0034001	0.00334467	0.00333965	0.0034001	0.00330612	0.003306	0.0034001	0.00329478	0.0032964	0.0034001	0.00335161	0.00336183	0.0034001	0.00328682	0.00332279	0.0034001	0.00331127	0.0034646	0.0198837	0.182243	0.915135
109392186	0.004174	0.00439496	0.00438075	0.00444899	0.004174	0.00444899	0.00453341	0.004174	0.00444575	0.00439478	0.00407418	0.00441884	0.0045046	0.00472377	0.00439755	0.00438833	0.004174	0.00441329	0.00434045	0.004174	0.0044258	0.00461743	0.00407418	0.00450639	0.00483316	0.004174	0.0045887	0.00473494	0.0257159	0.296472	0.98862
109392353	0.00348647	0.00347003	0.00431437	0.00368023	0.00358849	0.00368023	0.0041454	0.00348647	0.00351763	0.00428445	0.00348521	0.0035502	0.00391859	0.00348647	0.00365176	0.00357218	0.00348647	0.00365244	0.00388984	0.0034898	0.00364027	0.00385216	0.00355026	0.00405784	0.00509493	0.00358118	0.0040941	0.00440932	0.182297	0.930322	0.99857
109392453	0.00477233	0.0047514	0.00695497	0.0052662	0.00497947	0.0052662	0.00717781	0.00477233	0.00490167	0.00807852	0.0053029	0.00543487	0.00517359	0.00477233	0.0053408	0.00491109	0.00477233	0.00558018	0.00520052	0.00477233	0.00500708	0.00517946	0.00587216	0.00697905	0.00798746	0.0049933	0.00693281	0.0072495	0.252061	0.983649	0.999558
109393216	0.00159821	0.00162125	0.00160022	0.00172639	0.00159821	0.00172639	0.00161319	0.00159821	0.00159185	0.00160334	0.00194451	0.00191624	0.00162176	0.00159821	0.0016926	0.00160943	0.00159821	0.00172923	0.00160331	0.00159821	0.00163235	0.0016281	0.00194265	0.00171265	0.00162867	0.00159821	0.00178193	0.00161522	0.00839587	0.0868788	0.672841
109521437	0.003284	0.00315146	0.00327734	0.00315146	0.00358656	0.00315146	0.00366889	0.003284	0.00315146	0.00319736	0.003284	0.00331202	0.005108	0.003284	0.00317281	0.00360216	0.003284	0.00317281	0.0031299	0.003284	0.00315146	0.00321989	0.00358656	0.00348098	0.00538188	0.003284	0.003187	0.00460633	0.0162033	0.198455	0.947923
109521758	0.00369503	0.0039742	0.00652963	0.0047909	0.00391387	0.0047909	0.00404554	0.00368495	0.00390492	0.00391939	0.00393343	0.00547429	0.00556068	0.00378246	0.00452038	0.00376443	0.00368495	0.00534021	0.00548593	0.00368495	0.00409061	0.00394141	0.00440731	0.00907971	0.00612049	0.0039213	0.00844544	0.00446552	0.314893	0.989075	0.998988
109521840	0.00355493	0.00354976	0.00360173	0.00355684	0.00436503	0.00355684	0.00366366	0.00355493	0.00364787	0.00362744	0.00351149	0.00355798	0.00364405	0.00355493	0.00353553	0.00356974	0.00355493	0.00355067	0.00358424	0.00355493	0.0036803	0.00362642	0.00349218	0.00369627	0.00373664	0.00355493	0.00365526	0.00380119	0.0179267	0.281976	0.975948
109522567	0.00377391	0.0038624	0.00382544	0.00394928	0.00377391	0.00394928	0.00390082	0.00377391	0.0038624	0.00384498	0.00377391	0.00435658	0.00395434	0.00377391	0.0038624	0.00383477	0.00377391	0.0038624	0.00382275	0.00377391	0.0038624	0.00398986	0.00377391	0.0042545	0.00403336	0.00377391	0.00398228	0.00394839	0.00629756	0.0553197	0.557658
109638461	0.00118628	0.00110313	0.0011123	0.00110313	0.00118628	0.00110313	0.00115325	0.00118628	0.00110313	0.00111232	0.00118628	0.00112352	0.00115971	0.00118628	0.00110313	0.00112766	0.00118628	0.00110313	0.00111076	0.00118628	0.00110313	0.0011185	0.00118628	0.00113432	0.00122903	0.00118628	0.00110313	0.00114748	0.00236803	0.0338044	0.258685
109638594	0.00101524	0.00106783	0.0010684	0.00107539	0.00101524	0.00107539	0.0011295	0.00101524	0.00106783	0.0010666	0.00101524	0.00107833	0.0011914	0.00101524	0.00107151	0.00110233	0.00101524	0.00106783	0.00106438	0.00101524	0.00106783	0.00107078	0.00101524	0.00110931	0.00130091	0.00101524	0.00106783	0.00118481	0.00701464	0.0752154	0.639005
11038431	0.00185301	0.00186522	0.00196582	0.00192783	0.00185301	0.00192783	0.00237185	0.00185301	0.00186873	0.00198397	0.00185301	0.00193322	0.00308841	0.00185301	0.00187491	0.00227981	0.00185301	0.00186522	0.00186391	0.00185301	0.00186522	0.00202418	0.00193544	0.00209262	0.00394299	0.00185301	0.00193944	0.00351346	0.046873	0.34099	0.984636
11068003	0.0023723	0.00242509	0.00246406	0.00257439	0.0023723	0.00257439	0.00266937	0.0023723	0.00242509	0.00244746	0.0023723	0.0024697	0.00310898	0.0023723	0.00242509	0.00263228	0.0023723	0.00242509	0.0024274	0.0023723	0.00242509	0.00248275	0.0023723	0.00261503	0.00359858	0.0023723	0.00244184	0.00313431	0.0135843	0.137754	0.862811
110804020	0.00665475	0.015177	0.00743716	0.00785899	0.00728244	0.00785899	0.00663402	0.00655841	0.0149022	0.00712144	0.00880211	0.015181	0.00743743	0.00708058	0.00712956	0.00646102	0.00703292	0.0153384	0.00741284	0.00665169	0.00744667	0.00656467	0.00975835	0.0132286	0.00703006	0.0087432	0.010831	0.00660165	0.8868	0.998084	0.998845
111146921	0.00550667	0.00580898	0.00905401	0.00644732	0.00561201	0.00644732	0.00955465	0.00550667	0.00573256	0.0118278	0.00560642	0.00913215	0.0122649	0.00554035	0.00624971	0.00628303	0.00550667	0.00622052	0.0122649	0.00550667	0.00573938	0.00626953	0.00604446	0.0102142	0.0117143	0.0055837	0.00795846	0.0124475	0.219995	0.954783	0.998818
113195177	0.0012289	0.00124538	0.00126597	0.00131429	0.00130018	0.00131429	0.00150245	0.0012289	0.00124538	0.00126477	0.0012289	0.00133751	0.00199478	0.0012289	0.00126215	0.00135716	0.0012289	0.00124685	0.00124387	0.0012289	0.00124538	0.00129871	0.00126958	0.00146608	0.00269442	0.0012289	0.00132316	0.00208641	0.0174703	0.170836	0.920025
114679849	0.00147196	0.00146979	0.0014824	0.00150009	0.00147196	0.00150009	0.00165792	0.00147196	0.00146979	0.00148364	0.00147196	0.00148743	0.0019087	0.00147196	0.00146979	0.00159651	0.00147196	0.00146979	0.00146672	0.00147196	0.00146979	0.00149309	0.00159782	0.00157856	0.00227452	0.00147196	0.00149792	0.00191501	0.0187216	0.156652	0.906422
114680053	0.0018915	0.00183114	0.00184005	0.00183114	0.0018915	0.00183114	0.00191577	0.0018915	0.00183114	0.00184003	0.0018915	0.00183114	0.00198895	0.0018915	0.00183791	0.00187563	0.0018915	0.00183114	0.00183667	0.0018915	0.00183114	0.00184864	0.0018915	0.00183114	0.0021213	0.0018915	0.00183114	0.00199279	0.00278239	0.0510129	0.443567
115298502	0.00164413	0.00157005	0.00155703	0.00157005	0.00164413	0.00157005	0.0015958	0.00164413	0.00157005	0.00155703	0.00164413	0.00157005	0.00156322	0.00164413	0.00157005	0.0015773	0.00164413	0.00157005	0.00155703	0.00164413	0.00157005	0.00155801	0.00164413	0.00162058	0.00168299	0.00164413	0.00157005	0.00158873	0	0.0198506	0.229286
115304210	0.00862417	0.009609	0.0087162	0.00892826	0.00977454	0.00892826	0.00867742	0.00866995	0.00900141	0.00866914	0.00950428	0.00963588	0.00870687	0.00895163	0.00867589	0.00862502	0.0090284	0.00868473	0.00862876	0.00913737	0.0100627	0.00881838	0.0134887	0.00997004	0.00875475	0.0110074	0.00933103	0.00868973	0.796412	0.997547	0.998388
115304270	0.0094229	0.00942528	0.0171174	0.00968919	0.0094229	0.00968919	0.0186622	0.0094229	0.00937768	0.0168636	0.0094229	0.0107127	0.0343053	0.0094229	0.00971998	0.0121911	0.0094229	0.00951701	0.0342425	0.0094229	0.00945549	0.0111533	0.0102498	0.0116481	0.00932158	0.0094229	0.0106398	0.0342425	0.119117	0.741681	0.988017
115315572	0.00802742	0.00820886	0.00857716	0.00876165	0.0085218	0.00876165	0.00827157	0.00803696	0.00873527	0.00825589	0.00834188	0.00843751	0.00838721	0.00802742	0.00840528	0.00808609	0.00804163	0.00849539	0.00811146	0.00816226	0.00944644	0.00838539	0.00915564	0.00923726	0.00849037	0.00859707	0.0100097	0.00832148	0.407833	0.988954	0.997247
115315628	0.00892931	0.00962576	0.00912748	0.00958001	0.0108065	0.00958001	0.00901513	0.00931004	0.00972055	0.0090079	0.0100216	0.0101079	0.00906047	0.00924111	0.00908361	0.00895845	0.00948063	0.00911401	0.00896765	0.00944788	0.0112001	0.00916166	0.0102448	0.0131074	0.00915888	0.0106058	0.0101335	0.00904493	0.707063	0.994645	0.997705
116221992	0.00403068	0.0041888	0.00418667	0.00427311	0.00403068	0.00427311	0.00429796	0.00403068	0.00417376	0.00419341	0.00403068	0.00418847	0.00431272	0.00403068	0.00420874	0.00426322	0.00403068	0.0041462	0.00410915	0.00403068	0.00416516	0.00427388	0.0039759	0.00457128	0.00474045	0.00403068	0.0044875	0.00472791	0.0264949	0.246306	0.985142
116326222	0.00148161	0.00153443	0.00212931	0.00180764	0.001543	0.00180764	0.00156413	0.00148161	0.0015253	0.00152611	0.00155012	0.00221806	0.00169976	0.00148641	0.00163464	0.0014963	0.00148161	0.00172041	0.00156367	0.00148161	0.00157616	0.00164935	0.00165837	0.0029911	0.00199382	0.00154541	0.00255935	0.00159487	0.203918	0.949943	0.999753
116326687	0.00134617	0.00141468	0.00143044	0.00143838	0.00134617	0.00143838	0.00152225	0.00134617	0.00141468	0.00142688	0.00134617	0.00144307	0.00178174	0.00134617	0.00142675	0.00152999	0.00134617	0.00141468	0.00141469	0.00134617	0.00141468	0.00142943	0.00134617	0.00151287	0.0019714	0.00134617	0.00142498	0.00178459	0.0091176	0.154258	0.86184
117530171	0.00153246	0.00152064	0.00174248	0.00158903	0.00155812	0.00158903	0.00209559	0.00153246	0.00152064	0.00169277	0.00153246	0.00163543	0.00382343	0.00153246	0.00154087	0.00196738	0.00153246	0.00152192	0.00151691	0.00153246	0.00152064	0.00167898	0.0016252	0.00176079	0.00396554	0.00153246	0.0016096	0.00367799	0.0281416	0.45037	0.998211
117676329	0.00650921	0.00647778	0.00676633	0.00641834	0.00650921	0.00641834	0.00676236	0.00650921	0.00647622	0.00664339	0.00650921	0.00727774	0.00697866	0.00650921	0.00651558	0.00665584	0.00650921	0.00655279	0.0065547	0.00650921	0.00670566	0.00670268	0.00650921	0.00687906	0.00752873	0.00650921	0.00672839	0.00705939	0.0510375	0.341826	0.986105
118197620	0.00161353	0.0016223	0.00191105	0.00167955	0.00161353	0.00167955	0.00225901	0.00161353	0.0016223	0.00183495	0.00161353	0.00178017	0.00487944	0.00161353	0.00163791	0.00206139	0.00161353	0.00162635	0.00161537	0.00161353	0.0016223	0.00180824	0.00168493	0.00196868	0.00431052	0.00161353	0.0017328	0.00442277	0.0502848	0.467284	0.998943
118430711	0.0363254	0.0370207	0.0509717	0.0407482	0.0363254	0.0407482	0.050421	0.0363254	0.0370207	0.0450444	0.0363254	0.0436145	0.1735	0.0363254	0.0370207	0.0453785	0.0363254	0.0370207	0.0635073	0.0363254	0.0370207	0.04264	0.0363254	0.046478	0.111032	0.0363254	0.0401853	0.121708	0	0.712999	0.988892
118430724	0.00569236	0.00562512	0.00571856	0.00605776	0.00569236	0.00605776	0.00570862	0.00569236	0.00571198	0.00573168	0.00569236	0.00627879	0.00572439	0.00569236	0.00565349	0.0057081	0.00569236	0.00565178	0.00571251	0.00569236	0.00564433	0.00570732	0.0110137	0.00639064	0.00570738	0.00569236	0.00565125	0.00571276	0.0107123	0.135666	0.848312
118496614	0.000761766	0.000765344	0.000809094	0.000802774	0.000761766	0.000802774	0.000919769	0.000761766	0.000765344	0.000797224	0.000761766	0.000803031	0.00108365	0.000761766	0.000771354	0.000889301	0.000761766	0.00076804	0.000765329	0.000761766	0.000765964	0.000805017	0.000772978	0.000866491	0.00149809	0.000761766	0.00079671	0.00122237	0.0294795	0.262589	0.968304
118725053	0.0056273	0.00563388	0.00581861	0.00574316	0.00588041	0.00574316	0.00573551	0.00572129	0.00574226	0.00571636	0.00612055	0.00587609	0.00580136	0.0056273	0.00562435	0.00563848	0.00566861	0.00564729	0.00573569	0.0056273	0.00593937	0.005952	0.00645453	0.00696936	0.00575732	0.00664283	0.0061071	0.00583673	0.108963	0.745126	0.994213
119443652	0.00531748	0.00573049	0.00548592	0.00574513	0.00583781	0.00574513	0.00550132	0.00531748	0.00564569	0.00550015	0.00572507	0.00569715	0.00548742	0.00531748	0.00566896	0.00548033	0.00531748	0.00560928	0.00549029	0.0054204	0.00580143	0.00552475	0.00573223	0.00556223	0.00549132	0.00639532	0.00594741	0.00550298	0.10957	0.80498	0.998551
119952179	0.00348	0.00356552	0.00426753	0.00382128	0.00348	0.00382128	0.00418008	0.00348	0.00356234	0.010243	0.00354346	0.0047153	0.0115922	0.00351343	0.00379262	0.00468482	0.00348	0.00369485	0.0115861	0.00348	0.00354979	0.00420302	0.0036322	0.00537848	0.00734224	0.00348	0.0044223	0.0114499	0.111485	0.839551	0.998418
119953678	0.00563105	0.00566929	0.00613418	0.00591125	0.00590614	0.00591125	0.00631231	0.00563105	0.00568412	0.00617909	0.00590603	0.00596277	0.00649161	0.00563105	0.00585082	0.00586957	0.00563105	0.00581288	0.00603804	0.00563105	0.00573772	0.00629049	0.00561422	0.00646287	0.00675561	0.00579098	0.00640273	0.00673639	0.0759788	0.653869	0.997651
119953744	0.00085356	0.000852836	0.000989288	0.000896652	0.000865634	0.000896652	0.00115766	0.00085356	0.000853381	0.000963476	0.00085356	0.000923865	0.0017098	0.00085356	0.000867854	0.00107609	0.00085356	0.000854928	0.000855424	0.00085356	0.000853508	0.000951149	0.000928611	0.00101523	0.00209073	0.00085356	0.000914829	0.00221424	0.0455724	0.448705	0.99766
119967833	0.00556064	0.0058939	0.00674326	0.00742229	0.00561591	0.00742229	0.00586681	0.00556064	0.00594903	0.00573949	0.00585354	0.00741162	0.00606894	0.00557749	0.00641354	0.00561685	0.00556064	0.00749892	0.00573452	0.00556064	0.00623221	0.00598212	0.00656982	0.0123896	0.00650226	0.00571597	0.0115134	0.00600077	0.336981	0.993256	0.997843
12085135	0.0723259	0.0550876	0.0536561	0.0536222	0.0731342	0.0536222	0.0535443	0.0723259	0.0536943	0.0535393	0.0731806	0.055088	0.0536712	0.0536678	0.0535459	0.0535402	0.0731806	0.0535459	0.0535393	0.0549968	0.0584415	0.0553209	0.0723792	0.0548876	0.0536712	0.0723703	0.0537295	0.0536614	0.988463	0.993905	0.997606
12248100	0.0235228	0.0132525	0.011789	0.0125199	0.0143212	0.0125199	0.0116424	0.0244725	0.0132582	0.0116424	0.0255945	0.0133953	0.0117888	0.0127394	0.0116404	0.0116422	0.0223931	0.0116882	0.0116426	0.0131344	0.0118506	0.0119479	0.023899	0.0134077	0.0117401	0.0248646	0.0119103	0.0116732	0.996592	0.998107	0.998864
122891714	0.0060557	0.00560919	0.00571327	0.00555877	0.0060557	0.00555877	0.00572415	0.0060557	0.00557514	0.00570802	0.0060557	0.00559199	0.00569188	0.0060557	0.00557347	0.00568751	0.0060557	0.00557347	0.00570518	0.0060557	0.00562233	0.00583035	0.0235756	0.00574945	0.00576327	0.00959205	0.00549328	0.0057932	0.0100774	0.0578297	0.687438
122891784	0.00561896	0.0059346	0.00604448	0.00627708	0.0056277	0.00627708	0.00582489	0.00561896	0.00596688	0.00582353	0.00574396	0.00632202	0.0058242	0.00569385	0.00600393	0.00573066	0.00561504	0.00614405	0.00578309	0.00575952	0.00625861	0.00595613	0.00583044	0.00707625	0.00596685	0.00623816	0.00706754	0.00587874	0.193013	0.970681	0.998568
123318702	0.00177783	0.00178512	0.00189615	0.00198107	0.00181088	0.00198107	0.00194029	0.00177783	0.00178272	0.00195931	0.00177783	0.0020176	0.00197728	0.00177783	0.00185664	0.00188074	0.00177783	0.00183734	0.00182309	0.00177783	0.00179819	0.00198639	0.00184544	0.00229236	0.00226128	0.00177783	0.002023	0.00231953	0.0297415	0.422461	0.849399
124300942	0.00711078	0.00833729	0.00717588	0.00746041	0.00776414	0.00746041	0.00711979	0.00714149	0.00750667	0.00712212	0.00927567	0.00757922	0.00714864	0.00764721	0.00720234	0.00709513	0.00770018	0.00740314	0.0071216	0.00748683	0.00757724	0.0071767	0.00897086	0.00758733	0.00712671	0.00936097	0.00759985	0.00712264	0.956232	0.998731	0.999222
124378202	0.086915	0.0755731	0.0937827	0.111111	0.086915	0.111111	0.0866497	0.086915	0.0755731	0.0962734	0.086915	0.0915632	0.235148	0.086915	0.0755731	0.0878655	0.086915	0.0755731	0.0801552	0.086915	0.0755731	0.100082	0.086915	0.0916269	0.191477	0.086915	0.0836858	0.162793	0.14645	0.284304	0.866921
125745044	0.00140268	0.00136217	0.00138897	0.00136217	0.00140268	0.00136217	0.00141789	0.00140268	0.00136217	0.00138897	0.00140268	0.00136217	0.00143344	0.00140268	0.00138402	0.00140311	0.00140268	0.00136217	0.00138897	0.00140268	0.00136217	0.00138897	0.00140268	0.00144379	0.00159506	0.00140268	0.00138402	0.00144786	0.00215883	0.0242925	0.263917
126010846	0.00636939	0.00665027	0.0103827	0.00866207	0.0068496	0.00866207	0.0101087	0.00636939	0.00694888	0.010558	0.00667866	0.0110981	0.0105593	0.00648534	0.00798458	0.00691605	0.00641577	0.00870587	0.010384	0.00636939	0.00716718	0.0068888	0.00727842	0.0149256	0.0103572	0.00686486	0.0122975	0.010384	0.299945	0.990418	0.998455
126010934	0.00342216	0.00340116	0.00418339	0.00366183	0.00365083	0.00366183	0.00514573	0.00342216	0.00339151	0.00442284	0.0035741	0.00390798	0.0102856	0.00342216	0.00351722	0.00453553	0.00342216	0.00346605	0.00352311	0.00342216	0.00340175	0.0038913	0.00376518	0.00438344	0.00527732	0.00357493	0.00377166	0.0102037	0.070455	0.607043	0.998177
126011062	0.0063363	0.00650184	0.00790109	0.00687505	0.00676615	0.00687505	0.00708119	0.0063363	0.00650156	0.00697849	0.00655977	0.00707514	0.00703597	0.0063363	0.00681824	0.00655557	0.0063363	0.00679987	0.00701286	0.0063363	0.00660978	0.00695468	0.00762	0.00805653	0.00771536	0.00661441	0.00825599	0.00752766	0.177507	0.922135	0.998027
13095658	0.0169374	0.0230609	0.0191271	0.0218679	0.0201159	0.0218679	0.0175739	0.0170265	0.0242632	0.0176265	0.0194645	0.0247428	0.0182444	0.0173799	0.018559	0.0169799	0.0177945	0.0226329	0.0175958	0.0172767	0.0199927	0.0173548	0.0208882	0.023683	0.0185713	0.0205996	0.0226423	0.0174145	0.651551	0.99428	0.997243
13095680	0.00687342	0.00837903	0.00747616	0.00780721	0.00762103	0.00780721	0.00700651	0.00687368	0.00783287	0.00700561	0.00840466	0.00929084	0.00711618	0.00705543	0.00732386	0.00693306	0.00702072	0.00748941	0.00698139	0.00691449	0.00857689	0.00717323	0.00934902	0.00861534	0.00720765	0.00821636	0.00853141	0.00704834	0.657915	0.998143	0.99879
13095743	0.00592077	0.00588864	0.00634144	0.00607113	0.0060041	0.00607113	0.00606115	0.00592077	0.00590901	0.0060359	0.00589831	0.005894	0.00614719	0.00592077	0.00598982	0.0059258	0.00592077	0.00593726	0.00600518	0.00592077	0.00614616	0.00641109	0.00600435	0.00628512	0.00601973	0.00599937	0.00659087	0.00614037	0.178372	0.934192	0.998088
13095805	0.00661334	0.00726571	0.00756606	0.008265	0.00709306	0.008265	0.00684437	0.00662106	0.0073643	0.00681935	0.00740099	0.00855837	0.00719448	0.00682166	0.0073372	0.00668498	0.00673841	0.00774781	0.00675529	0.00673059	0.00785796	0.00686068	0.00837008	0.00984297	0.00742693	0.00734384	0.0103187	0.006913	0.486941	0.999161	0.999486
13095862	0.0153106	0.0163785	0.0178479	0.0189254	0.0277462	0.0189254	0.0204779	0.0153106	0.0163785	0.0172944	0.0153106	0.0180406	0.0257218	0.0153106	0.0172699	0.0194105	0.0153106	0.0163785	0.0164298	0.0153106	0.0163785	0.0173649	0.0153106	0.0185866	0.04388	0.0153106	0.0172697	0.0304909	0.0304874	0.325199	0.974661
13095891	0.0161243	0.0163494	0.0276835	0.0182915	0.0161243	0.0182915	0.0194111	0.0161243	0.0161481	0.0230606	0.0161243	0.0191674	0.0360071	0.0161243	0.0178165	0.0172637	0.0161243	0.0175221	0.0253911	0.0161243	0.016187	0.0185141	0.0162348	0.0230241	0.0160419	0.0161243	0.0202919	0.0213423	0.157981	0.819356	0.995454
131840030	0.000829732	0.000834593	0.000998131	0.000871526	0.000841888	0.000871526	0.00115122	0.000829732	0.000837276	0.000944663	0.000829732	0.000896542	0.00185062	0.000829732	0.000845467	0.00107334	0.000829732	0.000841973	0.000840462	0.000829732	0.000835753	0.000929563	0.000881066	0.000984846	0.00191549	0.000835935	0.000895672	0.00228549	0.0548847	0.456225	0.992634
13242472	0.000733555	0.000734125	0.000814181	0.000761184	0.000743966	0.000761184	0.000935518	0.000733555	0.000732962	0.000801967	0.000750394	0.000776912	0.00112494	0.00074058	0.000742664	0.000878757	0.000733555	0.0007352	0.000734931	0.000733555	0.000735445	0.000810812	0.000833394	0.000849407	0.00134561	0.000741569	0.000776963	0.00130189	0.0480403	0.420095	0.997566
134287156	0.00133439	0.00131862	0.00134721	0.00134078	0.00133439	0.00134078	0.00149935	0.00133439	0.00131862	0.00134329	0.00133439	0.001337	0.00175903	0.00133439	0.00132422	0.00143809	0.00133439	0.00132158	0.00132265	0.00133439	0.00131862	0.00135148	0.00148178	0.0014672	0.00197875	0.00133439	0.00134639	0.00170433	0.0201329	0.170743	0.893918
134287335	0.00436498	0.005804	0.00444194	0.00466004	0.00554996	0.00466004	0.00438004	0.00453514	0.0046939	0.00438178	0.00606322	0.00517283	0.00444979	0.0049275	0.00445883	0.00435176	0.00512641	0.00455496	0.00437641	0.00464356	0.00479223	0.00443087	0.00873385	0.00568781	0.00446583	0.00759132	0.00490562	0.00437838	0.969879	0.998585	0.999522
134288688	0.00670587	0.00673477	0.00815588	0.00739156	0.00694031	0.00739156	0.00710623	0.00670587	0.00684449	0.0070289	0.00670587	0.00782823	0.00768705	0.00670587	0.007036	0.00697206	0.00670587	0.00693938	0.00730359	0.00670587	0.00679296	0.00716504	0.00694031	0.00829803	0.00829035	0.00670587	0.00819462	0.00739639	0.0736986	0.718207	0.997056
134288739	0.00682813	0.00718597	0.00801938	0.00952366	0.00708215	0.00952366	0.00721079	0.00682813	0.00725042	0.00704839	0.00718625	0.0118757	0.00765901	0.00682813	0.00774247	0.00699166	0.00682813	0.00840753	0.00742311	0.00682813	0.00768084	0.00754346	0.00751353	0.0168468	0.0107663	0.00688828	0.0130062	0.00738209	0.255505	0.948491	0.998209
134288788	0.00663123	0.0126844	0.00703205	0.00797142	0.00735777	0.00797142	0.00668458	0.00663891	0.0118671	0.00666837	0.0085394	0.0188074	0.00695428	0.00701289	0.00705312	0.00658584	0.0068731	0.00747164	0.00664249	0.0066649	0.00804341	0.00672643	0.0095271	0.0138103	0.00691781	0.0081482	0.0123198	0.00674593	0.767772	0.997463	0.999065
134303398	0.00254099	0.00252334	0.00302611	0.00262713	0.00254099	0.00262713	0.0033326	0.00254099	0.00252334	0.00292896	0.00254099	0.00279858	0.00661106	0.00254099	0.00257957	0.00303176	0.00254099	0.00252942	0.00254115	0.00254099	0.00252334	0.00285706	0.00264859	0.00306916	0.00567225	0.00254099	0.00269538	0.00563373	0.0432621	0.45418	0.987395
13487801	0.00649672	0.00685774	0.00666334	0.00700129	0.00693019	0.00700129	0.0064743	0.00654875	0.00677985	0.00646642	0.00737218	0.00708178	0.00654086	0.00681968	0.00659134	0.0064227	0.00678202	0.00667166	0.00643541	0.00669663	0.00772191	0.00663349	0.00878877	0.00798409	0.00659331	0.00752075	0.00738217	0.00650585	0.474092	0.995045	0.998774
13559823	0.00645042	0.00753501	0.00651893	0.00692681	0.00701467	0.00692681	0.00648384	0.00641962	0.00698064	0.00647466	0.00725483	0.00786143	0.00655753	0.00666476	0.00663517	0.00643134	0.00679838	0.00673567	0.00645778	0.00654064	0.00754741	0.00661043	0.00883706	0.00941069	0.00671785	0.00773567	0.00740196	0.00650263	0.762932	0.997911	0.999112
13786531	0.00649612	0.00660975	0.00680429	0.00683594	0.00652599	0.00683594	0.00669192	0.00649612	0.00668495	0.00667232	0.00695398	0.00697842	0.00690164	0.00654176	0.00676847	0.0065532	0.00654176	0.00687485	0.00658017	0.00654326	0.00716868	0.00677476	0.00694312	0.00727083	0.00671936	0.00688761	0.00763542	0.00677738	0.262484	0.989912	0.998593
139424470	0.00141676	0.00142765	0.00154001	0.00154688	0.00141676	0.00154688	0.00190453	0.00141676	0.00142117	0.00154593	0.00141676	0.001554	0.00275836	0.00141676	0.00144046	0.00162188	0.00141676	0.00142765	0.00143111	0.00141676	0.00143211	0.00160274	0.00146951	0.0017701	0.00414425	0.00141676	0.00154146	0.0035194	0.0208956	0.292764	0.950505
139472801	0.00178756	0.00192159	0.00308458	0.00234041	0.00184352	0.00234041	0.00247531	0.00178756	0.00186699	0.00268269	0.00183712	0.00407617	0.00291854	0.00179636	0.00218263	0.00187392	0.00178756	0.00228501	0.00258888	0.00178756	0.00191282	0.00193258	0.00198343	0.00393349	0.00278584	0.00183343	0.00353243	0.00269047	0.284071	0.960854	0.97835
14250967	0.00125407	0.00125607	0.00144474	0.0013106	0.00125407	0.0013106	0.00168145	0.00125407	0.00125546	0.00138217	0.00125407	0.00137526	0.00241992	0.00125407	0.0012706	0.00160403	0.00125407	0.00126094	0.00125991	0.00125407	0.00125451	0.00138846	0.00131661	0.00146647	0.00285831	0.00125407	0.00134093	0.00298353	0.0355102	0.379288	0.979608
14251125	0.00611659	0.0063648	0.00660152	0.0066876	0.00616111	0.0066876	0.00634338	0.00611659	0.00629774	0.00632938	0.00633773	0.00680513	0.00657848	0.00624251	0.00643559	0.00620455	0.00609995	0.00650681	0.00626173	0.00627531	0.00666086	0.00644348	0.006758	0.00698869	0.00637473	0.00675227	0.00725374	0.00644589	0.19556	0.941904	0.996275
145708074	0.00625161	0.0064239	0.00678357	0.00701153	0.00691721	0.00701153	0.00735478	0.00625161	0.00637884	0.0122956	0.00646493	0.00790719	0.0174209	0.00625161	0.00683059	0.00888506	0.00625161	0.00661438	0.0137691	0.00625161	0.00640536	0.00771595	0.00712648	0.00959411	0.0122798	0.00625161	0.0080779	0.0174195	0.113983	0.801393	0.998633
146329912	0.00472619	0.009234	0.00511596	0.0080084	0.00598974	0.0080084	0.00493546	0.00485618	0.00914299	0.00491784	0.0111422	0.00944742	0.00510257	0.00556787	0.0050222	0.00469713	0.00563055	0.00927984	0.00509936	0.00488994	0.00513769	0.00475239	0.0104515	0.00870786	0.00533797	0.00910136	0.00791636	0.00473301	0.973824	0.999218	0.999428
148368821	0.00198999	0.00198774	0.0020463	0.00202992	0.00198999	0.00202992	0.0023961	0.00198999	0.00198774	0.00206869	0.00198999	0.00199636	0.00328687	0.00198999	0.00198774	0.00231971	0.00198999	0.00198774	0.0019781	0.00198999	0.00198774	0.00209506	0.00211377	0.00215081	0.00383469	0.00198999	0.00201466	0.00335907	0.0244197	0.30666	0.985208
148609382	0.00523392	0.00529249	0.00656526	0.00606864	0.00524511	0.00606864	0.00608852	0.00523392	0.00526901	0.00655053	0.00540373	0.00653959	0.00693808	0.00523392	0.0057506	0.00554846	0.00523392	0.00560188	0.00612448	0.00523392	0.00534482	0.00611782	0.00585571	0.00770331	0.00657522	0.00524511	0.00719339	0.00686263	0.143659	0.839604	0.997831
148717842	0.00573945	0.0059223	0.00570198	0.00625196	0.00615799	0.00625196	0.00563586	0.00573945	0.0059193	0.00563097	0.00615865	0.00606932	0.00566688	0.00585803	0.00573395	0.00560459	0.00579417	0.00583351	0.00561229	0.00576145	0.00725955	0.005778	0.00702544	0.00631236	0.00567798	0.00720563	0.00666411	0.00567477	0.308385	0.978775	0.998495
148724443	0.0053866	0.00560102	0.00532237	0.00663608	0.00549664	0.00663608	0.00879669	0.0053866	0.00556654	0.00866331	0.00587224	0.0116156	0.00845528	0.0053866	0.00634051	0.00573537	0.0053866	0.00675371	0.00851848	0.0053866	0.00568211	0.00579845	0.00606796	0.0121233	0.00858423	0.00567004	0.00938952	0.00863107	0.263881	0.986411	0.999156
148727082	0.00828069	0.0101556	0.0111412	0.0137248	0.00899378	0.0137248	0.00961032	0.00825139	0.00958799	0.0111412	0.0089404	0.0286228	0.0111426	0.00846323	0.0100385	0.00838591	0.0084014	0.0145496	0.0111426	0.00836059	0.00979399	0.00858837	0.0103378	0.0206561	0.0112659	0.00885819	0.0263202	0.0112659	0.559972	0.995763	0.998554
148727181	0.00559674	0.00552198	0.00554581	0.00553571	0.00559674	0.00553571	0.00598471	0.00559674	0.00552806	0.0056034	0.00559674	0.0057004	0.00571842	0.00559674	0.00558444	0.00577387	0.00559674	0.00552198	0.00551777	0.00559674	0.00552198	0.00582567	0.00559674	0.00587059	0.00645096	0.00559674	0.00563003	0.00658688	0	0.190746	0.941397
148734472	0.00492298	0.00496853	0.00501922	0.00509217	0.00492298	0.00509217	0.00575574	0.00492298	0.00496853	0.00501614	0.00492298	0.00503602	0.00744715	0.00492298	0.00496853	0.00557334	0.00492298	0.00496853	0.00493633	0.00492298	0.00496853	0.00508739	0.00492298	0.00553844	0.00783526	0.00492298	0.00496853	0.00687183	0.0252294	0.172157	0.921025
148747798	0.00498213	0.0051107	0.0056542	0.0055882	0.00516859	0.0055882	0.00534119	0.00498213	0.00516087	0.00543611	0.00498213	0.00603369	0.00578652	0.00507735	0.00525113	0.00525286	0.00498213	0.00523158	0.00548466	0.00498213	0.00524973	0.00563276	0.00552325	0.00632841	0.0058326	0.00521173	0.00620629	0.00576345	0.103402	0.764248	0.9985
148750834	0.0071199	0.00823538	0.0105436	0.0114298	0.00744743	0.0114298	0.0103596	0.00712038	0.00787827	0.0105289	0.00757959	0.0191658	0.0105439	0.00721985	0.00946719	0.00725447	0.00715298	0.0125954	0.0105439	0.00712038	0.00832845	0.00751368	0.00799883	0.0317832	0.0105292	0.007361	0.0320559	0.00901075	0.437635	0.993595	0.99925
149882781	0.00528946	0.00568947	0.00881624	0.00706524	0.00541633	0.00706524	0.00758353	0.00528946	0.00565918	0.00881632	0.00538432	0.0135137	0.00886919	0.00538159	0.00680568	0.00553011	0.00528946	0.00723097	0.00858299	0.00528946	0.00583183	0.00567536	0.00555832	0.0146306	0.00884512	0.00528946	0.0125284	0.00886919	0.359668	0.989065	0.998771
149882900	0.00516879	0.00651634	0.00547771	0.006268	0.00570935	0.006268	0.00526297	0.00515352	0.00626808	0.00525096	0.0072031	0.00759264	0.00531152	0.00539497	0.00546379	0.00520712	0.00530685	0.00560109	0.00522776	0.00522139	0.00658993	0.00542517	0.00769569	0.0104246	0.00548498	0.0064879	0.0065001	0.00527669	0.566164	0.997636	0.999135
15078713	0.00117286	0.00115236	0.00128459	0.00119027	0.00120025	0.00119027	0.0014398	0.00117286	0.00115237	0.00125745	0.00117286	0.00120921	0.00196631	0.00117286	0.00117643	0.00140179	0.00117286	0.00115257	0.00115813	0.00117286	0.00115417	0.00127928	0.00123138	0.00131507	0.00225746	0.00117286	0.00121028	0.00225062	0.0435519	0.357602	0.989025
151266287	0.0279525	0.0165787	0.0145231	0.0157012	0.0183155	0.0157012	0.014328	0.0276757	0.0166935	0.014329	0.0289424	0.0166413	0.014525	0.0178098	0.0143602	0.0143277	0.0335815	0.0145091	0.0143332	0.0166814	0.0145618	0.0146941	0.0286622	0.016579	0.0144552	0.0335929	0.0149631	0.014359	0.99668	0.998777	0.998893
15320570	0.00498143	0.00504693	0.00588072	0.00545574	0.00520854	0.00545574	0.00571764	0.00498143	0.00500947	0.0101781	0.0052506	0.00626955	0.0173092	0.00513379	0.00517681	0.00650663	0.00498143	0.00516692	0.0146847	0.00498143	0.00504997	0.00602109	0.00566859	0.00714585	0.0105912	0.00498143	0.00600694	0.0170106	0.103081	0.796705	0.999031
15320657	0.00208713	0.00208368	0.00206382	0.00216764	0.00208713	0.00216764	0.00212986	0.00208713	0.00208368	0.00206382	0.00208713	0.00208368	0.00212467	0.00208713	0.00208368	0.00207965	0.00208713	0.00208368	0.00206382	0.00208713	0.00208368	0.00206382	0.00208713	0.00216764	0.00230531	0.00208713	0.00208368	0.00214945	0.0023106	0.0214194	0.23531
154551150	0	0.00193479	0.00194904	0.0019865	0	0.0019865	0.00198586	0	0.00193479	0.00194909	0	0.00193479	0.00200596	0	0.00193479	0.00195759	0	0.00193479	0.00194471	0	0.00193479	0.00194909	0	0.00215619	0.00216164	0	0.00193479	0.00203256	0	0.0423284	0.343594
155370093	0.0147716	0.00748335	0.0063903	0.00694235	0.00786678	0.00694235	0.00629011	0.0155811	0.00714778	0.0062923	0.0109991	0.00697373	0.00637381	0.00799927	0.00630407	0.00629	0.0141592	0.00638002	0.00629509	0.00785362	0.00641324	0.00643653	0.0165902	0.00748767	0.00638879	0.0167799	0.0067493	0.0063062	0.998977	0.999463	0.999028
155573622	0.00103386	0.00103173	0.00105058	0.00107813	0.00109345	0.00107813	0.00111801	0.00103386	0.00103173	0.00104915	0.00103386	0.00104408	0.00123002	0.00103386	0.00103988	0.00109455	0.00103386	0.00103173	0.00104231	0.00103386	0.00103173	0.00105055	0.0011564	0.00115481	0.00135905	0.00103386	0.00104297	0.00123297	0.00949305	0.113794	0.777004
15617474	0.00172776	0.00177074	0.00178737	0.00180334	0.00200785	0.00180334	0.00191762	0.00172776	0.00177074	0.00177747	0.00200785	0.00177074	0.00209414	0.00172776	0.00177074	0.00184955	0.00172776	0.00177074	0.00177254	0.00172776	0.00177074	0.00178895	0.00200785	0.00190721	0.00237905	0.00172776	0.00178084	0.0021574	0.00747083	0.116727	0.853849
156563990	0.00112533	0.00114014	0.0028918	0.0012664	0.00113854	0.0012664	0.0013924	0.00112533	0.00114061	0.0025491	0.00115384	0.00159501	0.00289836	0.00112533	0.00122678	0.00144778	0.00112533	0.0012144	0.0029051	0.00112533	0.00114527	0.00132439	0.00119839	0.00174789	0.00213818	0.00115253	0.00149548	0.00274832	0.145039	0.865114	0.999689
157102936	0.00593067	0.00615856	0.00648033	0.00680525	0.00620892	0.00680525	0.00603121	0.00593641	0.00640358	0.00598509	0.00689339	0.00650506	0.00613229	0.00600605	0.00626863	0.00595986	0.00593008	0.00655244	0.00604489	0.00594631	0.00727128	0.00620642	0.0066804	0.00712604	0.00624732	0.00610349	0.00916425	0.00605837	0.225324	0.976502	0.998575
157102937	0.00538818	0.00563985	0.00542765	0.00556564	0.00575877	0.00556564	0.00539645	0.00553132	0.00551651	0.00539205	0.00598926	0.00565889	0.00541757	0.00555197	0.00540606	0.00538029	0.00565213	0.00541724	0.00538473	0.00611069	0.00597298	0.00548985	0.00683783	0.00628105	0.00549591	0.0062743	0.00565549	0.00541069	0.68263	0.998622	0.998622
157102938	0.00610018	0.00596465	0.00577797	0.00601678	0.00610018	0.00601678	0.00586393	0.00610018	0.00652043	0.00586614	0.00610018	0.00666866	0.00582376	0.00610018	0.00601678	0.00589281	0.00610018	0.00598898	0.00587884	0.00610018	0.00598401	0.00593063	0.00610018	0.0070438	0.00585285	0.00610018	0.00662176	0.00585085	0	0.0989372	0.674403
157265294	0.00297898	0.00293166	0.00294019	0.00296682	0.00297898	0.00296682	0.00298221	0.00297898	0.00293166	0.0029521	0.00297898	0.00318264	0.00295984	0.00297898	0.00295643	0.00293412	0.00297898	0.00292733	0.00293879	0.00297898	0.00293166	0.00302541	0.00333013	0.00315585	0.00315352	0.00297898	0.00319453	0.00312962	0.00834907	0.100391	0.76701
157265412	0.00299818	0.00297386	0.00440842	0.00328801	0.00303044	0.00328801	0.0036632	0.00299818	0.00296342	0.00507506	0.00307809	0.00394137	0.00557485	0.00299818	0.00312316	0.00319922	0.00299818	0.00306555	0.00581017	0.00299818	0.00298008	0.00359936	0.00318891	0.0042776	0.00614062	0.00307809	0.00355428	0.00673453	0.129586	0.788896	0.999172
157310906	0.00360471	0.00344975	0.00372267	0.0035911	0.00360471	0.0035911	0.00424515	0.00360471	0.00344975	0.00364811	0.00360471	0.00354486	0.00596959	0.00360471	0.00345969	0.00412673	0.00360471	0.00344975	0.00349261	0.00360471	0.00344975	0.00366064	0.00423214	0.00385105	0.00676524	0.00360471	0.0036409	0.00587923	0.0163221	0.306947	0.979087
157311004	0.00310722	0.00345448	0.00502077	0.00439485	0.00331848	0.00439485	0.00408695	0.00310722	0.00333586	0.00416687	0.00335667	0.0066957	0.00502087	0.00313954	0.00385317	0.00319047	0.00312118	0.00427166	0.00362442	0.00312658	0.0034502	0.00332297	0.00372266	0.0077339	0.00499296	0.00333145	0.00686634	0.00414348	0.365925	0.995898	0.999255
157311135	0.00634238	0.00994946	0.00610888	0.00649632	0.00840871	0.00649632	0.00608281	0.00657744	0.0063206	0.00608155	0.0140756	0.00722935	0.00613115	0.00732027	0.0061175	0.0060675	0.00887719	0.00615945	0.00608033	0.00703388	0.00644773	0.0061969	0.0140342	0.00791275	0.00613557	0.0142686	0.00652815	0.00609344	0.996769	0.998569	0.999334
157311189	0.00414878	0.0042643	0.00421423	0.00428859	0.00414878	0.00428859	0.00430258	0.00414878	0.00428355	0.00428418	0.00414878	0.00428486	0.00426911	0.00414878	0.00427698	0.00426453	0.00414878	0.00426446	0.00420944	0.00414878	0.00434626	0.00436572	0.00414878	0.00442442	0.00446506	0.00414878	0.00446201	0.00449915	0.0185545	0.201953	0.951833
157311299	0.00148927	0.00149737	0.00150576	0.0015241	0.00148927	0.0015241	0.00157763	0.00148927	0.00149737	0.00151497	0.00148927	0.00153469	0.00159751	0.00148927	0.00149737	0.00155115	0.00148927	0.00149737	0.00150055	0.00148927	0.00149737	0.00155202	0.00148927	0.00163947	0.00160795	0.00148927	0.00153429	0.00168363	0.00872344	0.124697	0.815493
157324960	0.00633683	0.00688855	0.00785502	0.0082011	0.00682712	0.0082011	0.00690253	0.0063155	0.00727185	0.00684661	0.00721389	0.0103462	0.00730904	0.00651678	0.00731773	0.00637162	0.00645644	0.00790751	0.00650387	0.00638786	0.00786997	0.00649385	0.00747511	0.0115023	0.00714137	0.00712001	0.0133863	0.00674648	0.489927	0.99771	0.999022
157325217	0.00581269	0.005864	0.0086184	0.00613811	0.0059382	0.00613811	0.00701049	0.00581269	0.00587747	0.00802576	0.0058296	0.00624436	0.00692873	0.00587269	0.00619159	0.00630073	0.00587269	0.00611915	0.00779118	0.00581269	0.00591169	0.00668641	0.00595637	0.0071109	0.00861043	0.00583904	0.00690572	0.00781441	0.125407	0.86151	0.997749
157325284	0.00513201	0.00560298	0.0060002	0.00602953	0.00555819	0.00602953	0.00555314	0.00513847	0.00970744	0.005851	0.00693038	0.0119103	0.00606241	0.00537798	0.0060214	0.00511593	0.0053346	0.0110302	0.00568122	0.00519906	0.00609918	0.00521207	0.00736424	0.00948602	0.00597424	0.00613029	0.0145117	0.0055377	0.865627	0.999004	0.999502
157325365	0.00685592	0.0077469	0.0108819	0.0102662	0.00723326	0.0102662	0.009089	0.00685592	0.00757744	0.0108819	0.00761452	0.0191936	0.0109091	0.00698932	0.00908288	0.00704874	0.00685592	0.0106613	0.00905982	0.00685592	0.00784869	0.00729293	0.00827263	0.0246065	0.0108861	0.00730924	0.0239189	0.00932862	0.333538	0.990453	0.999163
157325422	0.00643741	0.010165	0.00713342	0.00793752	0.00710215	0.00793752	0.0067415	0.00651308	0.0102764	0.00674632	0.00834007	0.0172823	0.0071286	0.00670201	0.00725506	0.00645983	0.00670965	0.00844658	0.00659698	0.00653398	0.00806454	0.00662216	0.00928064	0.013457	0.00674603	0.00765374	0.010507	0.0066499	0.769358	0.99798	0.999161
157786393	0.00477797	0.00481697	0.00483661	0.00489108	0.00477797	0.00489108	0.00513128	0.00477797	0.00480684	0.00492811	0.00477797	0.00487869	0.00502907	0.00477797	0.00494238	0.00488156	0.00477797	0.00482266	0.00481642	0.00477797	0.00487028	0.00507745	0.00561872	0.00501123	0.00524667	0.00477797	0.00490556	0.00555488	0.0224077	0.298496	0.984047
157834972	0.00630682	0.00679342	0.00692016	0.00707298	0.00630682	0.00707298	0.00784568	0.00630682	0.00679342	0.00714204	0.00630682	0.00748421	0.00760647	0.00630682	0.00698897	0.00693872	0.00630682	0.00693979	0.00676289	0.00630682	0.00683456	0.00717019	0.00630682	0.00760114	0.00984594	0.00630682	0.00727391	0.00855278	0.0447142	0.319152	0.995001
157939619	0.00164909	0.0016822	0.0017161	0.00171696	0.00199021	0.00171696	0.00179257	0.00164909	0.0016822	0.00170917	0.00164909	0.00170078	0.00196593	0.00164909	0.0016822	0.00177536	0.00164909	0.0016822	0.00170182	0.00164909	0.0016822	0.00171342	0.0019912	0.00186405	0.00213767	0.00164909	0.00169511	0.00197076	0.0114481	0.0770726	0.672832
157952304	0.00066294	0.000669223	0.000692126	0.000696975	0.000676157	0.000696975	0.000756165	0.00066294	0.000669186	0.000705236	0.000665138	0.000720158	0.000750384	0.00066294	0.000676144	0.00071104	0.00066294	0.000669865	0.000669366	0.00066294	0.000670719	0.000729026	0.000706642	0.000779351	0.000826075	0.000665138	0.000714983	0.000877616	0.0241698	0.300532	0.983178
157953191	0.000707328	0.000714998	0.000745078	0.000737489	0.000721679	0.000737489	0.000842053	0.000707328	0.000715005	0.000765101	0.000721491	0.000767714	0.000826055	0.000707328	0.000722228	0.000761967	0.000707328	0.000717732	0.000717297	0.000707328	0.000717836	0.00080484	0.000760101	0.00082225	0.000974392	0.000716374	0.000784454	0.000943986	0.029583	0.335538	0.988865
158079296	0.00171627	0.00176023	0.00300632	0.0019499	0.00176891	0.0019499	0.00224532	0.00171627	0.00175172	0.00397816	0.0017431	0.00238668	0.00436725	0.00172179	0.00190166	0.0020006	0.00171627	0.00185651	0.00412649	0.00171627	0.00176192	0.00203977	0.00188951	0.00263577	0.00355624	0.00173436	0.00225182	0.00441695	0.12588	0.88522	0.999486
158267608	0.00602799	0.00693673	0.0088634	0.00938812	0.00630674	0.00938812	0.00803291	0.00598687	0.00682548	0.00800249	0.00674625	0.0129988	0.00784888	0.00607484	0.00759358	0.00611132	0.00604664	0.0102607	0.00793613	0.00598687	0.00686329	0.00632089	0.00744321	0.0158099	0.008803	0.00643263	0.0176579	0.00736571	0.441785	0.994792	0.998778
158345134	0.00591446	0.00606691	0.00603509	0.00606691	0.00591446	0.00606691	0.00662611	0.00591446	0.00606691	0.00600282	0.00591446	0.00647791	0.00859314	0.00591446	0.00606691	0.00634103	0.00591446	0.00606691	0.00591866	0.00591446	0.00606691	0.00601921	0.00591446	0.00682048	0.00910139	0.00591446	0.00655098	0.00776639	0.0206285	0.159426	0.843964
158380386	0.00600934	0.00789671	0.00749179	0.00763937	0.0064268	0.00763937	0.00699995	0.00603681	0.00971415	0.00749212	0.0073715	0.0164164	0.00750736	0.0061803	0.00793784	0.00603466	0.00605965	0.0148884	0.00709916	0.00601683	0.0076643	0.00617258	0.00811371	0.014158	0.00750736	0.00720441	0.0183993	0.0064526	0.729095	0.999021	0.999119
158518661	0.00719168	0.0072403	0.00850845	0.00779696	0.00807632	0.00779696	0.00981508	0.00719168	0.00726349	0.0103239	0.00754822	0.00867495	0.0213531	0.00719168	0.00738978	0.00930691	0.00719168	0.0073292	0.00988891	0.00719168	0.00724614	0.00891442	0.00812123	0.00937555	0.0159405	0.00719168	0.00839885	0.0205293	0.085832	0.744417	0.998293
158997720	0.00379766	0.00386888	0.00449212	0.00404675	0.00389545	0.00404675	0.00460156	0.00379766	0.00388545	0.00477676	0.00379766	0.0042399	0.00546688	0.00379766	0.00392097	0.00412807	0.00379766	0.00393818	0.00465429	0.00379766	0.00393218	0.00448208	0.00404538	0.00463608	0.00584474	0.00389545	0.00433814	0.00535524	0.0806055	0.736705	0.997527
159192286	0.0158103	0.0165125	0.0176542	0.01775	0.0158103	0.01775	0.0214738	0.0158103	0.0163194	0.0169269	0.0158103	0.0176861	0.0328369	0.0158103	0.0173706	0.0212563	0.0158103	0.0166973	0.0164498	0.0158103	0.0163194	0.0173684	0.0158103	0.0178284	0.0353379	0.0158103	0.0163194	0.0326783	0.0234474	0.236618	0.980103
159341058	0.00997856	0.0126034	0.0109855	0.0137974	0.0107262	0.0137974	0.0120148	0.00997856	0.0118986	0.0120174	0.0113411	0.0255203	0.0118163	0.0101502	0.0151826	0.0101442	0.0101502	0.0210353	0.0118488	0.00997856	0.0117488	0.0104402	0.0124196	0.0226652	0.0116371	0.0108893	0.0232598	0.0115632	0.501399	0.987386	0.996228
160688402	0	0.0300254	0.032233	0.0300254	0	0.0300254	0.0383185	0	0.0300254	0.0352581	0	0.038192	0.0368929	0	0.0320627	0.0324324	0	0.0300254	0.0313366	0	0.0300254	0.0388195	0	0.0465904	0.0476596	0	0.0357193	0.0539311	0	0.139136	0.72859
160693214	0.00563903	0.00585315	0.0110819	0.00663728	0.00590597	0.00663728	0.00922978	0.00563903	0.00583673	0.0113791	0.00563903	0.00890791	0.0110186	0.00565439	0.00628209	0.00658352	0.00563903	0.00611767	0.0106209	0.00563903	0.00586451	0.00654151	0.00584056	0.0102391	0.012038	0.00563903	0.00827762	0.0137463	0.180735	0.933138	0.997719
160700594	0.00656105	0.00660378	0.00813619	0.00698639	0.00689661	0.00698639	0.00950752	0.00656105	0.00660378	0.00810329	0.00656105	0.00734055	0.0168525	0.00656105	0.00669732	0.00932116	0.00656105	0.00663269	0.00661969	0.00656105	0.00663895	0.00742869	0.00656105	0.00794629	0.0147774	0.00656105	0.00743906	0.0234267	0.0632487	0.549782	0.997534
161617915	0.00467524	0.00472112	0.00965716	0.00565115	0.00486091	0.00565115	0.00718868	0.00467524	0.00472503	0.00965725	0.00500856	0.00707785	0.00961037	0.00467524	0.00536278	0.00546118	0.00467524	0.00521035	0.00961037	0.00467524	0.00472702	0.00522924	0.00530748	0.00817597	0.00909939	0.00478618	0.00650882	0.00972138	0.196319	0.965833	0.99949
162135082	0.00415112	0.00421808	0.00587418	0.00462785	0.00432672	0.00462785	0.00471483	0.00415112	0.00423162	0.00507498	0.0043295	0.00550786	0.00682341	0.00415112	0.0044857	0.00434258	0.00415112	0.00441957	0.00750652	0.00415112	0.0042619	0.00499633	0.00466674	0.00622338	0.00765839	0.00415112	0.00535036	0.00553141	0.138554	0.857235	0.998909
162290107	0.00567823	0.0058071	0.005802	0.0061071	0.00594474	0.0061071	0.00579062	0.00567823	0.00597494	0.00577965	0.00593003	0.00622604	0.00581933	0.00567823	0.0058893	0.00573453	0.00576155	0.00596364	0.00575166	0.00582002	0.00676495	0.00593544	0.00637154	0.00642517	0.00581717	0.00584605	0.00685389	0.00582188	0.266699	0.976169	0.998396
162290187	0.0013847	0.00143423	0.00285814	0.00162554	0.00144647	0.00162554	0.00223525	0.0013847	0.00141526	0.0026068	0.00142914	0.00217887	0.00274543	0.00138684	0.00156537	0.00152761	0.0013847	0.00156009	0.00258772	0.0013847	0.00143371	0.00154733	0.00157488	0.00245446	0.00248047	0.00145384	0.00210656	0.00236653	0.211602	0.96203	0.999577
162329424	0.0067358	0.00696524	0.0104104	0.0088936	0.00710296	0.0088936	0.00994093	0.0067358	0.00739089	0.0102728	0.00765362	0.0119762	0.0105026	0.00686353	0.00855602	0.00681976	0.00675312	0.0108619	0.00885576	0.0067358	0.00752568	0.00707555	0.00795485	0.0156924	0.00847859	0.00711846	0.0148738	0.00841173	0.386611	0.989429	0.996964
165969010	0.00148227	0.00157604	0.00157292	0.00160635	0.00148227	0.00160635	0.00166593	0.00148227	0.00157604	0.00157178	0.00148227	0.00157604	0.0017302	0.00148227	0.00157604	0.0016037	0.00148227	0.00157604	0.00157135	0.00148227	0.00157604	0.00157292	0.00148227	0.00165489	0.00191738	0.00148227	0.00157604	0.00171848	0.00427714	0.0522734	0.579431
165970234	0.00766081	0.00730416	0.00773636	0.00761693	0.00766081	0.00761693	0.00908236	0.00766081	0.00730416	0.00766434	0.00766081	0.00775321	0.0138704	0.00766081	0.00734524	0.00876784	0.00766081	0.00730416	0.00744868	0.00766081	0.00730416	0.00781106	0.00766081	0.00788681	0.0152371	0.00766081	0.00782752	0.0123377	0.0123438	0.260126	0.990372
167583555	0.00319552	0.00316381	0.00370583	0.00335257	0.003324	0.00335257	0.00445879	0.00319552	0.00316381	0.00421536	0.00319552	0.00358823	0.0127151	0.00319552	0.00324908	0.00428113	0.00319552	0.00319265	0.00331398	0.00319552	0.00318045	0.00372627	0.00333146	0.00398386	0.00857467	0.00319552	0.00353981	0.0164035	0.0780875	0.609717	0.998685
167600373	0.00537219	0.00556898	0.00813525	0.00775484	0.00554627	0.00775484	0.00695745	0.00537219	0.0058907	0.00791698	0.00586252	0.0116514	0.00779149	0.00540462	0.00700179	0.00555973	0.00539094	0.00809531	0.00723997	0.00537219	0.00610655	0.00573595	0.00625922	0.0117871	0.00777427	0.00561025	0.0132616	0.00735156	0.374795	0.995901	0.998795
167832345	0.00624631	0.00642933	0.0127199	0.00724887	0.00647762	0.00724887	0.00786333	0.00624631	0.00636221	0.00969645	0.00640877	0.00908922	0.0112014	0.00624631	0.00699671	0.00764127	0.00624631	0.00685795	0.0109149	0.00624631	0.00642267	0.00735257	0.00683208	0.00927282	0.0105663	0.00624631	0.00799791	0.0110928	0.14254	0.908396	0.998726
16798783	0.00607269	0.00653941	0.00619829	0.00738102	0.00632973	0.00738102	0.00638502	0.00607303	0.00668995	0.00643122	0.0069754	0.00751265	0.00681919	0.0062158	0.00669485	0.00605406	0.00614876	0.00699826	0.00615047	0.00609582	0.00686482	0.00631139	0.00753585	0.00841873	0.00666812	0.00706774	0.0100174	0.00652679	0.448352	0.989935	0.999167
168229273	0.00703708	0.00696531	0.00799308	0.00793111	0.00715451	0.00793111	0.0074303	0.00703708	0.00699439	0.00732232	0.0070752	0.00730097	0.00754698	0.00703708	0.00724591	0.00701287	0.00703708	0.00726751	0.00734452	0.00703708	0.00744123	0.00791871	0.00787861	0.00758476	0.00778633	0.00754088	0.00866322	0.0076592	0.210421	0.88023	0.99879
168495103	0.00400552	0.00396252	0.00475371	0.00420039	0.00400552	0.00420039	0.00663519	0.00400552	0.00396252	0.00461684	0.00400552	0.00439594	0.0128556	0.00400552	0.00399995	0.00545216	0.00400552	0.00396252	0.00395422	0.00400552	0.00396252	0.00447186	0.0041102	0.00470696	0.0115123	0.00400552	0.00437677	0.0114616	0.0518472	0.507708	0.998107
168804017	0.00136819	0.00126934	0.00128769	0.00126934	0.00136819	0.00126934	0.00131606	0.00136819	0.00126934	0.00128769	0.00136819	0.00126934	0.00130957	0.00136819	0.00126934	0.00129984	0.00136819	0.00126934	0.00128769	0.00136819	0.00126934	0.00129072	0.00136819	0.00126934	0.0013891	0.00136819	0.00126934	0.00134416	0.00201019	0.0228172	0.178617
169257155	0.00570406	0.00579019	0.00801624	0.00624964	0.00607862	0.00624964	0.00698301	0.00570406	0.00581876	0.00834752	0.00595591	0.00665977	0.0109134	0.00570406	0.00603524	0.00689205	0.00570406	0.0059192	0.00858008	0.00570406	0.00582012	0.00673831	0.00675321	0.00779597	0.0119372	0.00570406	0.0072574	0.0105082	0.100906	0.816071	0.997402
169257208	0.00507826	0.00510257	0.00697376	0.00546164	0.00507826	0.00546164	0.00583972	0.00507826	0.00508522	0.00612775	0.00507826	0.00593381	0.00692805	0.00511376	0.00542325	0.00560805	0.00507826	0.005247	0.00705678	0.00507826	0.00511465	0.0058589	0.00507826	0.00651599	0.00813877	0.00507826	0.00595405	0.00751088	0.111711	0.727681	0.998371
169257267	0.00533668	0.00545968	0.0065254	0.00592473	0.00533668	0.00592473	0.0062838	0.00533668	0.0053908	0.00625791	0.00533668	0.00685731	0.00808826	0.00533668	0.00574026	0.00586424	0.00533668	0.00564801	0.00745092	0.00533668	0.00546304	0.00652023	0.0055538	0.00831819	0.00692395	0.00533668	0.00673467	0.00726088	0.0893325	0.707417	0.997251
169794178	0.006054	0.00664539	0.00774872	0.00754615	0.00623843	0.00754615	0.00657709	0.006054	0.00692775	0.00660466	0.00639064	0.00821874	0.00751767	0.00613021	0.00686772	0.00605502	0.00606876	0.00753998	0.0061784	0.006054	0.00719381	0.00629855	0.00710047	0.0120689	0.00741548	0.00655217	0.0124012	0.00698184	0.465253	0.995573	0.998826
169936017	0.00723147	0.00729128	0.0104445	0.007857	0.00788822	0.007857	0.00963686	0.00723147	0.00731286	0.00933909	0.00723147	0.00876674	0.0143104	0.00723147	0.00758003	0.00956032	0.00723147	0.00732531	0.0110752	0.00723147	0.0073227	0.00861816	0.00723147	0.0101742	0.0146826	0.00723147	0.00854891	0.0227171	0.0701333	0.675214	0.994094
170676276	0.00539237	0.0055066	0.0121175	0.00599453	0.00547855	0.00599453	0.00640603	0.00539237	0.00552559	0.0123057	0.00539237	0.00709412	0.0116198	0.00539237	0.00579702	0.00674047	0.00539237	0.00567559	0.0154113	0.00539237	0.00553741	0.00655861	0.00567357	0.00820632	0.0111949	0.00557634	0.00703145	0.0152248	0.139997	0.843666	0.997048
170783609	0.00385039	0.00391972	0.00501713	0.00434457	0.00409575	0.00434457	0.00431124	0.00385039	0.00394679	0.00435299	0.00430436	0.00471874	0.00466999	0.00391429	0.00408848	0.00401569	0.00385039	0.00404227	0.00449984	0.00385039	0.00402423	0.00459703	0.00430476	0.00571978	0.00543395	0.00424728	0.00503747	0.00461357	0.0750375	0.6698	0.998486
171473648	0.00599143	0.00716787	0.0086009	0.00910785	0.0065203	0.00910785	0.00720237	0.00599143	0.0068901	0.00782335	0.00649003	0.00997415	0.00774939	0.00609864	0.00777876	0.00604431	0.0060774	0.0102995	0.007713	0.00604825	0.00691087	0.00624379	0.00703928	0.0135976	0.00824088	0.006478	0.0122172	0.00741297	0.478918	0.987904	0.99864
17313217	0.00695319	0.00822758	0.00991426	0.00970171	0.00713719	0.00970171	0.00930203	0.00695319	0.00794815	0.00991426	0.00715876	0.0135163	0.00993786	0.00700011	0.00999619	0.00705934	0.00695319	0.0153295	0.00993786	0.00695319	0.00836485	0.00724362	0.00779334	0.0147668	0.00993778	0.00727218	0.0180288	0.00809304	0.529933	0.996065	0.999101
17426228	0.00540842	0.00557743	0.00567901	0.00576681	0.00540842	0.00576681	0.00570894	0.00540842	0.00556316	0.0056993	0.00540842	0.005509	0.00566892	0.00540842	0.00550305	0.00568466	0.00540842	0.0055593	0.00568568	0.00540842	0.00549933	0.00572934	0.00526914	0.00564717	0.00584056	0.00526914	0.0055593	0.00576168	0	0.114366	0.833175
17974913	0.0013017	0.00125368	0.0012469	0.00130249	0.0013017	0.00130249	0.00130074	0.0013017	0.00125368	0.00125383	0.0013017	0.00127503	0.00134561	0.0013017	0.00125368	0.00127138	0.0013017	0.00125368	0.00124453	0.0013017	0.00125368	0.00126559	0.00144847	0.00138311	0.00132528	0.0013017	0.001257	0.00135169	0.00453118	0.0616231	0.539079
17975161	0.00454984	0.00473351	0.00516934	0.00524528	0.00460692	0.00524528	0.00482008	0.00454984	0.00476292	0.00483589	0.00486236	0.0054436	0.00486983	0.00460938	0.00509137	0.00471006	0.00454984	0.00514243	0.00487041	0.00454984	0.00486527	0.00509859	0.00499369	0.00575685	0.00521178	0.004709	0.00587572	0.00494742	0.131921	0.904427	0.998651
17981815	0.00679193	0.0079653	0.00805753	0.0079653	0.00679193	0.0079653	0.0089926	0.00679193	0.0079653	0.00807133	0.00679193	0.0079653	0.0117111	0.00679193	0.0079653	0.00872446	0.00679193	0.0079653	0.00784974	0.00679193	0.0079653	0.0079862	0.00679193	0.00884326	0.0115776	0.00679193	0.0079653	0.0102318	0	0.110099	0.876635
18034800	0.00593358	0.00584984	0.00562521	0.00583389	0	0.00583389	0.00583744	0.00593358	0.00581566	0.00578785	0.00593358	0.0059599	0.00579383	0.00593358	0.00594106	0.00585295	0.00593358	0.00598742	0.00581684	0.00593358	0.00597545	0.00585421	0	0.00599738	0.00564577	0.00593358	0.00577806	0.00574666	0.00942674	0.114987	0.774309
18071213	0.00424645	0.00446376	0.00972302	0.00500779	0.00443869	0.00500779	0.00881311	0.00424645	0.00437798	0.0098998	0.00424645	0.00732448	0.00972359	0.00424645	0.00479822	0.00496717	0.00424645	0.00485261	0.00972359	0.00424645	0.00450206	0.00481692	0.00450571	0.00758266	0.00934554	0.00424645	0.00641145	0.0097234	0.164153	0.941776	0.998398
18138257	0.00193017	0.00190704	0.00191108	0.00196791	0.00193017	0.00196791	0.00206152	0.00193017	0.00190704	0.00190206	0.00193017	0.00198248	0.0023669	0.00193017	0.00190704	0.00200319	0.00193017	0.00190704	0.00188542	0.00193017	0.00190704	0.00191099	0.0020937	0.00212141	0.00285165	0.00193017	0.00198222	0.00245351	0.0162835	0.110462	0.804079
18249864	0.00578332	0.0058964	0.00971473	0.00792483	0.0060397	0.00792483	0.00874451	0.00578332	0.00621014	0.00871169	0.00599285	0.0121131	0.00950831	0.00582083	0.00714728	0.00595018	0.00578332	0.00785761	0.00698846	0.00578332	0.0064767	0.00615736	0.00668838	0.0138585	0.00942392	0.00617583	0.0152782	0.00786363	0.33475	0.992225	0.999201
182637477	0.00505577	0.00583939	0.00454091	0.00551762	0.00686342	0.00551762	0.00442769	0.00579735	0.00584149	0.00443354	0.0123752	0.0058545	0.00454443	0.00730954	0.00445804	0.00442329	0.00964052	0.00467804	0.00443885	0.00576026	0.00456268	0.00452237	0.00922121	0.00588962	0.00450861	0.0161667	0.00527727	0.00443596	0.996654	0.999209	0.999424
182682799	0.00219914	0.00220154	0.00230932	0.0022924	0.00219914	0.0022924	0.00267349	0.00219914	0.00219777	0.00244877	0.00219914	0.00235299	0.00259731	0.00219914	0.0022467	0.00255707	0.00219914	0.00221514	0.00221315	0.00219914	0.00219929	0.00246294	0.00225505	0.00239747	0.00361675	0.00219914	0.0023528	0.00392414	0.039791	0.42014	0.998896
18450236	0.00151331	0.00151558	0.00155941	0.00158451	0.00151331	0.00158451	0.00174506	0.00151331	0.00151558	0.00154695	0.00151331	0.00157632	0.00208896	0.00151331	0.00151558	0.00166936	0.00151331	0.00151558	0.00152384	0.00151331	0.00151558	0.00155214	0.00151331	0.00169978	0.00231084	0.00151331	0.00154553	0.00202566	0.00458667	0.136469	0.847397
18496886	0.00465146	0.00466313	0.00561923	0.00473285	0.00465146	0.00473285	0.00746202	0.00465146	0.00465677	0.0059834	0.00465146	0.00507778	0.00679217	0.00468983	0.00472974	0.00683988	0.00465146	0.00466942	0.00468566	0.00465146	0.00466329	0.00548606	0.0048677	0.00549285	0.0111101	0.00465146	0.00527546	0.0134028	0.0620111	0.577173	0.998163
18640086	0.00164813	0.0016955	0.0016754	0.00175051	0.00164813	0.00175051	0.0017546	0.00164813	0.0016955	0.00167225	0.00164813	0.0017242	0.00193914	0.00164813	0.0016955	0.00174655	0.00164813	0.0016955	0.00167019	0.00164813	0.0016955	0.00168235	0.00164813	0.00182029	0.00207681	0.00164813	0.0016955	0.00193286	0.00796837	0.0871468	0.698151
18640237	0.00113018	0.00117135	0.00120777	0.00121117	0.00113018	0.00121117	0.00125358	0.00113018	0.00117135	0.00120287	0.00113018	0.00117135	0.00122889	0.00113018	0.00119251	0.00123768	0.00113018	0.00117135	0.0011998	0.00113018	0.00117135	0.00122688	0.00113018	0.00125657	0.00122355	0.00113018	0.00117135	0.00125472	0.00212426	0.0195266	0.208537
18640469	0.00505399	0.00512413	0.00622152	0.00541973	0.00505399	0.00541973	0.00798017	0.00505399	0.00512413	0.00595371	0.00505399	0.00546413	0.011223	0.00505399	0.00522324	0.00668248	0.00505399	0.00513894	0.00514875	0.00505399	0.00512413	0.00596395	0.00505399	0.00612839	0.0118195	0.00505399	0.00563801	0.0125854	0.0426345	0.405937	0.997493
18653809	0.0017649	0.00186758	0.00185445	0.00201075	0.0017649	0.00201075	0.00190292	0.0017649	0.00186758	0.00185445	0.0017649	0.00186758	0.00190038	0.0017649	0.00186758	0.00186307	0.0017649	0.00186758	0.00185445	0.0017649	0.00186758	0.00185586	0.0017649	0.00208939	0.00208936	0.0017649	0.00186758	0.00189407	0	0.0299434	0.278315
189427122	0.00553858	0.00567915	0.00568619	0.00604701	0.00580739	0.00604701	0.00559688	0.00553858	0.00593362	0.00558268	0.00648756	0.00590239	0.00562199	0.00556234	0.00565191	0.00554385	0.00555823	0.00575544	0.00555999	0.00553963	0.00653481	0.00593107	0.0067256	0.00643605	0.00566992	0.00634201	0.00659181	0.00562157	0.302828	0.98807	0.999008
189490161	0.000773824	0.000777776	0.000933959	0.000828113	0.000791021	0.000828113	0.00116236	0.000773824	0.000777454	0.000890199	0.00077928	0.000858885	0.00205749	0.000781125	0.000789817	0.00106991	0.000773824	0.000781092	0.000777068	0.000773824	0.000777901	0.000862958	0.000809398	0.000924596	0.001953	0.000787689	0.000841652	0.00248947	0.0467894	0.48644	0.999359
190151415	0.00637458	0.0145551	0.00724385	0.00751733	0.00720055	0.00751733	0.0065786	0.00636177	0.0156806	0.00724385	0.00929872	0.0155492	0.00722186	0.00685525	0.00732084	0.00629071	0.00670536	0.0155494	0.00721452	0.00634603	0.00733049	0.00640083	0.00975695	0.0114916	0.00758541	0.00830499	0.0128787	0.00643497	0.872854	0.998058	0.999106
190340974	0.00715446	0.00685339	0.00706143	0.00685339	0.00715446	0.00685339	0.0072033	0.00715446	0.00685339	0.00704583	0.00715446	0.00685339	0.00756504	0.00715446	0.00685339	0.00727517	0.00715446	0.00685339	0.00704583	0.00715446	0.00685339	0.00704583	0.00715446	0.00685339	0.0079045	0.00715446	0.00685339	0.0075816	0.0126557	0.066984	0.534019
192823813	0.00493016	0.00472151	0.00478408	0.0047395	0.00493016	0.0047395	0.00487233	0.00493016	0.00472637	0.00480916	0.00493016	0.00470877	0.00481299	0.00493016	0.00472999	0.00479624	0.00493016	0.00473476	0.00478394	0.00493016	0.00475411	0.00490549	0.00493016	0.00483066	0.00500445	0.00493016	0.0049901	0.00514937	0.00542415	0.128572	0.863893
192823901	0.00467941	0.00494376	0.00486679	0.00514328	0.00606917	0.00514328	0.00495428	0.00467941	0.004933	0.00486069	0.00467941	0.00497829	0.00497696	0.00467941	0.00495005	0.00495295	0.00467941	0.00496206	0.00486296	0.00467941	0.004933	0.00491772	0.00606917	0.00525899	0.005345	0.00467941	0.00509543	0.00528031	0.00896641	0.103693	0.786415
192823996	0.00447062	0.00459195	0.00466545	0.00473531	0.00447062	0.00473531	0.00467162	0.00447062	0.00459195	0.00464594	0.00447062	0.00531923	0.00468119	0.00447062	0.00459195	0.00462397	0.00447062	0.00456995	0.00467217	0.00447062	0.00459195	0.00467887	0.00447062	0.00552867	0.00468987	0.00447062	0.00466438	0.00475174	0	0.0781378	0.647353
192824177	0.00471013	0.00551804	0.00656155	0.00706839	0.00500263	0.00706839	0.00588731	0.00468086	0.00564329	0.00656155	0.00533991	0.00715981	0.00631106	0.00477447	0.00561819	0.00470883	0.00474669	0.0068528	0.00490259	0.00469961	0.0057128	0.00483641	0.00577244	0.0103387	0.00658671	0.00535063	0.0117205	0.00600225	0.559461	0.997675	0.999055
193506277	0.00766605	0.00852077	0.00712853	0.00743854	0.0122366	0.00743854	0.00703635	0.00860998	0.00745116	0.00703498	0.0154512	0.0076708	0.00707611	0.00858608	0.00708666	0.00701765	0.0104702	0.00732561	0.0070471	0.00840833	0.00733748	0.00717997	0.0158234	0.00845091	0.00714796	0.013606	0.00760155	0.00704274	0.992612	0.999087	0.998745
19387568	0.0793532	0.0580741	0.055901	0.0558861	0.0803291	0.0558861	0.0556583	0.0802741	0.0558814	0.055652	0.0803291	0.0560164	0.0558908	0.0563224	0.0557153	0.055652	0.0794112	0.0557179	0.055652	0.0579993	0.0601	0.0574003	0.0803291	0.0574448	0.0558555	0.0794112	0.0558163	0.0558039	0.987559	0.99525	0.995702
194097521	0.00843583	0.00867015	0.00860361	0.00886772	0.00936742	0.00886772	0.00847598	0.0084622	0.00893174	0.00846204	0.00891687	0.00950287	0.00854129	0.00870121	0.00846555	0.00840258	0.00875146	0.00848695	0.00840769	0.00881051	0.0099327	0.0085981	0.00939923	0.00961706	0.00847943	0.00981575	0.00928316	0.00850106	0.778092	0.992936	0.998806
194100305	0.00600288	0.00629469	0.0066283	0.00673231	0.00600288	0.00673231	0.00691756	0.00600288	0.00629469	0.00698079	0.00600288	0.00805008	0.00723249	0.00600288	0.00638009	0.00651154	0.00600288	0.00634081	0.00634529	0.00600288	0.00630518	0.00722204	0.00600288	0.00886496	0.00737202	0.00600288	0.00722227	0.0077268	0.0380618	0.500229	0.996306
194100359	0.00611038	0.00625284	0.00640305	0.00654838	0.00611038	0.00654838	0.00789285	0.00611038	0.00625284	0.00646303	0.00611038	0.00661177	0.00827008	0.00611038	0.00627635	0.00692474	0.00611038	0.00625284	0.00630301	0.00611038	0.00625284	0.00657471	0.00709045	0.00748779	0.0143686	0.00611038	0.0066588	0.00990928	0.0214207	0.227904	0.965526
194100514	0.00359162	0.00636571	0.00374824	0.0042292	0.00407676	0.0042292	0.00359964	0.00357233	0.00650919	0.00361268	0.0053893	0.00745196	0.00373994	0.00387932	0.00372442	0.00352458	0.00375768	0.00391594	0.00356554	0.00359613	0.00409499	0.00358116	0.00625861	0.00702407	0.00373333	0.00491751	0.00582025	0.00357396	0.91042	0.998898	0.999485
194100609	0.00358722	0.00355318	0.00363504	0.00357887	0.00358722	0.00357887	0.0040175	0.00358722	0.00355318	0.0035839	0.00358722	0.0037771	0.00525132	0.00358722	0.0036054	0.00400492	0.00358722	0.00355318	0.00350723	0.00358722	0.00355318	0.00359349	0.00358722	0.00401094	0.00581886	0.00358722	0.00372875	0.0051063	0.0229924	0.178662	0.960633
194172859	0.00199176	0.0028832	0.00189042	0.00254972	0.00240124	0.00254972	0.00181465	0.00193732	0.0028832	0.00181167	0.00463565	0.00288347	0.00189077	0.00228034	0.00184003	0.00178322	0.00260528	0.00235257	0.00183951	0.00201063	0.00189321	0.00180727	0.00487195	0.00279426	0.00189042	0.00435535	0.00245378	0.00179161	0.996448	0.999638	0.999848
194186868	0.0279033	0.0140507	0.0128724	0.0131419	0.0216389	0.0131419	0.0127546	0.0300362	0.0140352	0.0127536	0.0289262	0.0140511	0.0128509	0.0137145	0.0127646	0.0127536	0.0289262	0.0128078	0.0127536	0.014189	0.0130855	0.0131115	0.0242624	0.0140511	0.0128733	0.0194687	0.0129226	0.0127892	0.998133	0.998859	0.99917
194303053	0.00328984	0.00373043	0.00362792	0.004807	0.00351589	0.004807	0.00329502	0.00326733	0.00395768	0.00328821	0.00386046	0.00670178	0.00344289	0.00338806	0.0037667	0.00325726	0.00335388	0.00446673	0.00331486	0.00330931	0.00399099	0.00338753	0.00424238	0.00864734	0.00382774	0.00373187	0.00652853	0.00333499	0.482252	0.99756	0.999644
194303197	0.00345866	0.0037328	0.00356233	0	0.00345866	0	0.00356228	0.00345866	0	0.00360364	0.00345866	0	0.00356233	0.00345866	0.00334851	0.00361131	0.00345866	0	0.00356881	0.00345866	0.00386621	0.00360552	0.00345866	0	0.00356309	0.00345866	0.0036606	0.00358306	0.00566897	0.0870759	0.568556
194303296	0.003207	0.00329684	0.00351845	0.00337831	0.00340276	0.00337831	0.00329259	0.003207	0.00335027	0.00329276	0.00357636	0.00339943	0.00334639	0.00328946	0.00333218	0.00324665	0.00321518	0.00336555	0.00330546	0.003207	0.0034205	0.00333076	0.00372741	0.00352545	0.00330435	0.00336425	0.00368794	0.00334868	0.17781	0.861608	0.998742
19548987	0.00698603	0.00670529	0.00697291	0.00695405	0.00698603	0.00695405	0.00743317	0.00698603	0.00670529	0.00692806	0.00698603	0.00695117	0.00814286	0.00698603	0.00682342	0.00740877	0.00698603	0.00670656	0.00664906	0.00698603	0.00670529	0.00713284	0.00698603	0.0077197	0.0092658	0.00698603	0.00696559	0.00949596	0.014026	0.261126	0.972892
195546530	0.0041464	0.00431715	0.00875808	0.00511268	0.00429056	0.00511268	0.00678132	0.0041464	0.00423625	0.00857658	0.0042575	0.00792288	0.00875972	0.00416342	0.00485414	0.00444979	0.0041464	0.00493286	0.00875972	0.0041464	0.00428745	0.00449769	0.00437823	0.00890129	0.00801474	0.00418687	0.00668774	0.00875878	0.239738	0.965014	0.999103
195546701	0.00562138	0.00584251	0.00577296	0.00584251	0.00562138	0.00584251	0.00622412	0.00562138	0.00584251	0.00580946	0.00562138	0.00584251	0.00615442	0.00562138	0.00584251	0.00592471	0.00562138	0.00584251	0.00577296	0.00562138	0.00584251	0.00583546	0.00562138	0.00584251	0.00663011	0.00562138	0.00584251	0.00601583	0.00989269	0.00982286	0.220665
195661200	0.00616121	0.013652	0.00632988	0.00673325	0.00687664	0.00673325	0.00622149	0.00623846	0.0068615	0.00621347	0.00832377	0.00802235	0.00632134	0.00649619	0.00637375	0.00615726	0.00641954	0.00638917	0.00618323	0.00631801	0.00725369	0.00628532	0.00950532	0.00933189	0.00631074	0.00801567	0.00734638	0.00623618	0.812548	0.997374	0.99925
197085614	0.00515478	0.00601662	0.0081543	0.00848664	0.00540333	0.00848664	0.0071289	0.00515478	0.00567147	0.00814206	0.00534615	0.0142232	0.00801828	0.00515478	0.00675051	0.00532719	0.00515478	0.00810184	0.00778353	0.00515478	0.00587465	0.00549494	0.00570696	0.014004	0.0082363	0.00536574	0.0129283	0.00641118	0.394643	0.99764	0.999052
197261329	0.00363978	0.00384452	0.00384536	0.00384273	0.00363978	0.00384273	0.00423128	0.00363978	0.00384452	0.0038854	0.00363978	0.00408082	0.00412462	0.00363978	0.00387943	0.00393304	0.00363978	0.00384452	0.00381912	0.00363978	0.00384452	0.00407883	0.00363978	0.00415784	0.00411693	0.00363978	0.00413571	0.00437245	0.0193397	0.149611	0.889223
197261511	0.00471485	0.0050725	0.00555604	0.00575585	0.00516969	0.00575585	0.00496616	0.00465712	0.0107306	0.00509708	0.00626441	0.0115968	0.0055357	0.00495566	0.00561204	0.00464604	0.00482558	0.00833331	0.00511904	0.0047431	0.00561936	0.00473399	0.00708076	0.00885788	0.00553814	0.00568913	0.0105312	0.00486753	0.778849	0.99806	0.99919
197322349	0.00156556	0.0015922	0.00169199	0.00165253	0.0016536	0.00165253	0.00189488	0.00156556	0.00159224	0.00166413	0.00156556	0.00171221	0.00243539	0.00156556	0.00162337	0.00186282	0.00156556	0.00159637	0.00159251	0.00156556	0.00159756	0.00168309	0.00181271	0.00185203	0.00292035	0.00156556	0.00166659	0.0025301	0.0308327	0.265311	0.976242
197322500	0.00179473	0.00212627	0.00239675	0.00274873	0.00191326	0.00274873	0.00226526	0.00179415	0.00222006	0.00239644	0.00202979	0.00493249	0.00239437	0.00183456	0.00258732	0.00180075	0.00180833	0.00476506	0.00236366	0.0017978	0.00222093	0.00184854	0.00220778	0.00420191	0.00234771	0.00198766	0.00633651	0.002058	0.576134	0.998365	0.999549
197935853	0.00566044	0.00587562	0.0113129	0.00649791	0.00600084	0.00649791	0.00815383	0.00566044	0.00580128	0.00571568	0.00600313	0.00847609	0.0118182	0.00571454	0.00626531	0.00688534	0.00566044	0.0062296	0.0118648	0.00566044	0.00578153	0.00660863	0.00647704	0.00889445	0.00896767	0.00573047	0.00754659	0.0121781	0.144432	0.916108	0.998514
198449262	0.00628404	0.00658629	0.00652431	0.00681951	0.00628404	0.00681951	0.00690047	0.00628404	0.00658629	0.0065175	0.00628404	0.00658629	0.00736766	0.00628404	0.00666008	0.00667113	0.00628404	0.00658629	0.0065175	0.00628404	0.00658629	0.00656833	0.00628404	0.0071383	0.0083468	0.00628404	0.00658629	0.00754483	0.00996413	0.102112	0.694752
19881405	0.00212923	0.00218816	0.00241571	0.0022654	0.00227898	0.0022654	0.00285979	0.00212923	0.00218816	0.00234382	0.00212923	0.00234257	0.00434987	0.00212923	0.00219085	0.00268711	0.00212923	0.00218816	0.00220513	0.00212923	0.00218816	0.00236	0.00220147	0.00250328	0.00569396	0.00212923	0.00229774	0.00484938	0.0269302	0.328667	0.989521
200003956	0.0126238	0.00645406	0.00554078	0.00599044	0.00743537	0.00599044	0.00547436	0.0126981	0.00645406	0.0054752	0.0136085	0.00643585	0.00555806	0.00684094	0.00547816	0.0054743	0.0137379	0.00553942	0.00547584	0.00655204	0.00557612	0.00562518	0.0104479	0.00643472	0.00553343	0.0137346	0.00564365	0.00548575	0.998242	0.999332	0.999577
20026600	0.00104031	0.00102053	0.00105847	0.00103836	0.00104031	0.00103836	0.00120003	0.00104031	0.00102053	0.00104314	0.00104031	0.00107298	0.00146852	0.00104031	0.0010301	0.00115722	0.00104031	0.00102053	0.00101749	0.00104031	0.00102053	0.00105418	0.00104031	0.00113943	0.00175254	0.00104031	0.0010638	0.00147268	0.0216561	0.20123	0.959077
20065963	0.00739579	0.0118696	0.00849493	0.00843003	0.0088493	0.00843003	0.00763964	0.00738521	0.0140685	0.00849493	0.0108333	0.0168803	0.00847523	0.00785457	0.00797169	0.00734404	0.00771968	0.0162467	0.00843564	0.00738935	0.00848753	0.00747069	0.0120648	0.0161273	0.00854237	0.00979572	0.0167749	0.00749406	0.869579	0.997642	0.999314
20069879	0.00160422	0.00158938	0.00176449	0.00165932	0.00162647	0.00165932	0.00218522	0.00160422	0.00158938	0.00179396	0.00160422	0.00173229	0.00265405	0.00160422	0.00162364	0.00189897	0.00160422	0.00159528	0.00158578	0.00160422	0.00159278	0.00175491	0.00171373	0.00187764	0.00469649	0.00160422	0.00171456	0.0037463	0.052096	0.431884	0.997678
20198505	0.00107274	0.00107136	0.00133316	0.00116071	0.00109113	0.00116071	0.0013819	0.00107274	0.00106861	0.00144704	0.00107274	0.00125626	0.00236931	0.00107274	0.00110467	0.00132666	0.00107274	0.00109113	0.00126537	0.00107274	0.00107152	0.00125143	0.00114493	0.00139107	0.00211058	0.00107274	0.00121505	0.00254561	0.0875127	0.63627	0.975237
203454602	0.00150336	0.00152857	0.00343566	0.00169949	0.00154834	0.00169949	0.00216244	0.00150336	0.00152056	0.00318632	0.00153201	0.00220388	0.00344377	0.00150831	0.00164215	0.00195232	0.00150336	0.0015972	0.00324787	0.00150336	0.00153493	0.00171895	0.00166111	0.00248628	0.00266183	0.00152003	0.00214056	0.00326731	0.171328	0.916824	0.999514
203457352	0.00163149	0.00161088	0.00161805	0.00169483	0.00163149	0.00169483	0.0016307	0.00163149	0.00163304	0.00163044	0.00163149	0.00167897	0.0016284	0.00163149	0.00164846	0.00161293	0.00163149	0.00165732	0.00162111	0.00163149	0.00164497	0.00164125	0.00170273	0.00166662	0.00164508	0.00163149	0.00177647	0.00168268	0.0235227	0.217487	0.95903
203458877	0.00155746	0.00162182	0.00159659	0.00176065	0.00155746	0.00176065	0.00160082	0.00155746	0.00159011	0.00160369	0.00155746	0.00158691	0.00161014	0.00155746	0.0016316	0.0016059	0.00155746	0.00165073	0.00159596	0.00155746	0.00165581	0.00160376	0.00158099	0.00173524	0.00163274	0.00155746	0.00168813	0.0016383	0.0105897	0.076498	0.648747
203460520	0.00164114	0.00159563	0.00159516	0.00162853	0.00164114	0.00162853	0.00163174	0.00164114	0.00159507	0.00161028	0.00164114	0.00177391	0.00160919	0.00169704	0.00160576	0.00160709	0.00164114	0.00160918	0.00159867	0.00164114	0.00163987	0.00163527	0.00170236	0.00165186	0.00170426	0.00164114	0.00165597	0.00167663	0.0126464	0.164739	0.907537
203463359	0.00495974	0.00514867	0.00691592	0.00593739	0.00495974	0.00593739	0.0053824	0.00495974	0.0050589	0.00545421	0.00503102	0.00681276	0.00530048	0.00500292	0.00562502	0.00501309	0.00495974	0.00587627	0.00838008	0.00495974	0.00519146	0.00563156	0.00525519	0.00964706	0.00815192	0.00508827	0.00781532	0.00561802	0.200558	0.917837	0.995009
204305660	0.00157429	0.00159912	0.00159301	0.00173858	0.00157429	0.00173858	0.00161044	0.00157429	0.00159132	0.00160949	0.00157429	0.00172078	0.00162264	0.00158657	0.00172241	0.00159191	0.00157429	0.00170343	0.00158682	0.00157429	0.00167209	0.0016736	0.00157429	0.0018613	0.0016441	0.00157429	0.00191656	0.00165828	0.0396854	0.470587	0.998764
20514675	0	0.0302137	0.0314223	0.0302137	0	0.0302137	0.0315193	0	0.0302137	0.0323472	0	0.0303811	0.0352911	0	0.0302137	0.0317414	0	0.0302137	0.0313048	0	0.0302137	0.0326524	0	0.0303811	0.0335794	0	0.0303811	0.0332709	0	0.158599	0.811921
206599544	0.00517757	0.00609583	0.00663713	0.00804746	0.00536889	0.00804746	0.00568589	0.00519598	0.00638109	0.00581551	0.00610947	0.0110083	0.00669184	0.00524308	0.00739254	0.00530128	0.00519871	0.0107839	0.00599847	0.00518759	0.00634074	0.00544405	0.006544	0.0134431	0.00622911	0.00579435	0.0103524	0.00591684	0.531228	0.998512	0.99881
206599706	0.00393572	0.00383665	0.00407986	0.00397654	0.00422319	0.00397654	0.00525009	0.00393572	0.00383684	0.00410922	0.00393572	0.00406603	0.0088034	0.00393572	0.00384579	0.00441111	0.00393572	0.00383907	0.00380074	0.00393572	0.00384179	0.00411238	0.00481429	0.00462265	0.00932774	0.00422319	0.00401706	0.0082432	0.0386224	0.291234	0.996374
206599983	0.00343717	0.00360698	0.00357156	0.00360698	0.00343717	0.00360698	0.00363841	0.00343717	0.00360698	0.00357156	0.00343717	0.00360698	0.00382153	0.00343717	0.00360698	0.00360073	0.00343717	0.00360698	0.00357156	0.00343717	0.00360698	0.00357156	0.00343717	0.00370831	0.00410261	0.00343717	0.00360698	0.00378389	0.00578663	0.0491211	0.474925
206600079	0.00423422	0.00423896	0.0046477	0.00480013	0.00433544	0.00480013	0.00434517	0.00423422	0.0043034	0.0043325	0.00442849	0.00509908	0.00442958	0.00427398	0.00441756	0.00422652	0.00427398	0.0047388	0.00436823	0.00423422	0.00462171	0.00457177	0.0047144	0.00533679	0.00454049	0.00454034	0.00591483	0.00444114	0.170612	0.969567	0.998565
206600181	0.00429482	0.00427062	0.00487836	0.00529306	0.00443471	0.00529306	0.0043624	0.00429482	0.00439687	0.00435056	0.00450599	0.00521085	0.00443906	0.00429482	0.00441634	0.00423902	0.00429482	0.00463925	0.00431812	0.00429482	0.00463073	0.00459991	0.00489216	0.0076862	0.00470922	0.00445446	0.00563537	0.00444903	0.254123	0.980129	0.9993
207270774	0.00695564	0.0117259	0.00883039	0.00977361	0.00731936	0.00977361	0.00760927	0.00695377	0.0113021	0.00824221	0.00820799	0.0161773	0.00883133	0.00708362	0.00929108	0.00693813	0.00700332	0.0161522	0.00815361	0.00695377	0.00872323	0.00709733	0.00908262	0.0130449	0.00883127	0.00840176	0.0163446	0.00777445	0.752315	0.996436	0.999299
208429855	0.00748609	0.00983743	0.00670734	0.00898999	0.00859619	0.00898999	0.00639081	0.0070122	0.0097636	0.00640182	0.0156068	0.00983635	0.00670711	0.00799619	0.00645835	0.00634894	0.00964951	0.00843228	0.00644664	0.00714878	0.00670125	0.00646748	0.0185622	0.010208	0.00669269	0.0166218	0.00891257	0.00637303	0.986066	0.9984	0.999303
208436764	0.00206233	0.0020792	0.00211649	0.00215422	0.00206233	0.00215422	0.00235778	0.00206233	0.0020792	0.00209986	0.00206233	0.00215166	0.00296269	0.00208195	0.0020792	0.00229274	0.00206233	0.0020792	0.00206192	0.00206233	0.0020792	0.00211641	0.00206233	0.00228083	0.00329625	0.00206233	0.00215514	0.00280445	0.0225149	0.169285	0.927118
209170884	0.00162711	0.00158547	0.00158156	0.00160091	0.00162711	0.00160091	0.00168145	0.00162711	0.00158547	0.00158232	0.00162711	0.00163367	0.00175479	0.00162711	0.00160083	0.00163785	0.00162711	0.00158547	0.00157471	0.00162711	0.00158547	0.0015868	0.00162711	0.00167811	0.00197206	0.00162711	0.00160773	0.00180263	0.00984386	0.0895231	0.703234
209363552	0.00520928	0.00577855	0.00525049	0.00532879	0.0057797	0.00532879	0.00521166	0.00532094	0.00534643	0.00520896	0.00638334	0.00541546	0.0052282	0.00551442	0.00525264	0.00519512	0.00560629	0.0052783	0.00520504	0.00566015	0.00576659	0.00528861	0.00715177	0.0057527	0.0052462	0.00678383	0.00543639	0.00521982	0.767754	0.996895	0.999387
209427726	0.00451763	0.00446777	0.00451016	0.00442029	0.00451763	0.00442029	0.00467247	0.00451763	0.00448673	0.00453997	0.00451763	0.00446429	0.00479321	0.00451763	0.00441718	0.00453363	0.00451763	0.00443539	0.00448189	0.00451763	0.00446668	0.00461505	0.00451763	0.00453771	0.00468022	0.00451763	0.0044248	0.00496301	0.0301297	0.20517	0.944714
209447126	0.00397736	0.0040775	0.00466291	0.00448985	0.00406788	0.00448985	0.0041689	0.00397736	0.00403463	0.0041138	0.00403215	0.00482339	0.00427335	0.004011	0.00431607	0.00399404	0.00398092	0.00436223	0.00410565	0.00397736	0.004218	0.00435661	0.00427521	0.00575349	0.00491377	0.00404499	0.00559837	0.00426067	0.224774	0.95649	0.99934
209552419	0.00524757	0.00535984	0.0112387	0.00586911	0.0054264	0.00586911	0.00637286	0.00524757	0.00530563	0.00726355	0.00524757	0.00769933	0.00925501	0.00524757	0.00563179	0.00580622	0.00524757	0.0055996	0.00744825	0.00524757	0.00540324	0.00613922	0.00540452	0.00876109	0.00741793	0.00524757	0.00717946	0.00878652	0.184844	0.882958	0.99808
209901237	0.00487958	0.00577766	0.00512909	0.00564146	0.00533189	0.00564146	0.00492402	0.00483525	0.0055175	0.00493977	0.00573233	0.00650494	0.00498054	0.00511624	0.0053293	0.00483784	0.00499743	0.00556149	0.00490642	0.00489981	0.00557902	0.00492933	0.00625453	0.00592616	0.00495045	0.00577067	0.00637948	0.00493767	0.704359	0.99784	0.999391
209901313	0.0272634	0.033815	0.0373069	0.0662813	0.0303253	0.0662813	0.0371585	0.0272634	0.0370702	0.0373069	0.0318594	0.162056	0.0371585	0.0283346	0.0342051	0.0278422	0.0272634	0.16188	0.0371585	0.0272634	0.0335854	0.0285128	0.0359913	0.0731325	0.0371585	0.0300482	0.131619	0.0373196	0.606115	0.981969	0.997536
209972829	0.00186909	0.00227977	0.00250026	0.00272196	0.00197757	0.00272196	0.00225917	0.00186402	0.00237107	0.00249749	0.00212906	0.00604798	0.00248885	0.00191311	0.00242993	0.00187164	0.00188693	0.00513775	0.00249349	0.00187145	0.00227732	0.00191821	0.00231365	0.00460464	0.00250477	0.00208437	0.0075173	0.00203613	0.63528	0.999148	0.999811
211956446	0.0172757	0.0225875	0.0245121	0.023024	0.0183476	0.023024	0.0204735	0.0172757	0.0202615	0.0240238	0.02169	0.0360536	0.0245136	0.0176873	0.0214155	0.0172073	0.0172757	0.038434	0.0203203	0.0172757	0.0204625	0.0176969	0.022179	0.0686243	0.0245131	0.0203746	0.0686828	0.0245136	0.565565	0.994096	0.995902
212499705	0.00614806	0.00729164	0.00692524	0.00847195	0.00668453	0.00847195	0.0062724	0.0061153	0.00706229	0.00624456	0.00790897	0.00959076	0.00648292	0.00636041	0.00680253	0.00618888	0.0061692	0.00695363	0.00627911	0.00622018	0.00766242	0.00647644	0.00857622	0.0220794	0.0084026	0.00741522	0.0103278	0.00634684	0.460732	0.99857	0.998972
213159268	0.001912	0.00193039	0.00193632	0.00193039	0.001912	0.00193039	0.00201734	0.001912	0.00193039	0.00193632	0.001912	0.00193039	0.00200299	0.001912	0.00193039	0.00197079	0.001912	0.00193039	0.00193632	0.001912	0.00193039	0.00193632	0.001912	0.00199976	0.00221627	0.001912	0.00193039	0.00200752	0	0.0174431	0.280853
213163898	0.00614706	0.00696205	0.00963535	0.00858986	0.00638447	0.00858986	0.00987959	0.00614706	0.0067647	0.00963535	0.0066105	0.0220145	0.00963641	0.0062833	0.00810466	0.00643627	0.00614706	0.00947054	0.00963641	0.00614706	0.00675182	0.00650491	0.00719702	0.0178091	0.00987997	0.00657071	0.0155682	0.00790742	0.396182	0.989749	0.999255
21426072	0	0.00161687	0.0016356	0.00165574	0	0.00165574	0.00165887	0	0.00161687	0.00163461	0	0.00161687	0.00168783	0	0.00161687	0.00164604	0	0.00161687	0.00163461	0	0.00161687	0.00163564	0	0.00161687	0.00176246	0	0.00161687	0.00170219	0	0.0341714	0.290416
215401108	0.00554696	0.00705031	0.00549988	0.00562256	0.00751861	0.00562256	0.00544452	0.00580248	0.00560214	0.00544094	0.00926684	0.00593987	0.00546591	0.00628856	0.005469	0.00542547	0.00698956	0.00551092	0.00543697	0.00596531	0.00619538	0.00563783	0.0114484	0.00677203	0.00551055	0.00967583	0.00572153	0.00545497	0.964251	0.997442	0.999074
215401171	0.00565095	0.00580403	0.00592115	0.00622985	0.00575518	0.00622985	0.00598518	0.00565095	0.00587139	0.00598446	0.00565095	0.00590892	0.00597157	0.00565095	0.00586204	0.00582003	0.00565095	0.00592915	0.00590235	0.00565095	0.00616287	0.00608527	0.00608477	0.00615139	0.00603505	0.0057877	0.0065062	0.0061403	0.104242	0.890185	0.998707
215401232	0.00159537	0.0016118	0.00159191	0.00166179	0.00159537	0.00166179	0.00163116	0.00159537	0.0016118	0.00159589	0.00159537	0.00161344	0.00161232	0.00159537	0.0016118	0.00160595	0.00159537	0.0016118	0.00159125	0.00159537	0.0016118	0.00161187	0.00159537	0.00190966	0.00172533	0.00159537	0.0016118	0.0017156	0.00177696	0.0304029	0.246537
215401395	0.00165844	0.00164982	0.00165367	0.00164982	0.00165844	0.00164982	0.00167882	0.00165844	0.00164982	0.00165367	0.00165844	0.00164982	0.00171453	0.00165844	0.00164982	0.00166702	0.00165844	0.00164982	0.00165367	0.00165844	0.00164982	0.00165495	0.00165844	0.0016937	0.00173619	0.00165844	0.00164982	0.00168886	0.00232787	0.0331014	0.292329
215479924	0.00644571	0.00654075	0.00698932	0.00766215	0.00644571	0.00766215	0.00835655	0.00644571	0.00654075	0.00728464	0.00644571	0.0078631	0.00824558	0.00644571	0.00671425	0.00701155	0.00644571	0.00654075	0.00669349	0.00644571	0.00654075	0.00751957	0.00644571	0.00862044	0.00903076	0.00644571	0.00790848	0.00894427	0.0181375	0.350413	0.995635
215479976	0.00677004	0.00668349	0.00699693	0.00684494	0.00677004	0.00684494	0.00754726	0.00677004	0.00668349	0.00700807	0.00677004	0.00712568	0.00811997	0.00677004	0.00672488	0.00722409	0.00677004	0.00669195	0.00680287	0.00677004	0.00668349	0.00744404	0.0075344	0.00845762	0.00836436	0.00677004	0.00721156	0.0093634	0.010701	0.283222	0.995933
21686665	0.00214105	0.00210285	0.00211089	0.00213922	0.00214105	0.00213922	0.00231504	0.00214105	0.00210285	0.00208343	0.00214105	0.00216664	0.00257609	0.00214105	0.00211241	0.00222572	0.00214105	0.00210285	0.00206599	0.00214105	0.00210285	0.00209796	0.00231968	0.00229899	0.00289197	0.00214105	0.00218653	0.00259666	0.0052006	0.160271	0.870933
216905852	0.00161967	0.00166988	0.00169222	0.00169793	0.00161967	0.00169793	0.00192273	0.00161967	0.00166988	0.00169168	0.00161967	0.00167942	0.00216191	0.00161967	0.00167759	0.00177769	0.00161967	0.00166988	0.00166227	0.00161967	0.00166988	0.00171861	0.00161967	0.00179027	0.00272854	0.00161967	0.0017138	0.00228683	0.0069825	0.165255	0.89748
216905965	0.00653803	0.00957181	0.00829346	0.0135328	0.00685198	0.0135328	0.00728635	0.00653221	0.00969476	0.00829346	0.00803507	0.0222916	0.00828183	0.00668669	0.00898185	0.00659206	0.00661149	0.0233318	0.00830671	0.00660239	0.00835071	0.00673699	0.0088934	0.0149832	0.00782308	0.00755642	0.0227839	0.0069152	0.667183	0.998852	0.999092
216906055	0.00715982	0.00708549	0.00720565	0.00722705	0.00715982	0.00722705	0.00805106	0.00715982	0.00708549	0.00720483	0.00715982	0.00708549	0.0106914	0.00715982	0.00708549	0.00788553	0.00715982	0.00708549	0.00701939	0.00715982	0.00708549	0.00734369	0.00715982	0.008145	0.0124797	0.00715982	0.00719463	0.010089	0.0198558	0.20963	0.913138
21716071	0.00106021	0.00106449	0.0010705	0.00107071	0.00106021	0.00107071	0.00114304	0.00106021	0.00106449	0.00106871	0.00106021	0.00106968	0.00120414	0.00106021	0.00106449	0.0010991	0.00106021	0.00106449	0.00106588	0.00106021	0.00106449	0.0010688	0.00113441	0.00112761	0.00132898	0.00106021	0.00107393	0.00119882	0.00673099	0.0786267	0.678289
21716072	0.0067397	0.00693961	0.00707717	0.00736361	0.00719947	0.00736361	0.00680435	0.0067397	0.00721497	0.00678761	0.00791015	0.00783724	0.00700766	0.00688668	0.0069444	0.00669678	0.00686265	0.00700728	0.00672198	0.00682905	0.00800491	0.00689767	0.00789607	0.0077547	0.00690226	0.0073978	0.00906368	0.00684798	0.485026	0.992907	0.999076
218457801	0.00382337	0.00371627	0.00380088	0.00385371	0.00412987	0.00385371	0.00475171	0.00382337	0.00371627	0.00391328	0.00382337	0.00424117	0.00463833	0.00387928	0.00380479	0.00405778	0.00382337	0.0037299	0.00371581	0.00382337	0.0037299	0.00402728	0.00412987	0.00438465	0.00735492	0.00382337	0.00410663	0.0057394	0.0211478	0.258804	0.987438
219523869	0.00364561	0.00375091	0.00373127	0.00385801	0.00364561	0.00385801	0.00390806	0.00364561	0.00375091	0.00376222	0.00364561	0.0039001	0.00393529	0.00364561	0.00375091	0.00379644	0.00364561	0.00375091	0.00371684	0.00364561	0.00375091	0.00388593	0.00468341	0.00439254	0.00396643	0.00364561	0.00405606	0.00411136	0.00687306	0.0787665	0.661
219563197	0.00630804	0.00731108	0.00892971	0.0089206	0.00669154	0.0089206	0.00801124	0.00630804	0.00746388	0.00892971	0.00673304	0.0175227	0.00893081	0.00643762	0.00799529	0.00639339	0.00632772	0.0111762	0.00883087	0.00630804	0.0074439	0.00663074	0.00733578	0.0162532	0.00883087	0.00672512	0.0171262	0.00706991	0.471156	0.993502	0.99869
219681191	0.00599056	0.00596457	0.00587526	0.00598364	0.00599056	0.00598364	0.00594719	0.00599056	0.00593248	0.00593998	0.00592499	0.00626513	0.00595392	0.00599056	0.00590512	0.00588764	0.00599056	0.00594446	0.00587701	0.00599056	0.00669413	0.00596652	0.00592499	0.00617932	0.00588854	0.00599056	0.00607997	0.00619197	0.0191221	0.281872	0.98579
219681259	0.00290179	0.00319034	0.00463922	0.00383319	0.00307971	0.00383319	0.00445084	0.00290179	0.00309115	0.00463922	0.00311228	0.00535652	0.00463945	0.00292303	0.003486	0.00305738	0.0029106	0.00375173	0.00378896	0.00290179	0.00318072	0.00312049	0.00337799	0.00712449	0.00454697	0.0030071	0.00644266	0.0041177	0.336301	0.995909	0.999338
22091104	0.00420303	0.00425253	0.0094658	0.00484843	0.00420303	0.00484843	0.00638443	0.00420303	0.00428016	0.0079837	0.00426014	0.00626943	0.00992969	0.00420303	0.00477694	0.00484926	0.00420303	0.0047363	0.00753647	0.00420303	0.00433742	0.00476875	0.00447199	0.00695166	0.00720897	0.00425882	0.00592679	0.0078713	0.20493	0.913142	0.999282
22122273	0	0.00682064	0.00704524	0.00700681	0	0.00700681	0.0072919	0	0.00682064	0.00705954	0	0.00682064	0.00825667	0	0.00682064	0.00718656	0	0.00682064	0.00699	0	0.00682064	0.00708987	0	0.00757277	0.00823485	0	0.00682064	0.00809839	0	0.075543	0.739295
221328618	0.00583061	0.00578691	0.00599156	0.00612481	0.00596558	0.00612481	0.00584901	0.00583061	0.00577757	0.00583557	0.00581607	0.00605535	0.00579247	0.00583061	0.0058082	0.00577628	0.00583061	0.00578614	0.0058315	0.00583061	0.00613551	0.00594271	0.00629435	0.00673911	0.00569586	0.00593305	0.00625019	0.00593465	0.156523	0.875302	0.996141
222435670	0.00356643	0.00523567	0.004435	0.0050338	0.0038537	0.0050338	0.0037554	0.00358362	0.00552103	0.00364194	0.00460772	0.0107785	0.00428815	0.00374555	0.0049006	0.00355704	0.0036424	0.00998155	0.00417067	0.00360361	0.00443645	0.00364193	0.00530236	0.00778454	0.00426128	0.00425423	0.00700551	0.00367923	0.668598	0.998847	0.999294
22296522	0.00566418	0.00602033	0.00611525	0.00651029	0.00591172	0.00651029	0.00584958	0.00568216	0.00645334	0.00581424	0.00630482	0.00710861	0.00608431	0.00569685	0.00616098	0.00569517	0.00569236	0.00627341	0.00574859	0.00569333	0.0067731	0.00582786	0.00690077	0.0079734	0.00638694	0.0063676	0.00822569	0.00591478	0.600493	0.997766	0.999148
224020395	0.00154861	0.00153825	0.00168708	0.00160438	0.0015798	0.00160438	0.00213789	0.00154861	0.00153825	0.00169442	0.00154861	0.0016902	0.00287056	0.00154861	0.00155971	0.0017829	0.00154861	0.00154048	0.00155109	0.00154861	0.00153825	0.00170869	0.0016287	0.00186567	0.00370049	0.00154861	0.00163286	0.00333575	0.0453798	0.398376	0.980241
22549402	0.0015354	0.00152594	0.00156431	0.00156016	0.0015354	0.00156016	0.00159977	0.0015354	0.00152594	0.00156343	0.0015354	0.00152594	0.0016155	0.0015354	0.00152594	0.0015923	0.0015354	0.00152594	0.00155965	0.0015354	0.00152594	0.00156906	0.0015354	0.00176397	0.00172278	0.0015354	0.0015758	0.00167582	0.00228417	0.0690678	0.576419
225626323	0.00495921	0.0056587	0.00577303	0.00590098	0.00495921	0.00590098	0.00622163	0.00495921	0.0056587	0.00572794	0.00495921	0.0056587	0.00699521	0.00495921	0.0056587	0.00607743	0.00495921	0.0056587	0.00569592	0.00495921	0.0056587	0.00575943	0.00495921	0.00578283	0.00826043	0.00495921	0.0056587	0.00694915	0.00716073	0.112231	0.841537
225626377	0.0117397	0.0119555	0.0240773	0.0131756	0.0120995	0.0131756	0.014716	0.0117397	0.011708	0.0236933	0.012365	0.0175872	0.0289584	0.0117397	0.0128682	0.0137822	0.0117397	0.0126995	0.0283797	0.0117397	0.0121584	0.0133932	0.0128431	0.0194026	0.0273604	0.0117397	0.0158045	0.0289526	0.159934	0.828937	0.997869
226377630	0.0017046	0.001731	0.00213597	0.00184201	0.0017266	0.00184201	0.0026394	0.0017046	0.00172895	0.00208846	0.0017046	0.002004	0.00368409	0.00171507	0.00178673	0.0022383	0.0017046	0.00173766	0.00173427	0.0017046	0.00173394	0.00198721	0.00188937	0.00215734	0.00251522	0.00173506	0.00191411	0.00551484	0.053416	0.520488	0.998762
227811306	0.0123922	0.0132033	0.0260137	0.0155422	0.0134702	0.0155422	0.0194873	0.0123922	0.0129905	0.0249813	0.0123922	0.0199516	0.0208669	0.0123922	0.0146149	0.0137169	0.0123922	0.0147095	0.0264807	0.0123922	0.0129267	0.013967	0.014748	0.0261608	0.0256954	0.0127015	0.0202164	0.0269385	0.264538	0.976739	0.995256
22854993	0.00629032	0.00762284	0.00911897	0.0111986	0.00656033	0.0111986	0.00765137	0.00629032	0.00723528	0.00911897	0.00685786	0.0287875	0.00904571	0.00634223	0.00951865	0.00633082	0.00629032	0.0133686	0.00904571	0.00629032	0.00756518	0.00655738	0.00828809	0.018069	0.00912194	0.00669988	0.02149	0.00786049	0.483408	0.996643	0.998576
22855148	0.0261614	0.0145387	0.0132947	0.0134266	0.0175305	0.0134266	0.0132035	0.0251175	0.0139131	0.013203	0.0254265	0.0145936	0.0132757	0.0140905	0.0131955	0.013203	0.0265259	0.0132358	0.013203	0.0144739	0.0135974	0.0135974	0.0258862	0.0145387	0.013359	0.0183906	0.0133251	0.0132408	0.996511	0.998926	0.998873
228860932	0.00145195	0.00146553	0.00147466	0.00146086	0.00145195	0.00146086	0.00147181	0.00145195	0.00146553	0.00147032	0.00145195	0.00148224	0.00147301	0.00145195	0.001462	0.00146432	0.00145195	0.00146356	0.00147086	0.00145195	0.00146553	0.00147204	0.00145195	0.00148395	0.00150922	0.00145195	0.00149778	0.00149982	0.00284452	0.0228868	0.234521
228861315	0.00147596	0.00148503	0.00150071	0.00153218	0.00147596	0.00153218	0.00148509	0.00147596	0.00148412	0.00148808	0.00172884	0.00149913	0.00150059	0.00147596	0.00148412	0.00148529	0.00147596	0.00148972	0.00149433	0.00147596	0.00149555	0.0015129	0.00173126	0.00148877	0.0015406	0.00171796	0.00149784	0.00151384	0.00222452	0.0533461	0.462537
228861590	0.00173865	0.00175113	0.0021009	0.00183274	0.00180898	0.00183274	0.00240207	0.00173865	0.00174768	0.00261915	0.00179335	0.0019901	0.00416183	0.00173865	0.00179631	0.00223949	0.00173865	0.00176406	0.00236337	0.00173865	0.00175022	0.00209154	0.0018497	0.00218643	0.00419736	0.00176538	0.00198899	0.00455071	0.0885902	0.696626	0.999101
229604969	0.00404418	0.0041326	0.00420781	0.00452775	0.00417301	0.00452775	0.00469923	0.00404418	0.00412146	0.00851921	0.00404418	0.00555909	0.0108016	0.00404418	0.0043543	0.00529047	0.00404418	0.00424003	0.010892	0.00404418	0.00414149	0.00482072	0.00444028	0.00657405	0.00781527	0.00419483	0.00533223	0.012699	0.1483	0.891251	0.999101
23455719	0.00731274	0.00742522	0.00775351	0.00793833	0.00804236	0.00793833	0.00749706	0.00731274	0.00753257	0.00749825	0.00865067	0.00793149	0.00772371	0.00746371	0.00750566	0.00740535	0.00731274	0.00760171	0.00744862	0.00731274	0.00788924	0.00761591	0.00868233	0.00817885	0.00757687	0.00836029	0.00839173	0.0075762	0.209865	0.957511	0.998441
23455771	0.00583452	0.00692824	0.00840832	0.00871404	0.00601913	0.00871404	0.00779634	0.00584927	0.0068899	0.00840832	0.00672876	0.0168867	0.00844589	0.00591982	0.00766005	0.00590795	0.00583452	0.0142425	0.00844589	0.00583452	0.00708589	0.00606117	0.00702828	0.0141266	0.00844589	0.00626327	0.0202066	0.00700596	0.523108	0.996876	0.999385
23455848	0.00574768	0.00580755	0.0064659	0.00673057	0.0058664	0.00673057	0.00594186	0.00574768	0.00594915	0.00588467	0.00610337	0.00658564	0.00640062	0.00578854	0.00608305	0.00574359	0.00574768	0.00658749	0.00579604	0.00574768	0.00666626	0.00625515	0.00658974	0.00874975	0.00673975	0.00622641	0.00796652	0.00607846	0.279698	0.994614	0.998468
23505445	0.00616298	0.00615773	0.00721252	0.00632244	0.00616298	0.00632244	0.00831466	0.00616298	0.0061085	0.00722153	0.00616298	0.00673396	0.00925277	0.00616298	0.00631113	0.00713732	0.00616298	0.00619495	0.00616314	0.00616298	0.00615122	0.00704171	0.00651905	0.00723334	0.00829995	0.00616298	0.00698676	0.0122193	0.0575606	0.526588	0.997111
23577820	0.0017449	0.00186959	0.00187049	0.00186959	0.0017449	0.00186959	0.00192482	0.0017449	0.00186959	0.00187049	0.0017449	0.00186959	0.0020304	0.0017449	0.00186959	0.0018897	0.0017449	0.00186959	0.00187049	0.0017449	0.00186959	0.00188453	0.0017449	0.00195639	0.00208297	0.0017449	0.00186959	0.00203578	0.00293478	0.0274775	0.217942
237651460	0.00327083	0.00341258	0.00336065	0.00360488	0.00327083	0.00360488	0.00344312	0.00327083	0.00341258	0.00337062	0.00327083	0.00364752	0.00352637	0.00327083	0.00344346	0.00347088	0.00327083	0.00341258	0.00335458	0.00327083	0.00341258	0.00346398	0.00327083	0.00386176	0.00387181	0.00327083	0.00365959	0.00391139	0.0106376	0.136734	0.816311
237651540	0.00331176	0.00331575	0.00361181	0.00340358	0.00339395	0.00340358	0.00508767	0.00331176	0.00331417	0.00392427	0.00331176	0.00350359	0.00546414	0.00331176	0.00335242	0.00387604	0.00331176	0.00332622	0.00331669	0.00331176	0.00331417	0.00375553	0.00339481	0.00385475	0.00836905	0.00331176	0.00353027	0.00865441	0.0557022	0.533085	0.995832
238694878	0.00146074	0.00149091	0.00151415	0.00152068	0.00146074	0.00152068	0.00196869	0.00146074	0.00149169	0.00154175	0.00146074	0.00156842	0.00244387	0.00146074	0.0015126	0.00164739	0.00146074	0.0014928	0.00147385	0.00146074	0.00149091	0.00159311	0.00150108	0.00165888	0.00351249	0.00146074	0.00155622	0.0029172	0.0317874	0.282487	0.981162
238695156	0.00141956	0.0014214	0.00147964	0.00145211	0.00150237	0.00145211	0.00161549	0.00141956	0.0014214	0.00146998	0.00141956	0.00146983	0.00183863	0.00141956	0.0014214	0.00162055	0.00141956	0.0014214	0.00143457	0.00141956	0.0014214	0.00148254	0.00141956	0.00158106	0.00244745	0.00141956	0.00146547	0.00213347	0.0186992	0.208345	0.963926
238695587	0.00561904	0.00590281	0.00975221	0.00683569	0.00561904	0.00683569	0.00777813	0.00561904	0.00572883	0.00943605	0.00569046	0.00992554	0.00977136	0.0056336	0.00643922	0.00604489	0.00561904	0.00645375	0.00977136	0.00561904	0.00584686	0.00612499	0.00602913	0.0112048	0.00962684	0.00561904	0.00889542	0.00977136	0.300476	0.977269	0.997505
238801731	0.00272754	0.002811	0.00317643	0.00304095	0.00280245	0.00304095	0.00304716	0.00272754	0.00280022	0.00300548	0.00282549	0.0034085	0.00372151	0.00272754	0.00286887	0.00285246	0.00272754	0.00284637	0.00301598	0.00272754	0.00281826	0.00331852	0.00298161	0.00384208	0.0035826	0.00272754	0.00348233	0.00326076	0.0649248	0.674867	0.998599
238801880	0.00669531	0.00713537	0.0100829	0.00850551	0.00686299	0.00850551	0.00749336	0.0066584	0.00725898	0.00762122	0.00681464	0.0103718	0.00876943	0.00673934	0.00813428	0.00675955	0.00673934	0.00885261	0.00701846	0.00664983	0.00761426	0.00706596	0.00709983	0.0149692	0.00982369	0.00687152	0.0137709	0.00807939	0.359187	0.995643	0.998763
238821317	0.00784766	0.0161175	0.00889345	0.00970728	0.00932428	0.00970728	0.00822046	0.00787786	0.0154036	0.00889369	0.0127027	0.0144108	0.00889372	0.00875348	0.00886305	0.00786973	0.00845785	0.0146259	0.00857109	0.0080049	0.00911472	0.00799109	0.0140696	0.0159038	0.00888386	0.0113922	0.0123353	0.00801905	0.9381	0.997698	0.998849
239507361	0.0055409	0.0059573	0.00579118	0.00612679	0.00596097	0.00612679	0.00557771	0.0056281	0.00609807	0.00558377	0.0060827	0.00647695	0.00565769	0.00564685	0.00598127	0.00554257	0.00559362	0.0061117	0.00557268	0.00565052	0.00646546	0.00565972	0.00732307	0.00839873	0.00557406	0.00657275	0.00729046	0.00563792	0.243235	0.96523	0.999393
239590011	0.00598441	0.00601662	0.00777337	0.0065539	0.00614439	0.0065539	0.00734082	0.00598441	0.00598199	0.00980725	0.00598441	0.00708989	0.0199265	0.00598441	0.00616999	0.0117873	0.00598441	0.00609671	0.0175981	0.00598441	0.00602469	0.00719683	0.00613992	0.00806428	0.0125092	0.00598441	0.00692503	0.0145586	0.081055	0.70131	0.99889
242345571	0.00803515	0.00820766	0.0128938	0.0115141	0.00803515	0.0115141	0.00989829	0.00803515	0.00868755	0.010527	0.00830756	0.0175254	0.012712	0.00816988	0.00943686	0.00807248	0.00803515	0.0118253	0.00996913	0.00803515	0.008971	0.00835612	0.00925324	0.0229409	0.0123316	0.00811601	0.0204657	0.0101712	0.448518	0.993065	0.998363
24371534	0.00596131	0.00604337	0.00621175	0.00605598	0.00650548	0.00605598	0.00621946	0.00596131	0.00601546	0.00615689	0.00596131	0.00604165	0.00618044	0.00596131	0.00607404	0.00611861	0.00596131	0.00614363	0.006045	0.00596131	0.00650564	0.00628374	0.00596131	0.00607717	0.00631137	0.00596131	0.00603336	0.00643945	0.0178225	0.388136	0.996509
24943089	0.00154647	0.00165062	0.00162421	0.00170441	0.00154647	0.00170441	0.00166725	0.00154647	0.00165062	0.00162421	0.00154647	0.00165062	0.00166024	0.00154647	0.00165062	0.0016322	0.00154647	0.00165062	0.00162421	0.00154647	0.00165062	0.00163151	0.00154647	0.001706	0.00181041	0.00154647	0.00165062	0.0016573	0.002632	0.0226993	0.190847
254688521	0.0807024	0.0886285	0.214868	0.113273	0.0807024	0.113273	0.186749	0.0807024	0.0886285	0.214919	0.0807024	0.141378	0.215527	0.0807024	0.113427	0.0906597	0.0807024	0.10377	0.215527	0.0807024	0.0886285	0.094594	0.0807024	0.200426	0.171241	0.0807024	0.170584	0.215071	0	0.860589	0.969493
254729462	0.00232872	0.00229774	0.00296667	0.00240246	0.00239486	0.00240246	0.00361821	0.00232872	0.00229563	0.00285228	0.00242097	0.00259388	0.0069858	0.00235125	0.00234364	0.00307779	0.00232872	0.00231001	0.00230626	0.00232872	0.00230102	0.00267071	0.00260082	0.00282843	0.00504398	0.00240626	0.00253802	0.00575217	0.0613782	0.588785	0.99854
255033713	0.00619073	0.00637095	0.0119073	0.00749532	0.0063505	0.00749532	0.0107378	0.00619073	0.00630591	0.0119073	0.00632839	0.00896129	0.0121051	0.00619073	0.00696001	0.00673326	0.00619073	0.00702053	0.0108779	0.00619073	0.00644422	0.00680998	0.00666096	0.0125535	0.00970787	0.00619073	0.010341	0.012103	0.235437	0.962753	0.998596
255252682	0.00606273	0.00648452	0.00613769	0.00743171	0.00618329	0.00743171	0.00620036	0.00611707	0.00648911	0.0061466	0.00642382	0.00750886	0.00644328	0.00608024	0.00654207	0.00605218	0.00613274	0.00700886	0.00613004	0.00606273	0.00688852	0.00634634	0.00790643	0.00968586	0.00655643	0.00660422	0.00925489	0.0063261	0.283099	0.988066	0.999097
255928922	0.00127553	0.00127902	0.00275152	0.00141114	0.00129856	0.00141114	0.00153137	0.00127553	0.00127272	0.00277749	0.001282	0.0017465	0.00323998	0.00128695	0.00135739	0.00160873	0.00127553	0.00132765	0.00324739	0.00127553	0.00128247	0.00151399	0.00136424	0.00188856	0.00244669	0.00129469	0.00165402	0.00315498	0.133019	0.817787	0.999722
257136356	0.00600355	0.00629195	0.00637674	0.00679625	0.00635411	0.00679625	0.00614625	0.00600355	0.00631119	0.00611643	0.00682281	0.00721317	0.0061985	0.00606168	0.00641723	0.00606018	0.00608065	0.00658873	0.00610909	0.00600355	0.00691255	0.00641044	0.0068492	0.00812662	0.00624879	0.00658526	0.00746264	0.00618095	0.2694	0.978484	0.998724
257136433	0.0149243	0.0145618	0.0156897	0.0145188	0.0149243	0.0145188	0.0198763	0.0149243	0.0145618	0.0152194	0.0149243	0.0151143	0.0200067	0.0149243	0.0145618	0.0186364	0.0149243	0.0145618	0.0143621	0.0149243	0.0145618	0.0153207	0.0188033	0.0151969	0.0347643	0.0149243	0.0145618	0.0311817	0.0415591	0.326133	0.985619
260665870	0.00127578	0.00129253	0.0018422	0.00140301	0.00128288	0.00140301	0.00166166	0.00127578	0.00128802	0.00202458	0.00127578	0.00158291	0.00351455	0.00127578	0.00134316	0.00182195	0.00127578	0.00131913	0.00244778	0.00127578	0.00129221	0.00156002	0.00136806	0.00176046	0.00231945	0.00127578	0.00152102	0.0029951	0.10414	0.731718	0.999515
26553442	0.00612043	0.00913548	0.00648932	0.00717032	0.00665268	0.00717032	0.00630486	0.00616155	0.00833585	0.00638863	0.00814478	0.0119954	0.00642058	0.0066322	0.00692853	0.00611537	0.0064379	0.00832589	0.00633905	0.00622272	0.00718057	0.00622407	0.00929316	0.00856962	0.00674881	0.00823672	0.00874966	0.00629368	0.898032	0.998435	0.998882
269838879	0.0010717	0.00106108	0.00121626	0.00113621	0.00112077	0.00113621	0.00169608	0.0010717	0.00106179	0.00134098	0.0010717	0.00119138	0.0033653	0.0010717	0.00108893	0.00146329	0.0010717	0.00106743	0.00107073	0.0010717	0.00106286	0.00121621	0.00114751	0.00131556	0.00269626	0.0010717	0.00115545	0.00388553	0.0676829	0.558846	0.999044
27228718	0.033387	0.0327942	0.058381	0.037012	0.033387	0.037012	0.0482416	0.033387	0.0327942	0.0443875	0.033387	0.0393363	0.152001	0.033387	0.035336	0.0394775	0.033387	0.0327942	0.0342362	0.033387	0.0327942	0.037951	0.033387	0.0391476	0.119311	0.033387	0.0368894	0.118823	0	0.47506	0.992625
27311175	0.00574282	0.00865758	0.00612972	0.00745038	0.00631945	0.00745038	0.0059594	0.00581844	0.0084446	0.00596593	0.0090903	0.00927564	0.00600113	0.00623014	0.00617017	0.00569467	0.00626611	0.00837905	0.00590233	0.00589619	0.00634755	0.00577024	0.00922476	0.00856313	0.00608898	0.00799627	0.00738092	0.00581827	0.89525	0.998495	0.998981
273809728	0.00695204	0.00714356	0.00808073	0.00819007	0.00758935	0.00819007	0.0071356	0.00695204	0.00735557	0.00709944	0.00853162	0.00865157	0.00767113	0.00716598	0.00721594	0.00695225	0.00695204	0.00762537	0.00700265	0.00695204	0.00694833	0.00735962	0.00904366	0.00992346	0.00745835	0.00753215	0.0091688	0.00724562	0.345588	0.993638	0.998846
273810419	0.00669018	0.00712733	0.0132717	0.00872478	0.00689204	0.00872478	0.0128778	0.00669018	0.0070754	0.013204	0.00706025	0.0146418	0.0132068	0.00670591	0.00839717	0.00695793	0.00669018	0.00899554	0.00865987	0.00669018	0.00733928	0.00718109	0.00757464	0.0160882	0.0125584	0.00682797	0.0133557	0.0132068	0.33157	0.993647	0.998337
273810554	0.00551568	0.00556179	0.0129119	0.00649972	0.0055973	0.00649972	0.00835681	0.00551568	0.00554758	0.0117883	0.00551568	0.00849995	0.00783376	0.00551568	0.00616437	0.00569898	0.00551568	0.0061527	0.0130185	0.00551568	0.00560452	0.00624341	0.00618603	0.0103273	0.00943213	0.00564506	0.00808804	0.00719622	0.151387	0.923642	0.997786
281190771	0.00187596	0.00183577	0.00181058	0.00187169	0.00187596	0.00187169	0.00190672	0.00187596	0.00183577	0.00181058	0.00187596	0.00183577	0.00196096	0.00187596	0.00183577	0.00183766	0.00187596	0.00183577	0.00181058	0.00187596	0.00183577	0.00181531	0.00187596	0.00186762	0.00217834	0.00187596	0.00183577	0.00190518	0.00620043	0.0604137	0.449193
281199644	0.00660669	0.00680811	0.00665811	0.00670068	0.00660669	0.00670068	0.00695461	0.00660669	0.00680811	0.00665811	0.00660669	0.00670068	0.00753969	0.00660669	0.00670068	0.00681657	0.00660669	0.00680811	0.00665811	0.00660669	0.00680811	0.00668129	0.0123003	0.0072029	0.00814978	0.00660669	0.00680811	0.00728958	0	0.0589231	0.595542
281306659	0.00562608	0.00580049	0.0103417	0.0069614	0.0057336	0.0069614	0.0079645	0.00562608	0.0059951	0.00834384	0.00587079	0.0098882	0.00904363	0.00563545	0.00667726	0.00613239	0.00562608	0.0068902	0.00836318	0.00562608	0.00569241	0.00622803	0.00619674	0.0103475	0.00866362	0.00566006	0.00875584	0.00984831	0.311909	0.984702	0.998748
281415946	0.00158339	0.00162811	0.00186827	0.00201357	0.00164706	0.00201357	0.00172155	0.00158339	0.00161424	0.00168016	0.00159542	0.00303672	0.00188985	0.00159004	0.00183612	0.00164808	0.00158339	0.00193312	0.00203844	0.00158339	0.00167302	0.00185044	0.00172	0.00383829	0.00258008	0.00159054	0.00294992	0.00181705	0.131275	0.854553	0.999653
281416165	0.00600047	0.0064489	0.00641135	0.00659019	0.00600047	0.00659019	0.00755082	0.00600047	0.0064489	0.0064036	0.00600047	0.00666323	0.00867174	0.00600047	0.0064489	0.00670283	0.00600047	0.0064489	0.00638917	0.00600047	0.0064489	0.00654554	0.00600047	0.00690674	0.00998608	0.00600047	0.0064489	0.00882205	0	0.108346	0.900122
281416213	0.00629045	0.00991791	0.00642325	0.00716371	0.00764043	0.00716371	0.00628683	0.00646006	0.00693553	0.00628274	0.0093657	0.0083411	0.0063839	0.0070261	0.00647655	0.00621928	0.00726688	0.00664566	0.00626494	0.00658471	0.00696598	0.00633027	0.0121748	0.0118016	0.00687514	0.0101614	0.00754952	0.0062695	0.952395	0.99813	0.999242
281416278	0.00578808	0.00592386	0.00597705	0.00612327	0.00578808	0.00612327	0.00628427	0.00578808	0.00592386	0.00597705	0.00578808	0.00592386	0.00677691	0.00578808	0.00592386	0.00626711	0.00578808	0.00592386	0.00597705	0.00578808	0.00592386	0.00599337	0.00578808	0.00612327	0.008011	0.00578808	0.00592386	0.00698241	0.00554488	0.0782363	0.682701
281416323	0.00641766	0.00787472	0.0066087	0.00702306	0.00689241	0.00702306	0.00641096	0.00643173	0.00722724	0.00641079	0.00828194	0.00816473	0.00649294	0.00675927	0.00665128	0.00635076	0.0068228	0.00686135	0.00639746	0.00657287	0.00724479	0.00648608	0.00949358	0.00798111	0.00650212	0.00825337	0.00780582	0.00643603	0.759751	0.996646	0.998917
281416385	0.00706758	0.00722706	0.0087793	0.00805429	0.00737992	0.00805429	0.00760748	0.00706758	0.00743018	0.00750542	0.00721449	0.00811029	0.00793128	0.00706758	0.00764596	0.00714146	0.00706758	0.00832153	0.00735783	0.00706758	0.00775202	0.007849	0.00758732	0.00955671	0.00794542	0.00714472	0.00970957	0.00804674	0.230319	0.972249	0.99785
281416434	0.00842673	0.00806428	0.00659784	0.00702233	0.00808808	0.00702233	0.00649832	0.0108815	0.00747881	0.00650152	0.0218333	0.00797286	0.00662162	0.00880383	0.00651443	0.00649694	0.0129284	0.00661998	0.00650308	0.00832387	0.00665885	0.00666985	0.0184568	0.00771899	0.00656721	0.020882	0.00695146	0.00651417	0.995351	0.998811	0.999472
281416490	0.00682403	0.00681906	0.0070275	0.00686071	0.00692583	0.00686071	0.00683968	0.0067625	0.00680137	0.00684149	0.00765095	0.00692663	0.00682155	0.00686031	0.00685813	0.00679225	0.00679778	0.00686219	0.00681236	0.00700817	0.00691895	0.00687527	0.0073793	0.00725428	0.00692923	0.00731321	0.00720094	0.00687586	0.246567	0.97287	0.998566
282598606	0.00477999	0.00477054	0.00566866	0.0048433	0.00496964	0.0048433	0.00689269	0.00477999	0.00477054	0.00609206	0.00477999	0.00509144	0.00757956	0.00477999	0.00485802	0.00608632	0.00477999	0.00480661	0.00500177	0.00477999	0.00477054	0.00572486	0.00518194	0.00572781	0.0141985	0.0050455	0.00554145	0.012402	0.0672104	0.620757	0.997898
282598706	0.00572596	0.00892057	0.00666424	0.00679864	0.00645537	0.00679864	0.00606199	0.00574273	0.00820711	0.00611592	0.00732822	0.00831099	0.00628799	0.00608423	0.00679643	0.00575258	0.00583887	0.00783595	0.00596395	0.00578653	0.0069921	0.00583495	0.00814192	0.0116433	0.00650953	0.00688833	0.0125625	0.00613062	0.753818	0.997945	0.999019
282598772	0.00415445	0.00412954	0.0042771	0.00440082	0.00415445	0.00440082	0.00484022	0.00415445	0.00412954	0.00425925	0.00415445	0.00412954	0.00625703	0.00415445	0.00412954	0.00463158	0.00415445	0.00412954	0.00421316	0.00415445	0.00412954	0.00430175	0.00415445	0.00439131	0.00642999	0.00415445	0.00423905	0.00538576	0.0103833	0.157232	0.863466
282598847	0.00339449	0.00337726	0.00341615	0.0034272	0.00339449	0.0034272	0.00368416	0.00339449	0.00337726	0.00341197	0.00339449	0.00337726	0.0041119	0.00339449	0.00337726	0.00354798	0.00339449	0.00337726	0.00339422	0.00339449	0.00337726	0.00340167	0.00339449	0.00362998	0.0044786	0.00339449	0.00342018	0.00396911	0.00955282	0.118066	0.743108
282598938	0.00159221	0.00156238	0.00160178	0.00161465	0.00159221	0.00161465	0.00177336	0.00159221	0.00156238	0.00158634	0.00159221	0.00159214	0.00237989	0.00159221	0.0015759	0.00173549	0.00159221	0.00156238	0.00156156	0.00159221	0.00156238	0.00159658	0.00164459	0.00165378	0.00273459	0.00159221	0.00156926	0.00214777	0.0167824	0.173107	0.941315
282599175	0.00153692	0.00156104	0.00211312	0.00169189	0.00154732	0.00169189	0.00209781	0.00153692	0.00156147	0.0022861	0.00156414	0.00187721	0.00482515	0.00154387	0.00161862	0.00251277	0.00153692	0.00159145	0.00355143	0.00153692	0.00156854	0.0018586	0.00157791	0.00207675	0.00346791	0.00153692	0.00180558	0.00438706	0.069067	0.683044	0.999146
282599392	0.0031575	0.00325763	0.00334326	0.00329246	0.0031575	0.00329246	0.00367915	0.0031575	0.00325763	0.00332959	0.0031575	0.00329556	0.0043357	0.0031575	0.00325763	0.00352423	0.0031575	0.00325763	0.00329694	0.0031575	0.00325763	0.00335596	0.0031575	0.00331673	0.00467973	0.0031575	0.00325763	0.00413839	0.0113884	0.117355	0.832766
284504040	0.000667639	0.000667536	0.000777642	0.000711163	0.000676944	0.000711163	0.000955656	0.000667639	0.000667473	0.000827974	0.00067404	0.000761799	0.00168946	0.000667639	0.000686746	0.000907192	0.000667639	0.000675907	0.000676381	0.000667639	0.000666608	0.000770389	0.000713693	0.000833363	0.00122722	0.000670752	0.000735564	0.00233727	0.0779337	0.56058	0.999758
285002275	0.00144897	0.00139229	0.00139467	0.00139229	0.00144897	0.00139229	0.00143558	0.00144897	0.00139229	0.00139394	0.00144897	0.00139229	0.00148423	0.00144897	0.00139229	0.00140866	0.00144897	0.00139229	0.00139279	0.00144897	0.00139229	0.00139279	0.00144897	0.00145553	0.00161748	0.00144897	0.00139229	0.00148324	0	0.0464633	0.493647
28876145	0.00611679	0.00674556	0.0067693	0.00830744	0.00629292	0.00830744	0.00649085	0.00611679	0.00691864	0.00642877	0.00724232	0.00776686	0.00665989	0.00627324	0.00681472	0.00626182	0.00616884	0.00728433	0.006395	0.00611679	0.00747835	0.00652903	0.00773665	0.0134486	0.00676702	0.00721419	0.00989683	0.00658527	0.45106	0.995979	0.998887
28876202	0.00594767	0.00614231	0.00753174	0.00657553	0.0062746	0.00657553	0.00680572	0.00594767	0.00606814	0.00675409	0.00658924	0.00735604	0.00642983	0.0060548	0.00640613	0.00624594	0.0060548	0.00639567	0.00682915	0.00594687	0.00617918	0.00662235	0.00660288	0.00774594	0.00718193	0.006085	0.00769715	0.00723145	0.168558	0.903852	0.997711
28876263	0.00719991	0.00799454	0.0105651	0.0104429	0.0073563	0.0104429	0.00881447	0.00722345	0.00800235	0.00966051	0.00807149	0.0104893	0.00984017	0.00759571	0.00889394	0.0072554	0.00722916	0.010255	0.00802626	0.00719991	0.00841437	0.00753984	0.00847366	0.0142322	0.0105372	0.00785272	0.0169126	0.00850469	0.405125	0.997734	0.998983
28876316	0.00592946	0.0068136	0.00703015	0.00757671	0.00621928	0.00757671	0.006088	0.00589205	0.0071094	0.00607267	0.00640212	0.00760133	0.00622041	0.00621523	0.00658546	0.0059197	0.00609406	0.00701793	0.00601063	0.00601441	0.0073187	0.00602229	0.00714588	0.00824242	0.00626453	0.00652738	0.00976964	0.00621257	0.592975	0.997655	0.999306
28876381	0.00663806	0.0114112	0.00692	0.00975043	0.00789176	0.00975043	0.00656681	0.00666001	0.00824803	0.0065847	0.0114307	0.00953981	0.00694367	0.00755707	0.00675008	0.00643664	0.00779897	0.00741404	0.00652901	0.00690391	0.0070491	0.00651866	0.0124361	0.0126121	0.00688251	0.0105433	0.00839369	0.00649304	0.959352	0.998194	0.999346
28876437	0.00613266	0.00634579	0.00631398	0.0064661	0.00631855	0.0064661	0.00620959	0.00608623	0.00637582	0.00619923	0.00639576	0.00678036	0.00626896	0.00613714	0.00625659	0.00615659	0.00613198	0.0063247	0.00616814	0.00615024	0.00668913	0.00626696	0.00751839	0.00659927	0.00623272	0.00679496	0.0068557	0.0062181	0.439971	0.994902	0.997851
288804639	0.00209039	0.00219572	0.00223761	0.00219572	0.00209039	0.00219572	0.00229237	0.00209039	0.00219572	0.00223761	0.00209039	0.00219572	0.00227936	0.00209039	0.00219572	0.00223761	0.00209039	0.00219572	0.00223761	0.00209039	0.00219572	0.00223761	0.00209039	0.00219572	0.00234967	0.00209039	0.00219572	0.00227871	0.0036743	0.0143657	0.182242
288887367	0.00171081	0.00169925	0.00179967	0.00177147	0.00177802	0.00177147	0.00214065	0.00171081	0.00169573	0.00192359	0.00171081	0.00187348	0.00196038	0.00171081	0.00172374	0.00180711	0.00171081	0.00171195	0.00171088	0.00171081	0.00169573	0.00195369	0.00182028	0.00210538	0.00258792	0.00171081	0.00191292	0.00259877	0.0382892	0.435842	0.9862
29028667	0.0062146	0.00587687	0.00574385	0.00650016	0.0062146	0.00650016	0.00573979	0.0062146	0.00589665	0.00575716	0.0062146	0.005883	0.00577244	0.0062146	0.00588104	0.00575095	0.0062146	0.00588104	0.00575247	0.0062146	0.00602656	0.00572773	0.0112822	0.005883	0.00571738	0.0062146	0.005883	0.00574948	0.00903516	0.0704321	0.607158
291084859	0.00462592	0.00473191	0.00478183	0.00474577	0.00462592	0.00474577	0.00515045	0.00462592	0.00475823	0.00489054	0.00462592	0.00481682	0.00493626	0.00462592	0.00481537	0.00486637	0.00462592	0.00473265	0.00474773	0.00462592	0.00473191	0.00510806	0.00462592	0.00514114	0.00547669	0.00462592	0.00493264	0.0054684	0.027675	0.258971	0.977906
29134936	0.000861982	0.000884683	0.000878687	0.000905094	0.000922526	0.000905094	0.000934169	0.000861982	0.000884683	0.000878085	0.000861982	0.00090145	0.000982597	0.000861982	0.000891294	0.000902516	0.000861982	0.000884683	0.000877042	0.000861982	0.000884683	0.000879977	0.000983054	0.000983655	0.00107992	0.000861982	0.000900609	0.00096088	0.00727347	0.0751104	0.605132
29135243	0.0853304	0.0925018	0.129491	0.104146	0.0853304	0.104146	0.13828	0.0853304	0.0892004	0.129509	0.0853304	0.10286	0.138878	0.0853304	0.0914226	0.0920639	0.0853304	0.0906593	0.106326	0.0853304	0.0902667	0.0963298	0.0853304	0.139139	0.1389	0.0853304	0.140188	0.126314	0	0.912491	0.97894
29165635	0.00716645	0.00738746	0.00704566	0.00734741	0.00716645	0.00734741	0.00711164	0.00716645	0.00733789	0.00705589	0	0.0077957	0.00714256	0.00716645	0.00737613	0.00712916	0.00716645	0.00737613	0.00704732	0.00716645	0.00740342	0.00718614	0	0.00789006	0.00728249	0.00716645	0.008108	0.00746442	0.0109436	0.153497	0.863737
292397674	0.00154647	0.00157606	0.00160848	0.00165515	0.00154647	0.00165515	0.00189724	0.00154647	0.00157606	0.00163625	0.00154647	0.00165345	0.00195597	0.00154647	0.00158881	0.00175678	0.00154647	0.00157606	0.001572	0.00154647	0.00157606	0.00166143	0.00154647	0.00178361	0.00273092	0.00154647	0.00163082	0.00245426	0.028885	0.267692	0.974965
29366675	0.00144558	0.00146998	0.00153138	0.00156911	0.00149888	0.00156911	0.00154253	0.00144558	0.0014714	0.00153293	0.00149825	0.00162029	0.00156726	0.00144839	0.00150876	0.00148126	0.00144558	0.00149192	0.00150147	0.00144558	0.00150177	0.0015824	0.00161481	0.0016774	0.00163037	0.00144823	0.00166728	0.00161446	0.0723492	0.628	0.998757
29366701	0.00676321	0.0066318	0.00676156	0.00674042	0.00676321	0.00674042	0.00762086	0.00676321	0.0066318	0.0067108	0.00676321	0.00680796	0.0113588	0.00676321	0.00667577	0.00766253	0.00676321	0.0066318	0.00657372	0.00676321	0.0066318	0.00681951	0.00774111	0.00720767	0.0123502	0.00676321	0.00683027	0.0104197	0.0345031	0.221044	0.965069
294661411	0.00570194	0.00568317	0.0126864	0.00657573	0.00570194	0.00657573	0.00844476	0.00570194	0.00570074	0.0109993	0.00576904	0.00888062	0.0110357	0.00576947	0.00633121	0.00684347	0.00570194	0.00617678	0.0111811	0.00570194	0.00564417	0.00644692	0.00608765	0.0105879	0.0100165	0.00570194	0.00851401	0.0112715	0.178525	0.922139	0.998402
294661423	0.00143223	0.00140149	0.00142068	0.00143597	0.00143223	0.00143597	0.00150737	0.00143223	0.00140149	0.00142077	0.00143223	0.0014286	0.00155697	0.00143223	0.00140149	0.00148711	0.00143223	0.00140149	0.00141007	0.00143223	0.00140149	0.0014241	0.00152804	0.00150044	0.00181827	0.00143223	0.00144683	0.00165962	0.0149224	0.0941262	0.746039
295441881	0.0877917	0.0897092	0.168435	0.114388	0.0877917	0.114388	0.112127	0.0877917	0.088137	0.145685	0.0877917	0.123639	0.186994	0.0877917	0.0936227	0.0986685	0.0877917	0.0936227	0.186994	0.0877917	0.088137	0.102864	0.0877917	0.151526	0.186954	0.0877917	0.105785	0.186994	0.158707	0.813285	0.982765
29565766	0.00391367	0.004233	0.00415362	0.0043362	0.00391367	0.0043362	0.00423145	0.00391367	0.00424641	0.00416499	0.00391367	0.00426165	0.00423429	0.00391367	0.00424771	0.00420499	0.00391367	0.00427099	0.00414602	0.00391367	0.00437226	0.00423459	0.00391367	0.00427898	0.00439282	0.00391367	0.00446879	0.00447795	0.00719678	0.141615	0.85329
29565879	0.00334251	0.00322203	0.00325106	0.00328791	0.00334251	0.00328791	0.00330802	0.00334251	0.00328688	0.00330919	0.00406948	0.00328573	0.00328103	0.00334251	0.00325151	0.00327345	0.00334251	0.00326065	0.00323943	0.00334251	0.00326098	0.00331761	0.00438819	0.00362669	0.00340515	0.00388657	0.00335933	0.00334537	0.0222044	0.236583	0.961136
29566021	0.00487433	0.00480128	0.00527172	0.00496878	0.00521567	0.00496878	0.00612201	0.00487433	0.00480128	0.00523958	0.00487433	0.00502963	0.00608329	0.00487433	0.00501552	0.00602192	0.00487433	0.00480128	0.00483506	0.00487433	0.00480128	0.00526559	0.00521567	0.00560036	0.0100541	0.00487433	0.00521478	0.00937333	0.048082	0.344018	0.992772
29566108	0.00427585	0.00440105	0.00806383	0.00481467	0.00439988	0.00481467	0.00582711	0.00427585	0.00441273	0.00628334	0.00442537	0.00517127	0.00802693	0.00429936	0.00468896	0.0048471	0.00427585	0.00466812	0.00651677	0.00427585	0.00443923	0.00486825	0.00487511	0.00628001	0.00744062	0.00432377	0.00578785	0.00666027	0.193479	0.957213	0.998913
29566193	0.00351462	0.00361482	0.00369096	0.00358967	0.00366557	0.00358967	0.00374145	0.00351462	0.00367784	0.00367882	0.00347722	0.0037048	0.00374673	0.00351462	0.00364337	0.00368292	0.00351462	0.00358665	0.00366713	0.00351462	0.00361871	0.00366275	0.00345905	0.00371652	0.00390236	0.00348344	0.00361477	0.00391424	0.0159306	0.346932	0.996562
29566284	0.00342251	0.00353367	0.00383163	0.00364541	0.00361915	0.00364541	0.00452283	0.00342251	0.00353367	0.00371047	0.00342251	0.00359545	0.00544854	0.00342251	0.0036468	0.00418724	0.00342251	0.00353367	0.00351616	0.00342251	0.00353367	0.00374621	0.00359431	0.003971	0.00788568	0.00342251	0.00375593	0.0063823	0.0348396	0.28485	0.989968
29566407	0.00437989	0.0044006	0.00676521	0.00474451	0.00451093	0.00474451	0.00513665	0.00437989	0.00440877	0.00566488	0.00449606	0.0051029	0.00526725	0.00437989	0.00461422	0.0046868	0.00437989	0.00460054	0.00579045	0.00437989	0.00440963	0.00512772	0.00483062	0.0056504	0.00685897	0.00445564	0.00551544	0.00605806	0.132454	0.859763	0.998738
29566511	0.00162954	0.00157629	0.00159238	0.00175025	0.00162954	0.00175025	0.00160873	0.00162954	0.00160054	0.0015971	0.00162954	0.00156746	0.00162207	0.00162954	0.00159522	0.00159909	0.00162954	0.00159555	0.00159139	0.00162954	0.00160019	0.00160861	0.00162954	0.00155988	0.00166707	0.00162954	0.00165556	0.00161051	0.00558609	0.0640222	0.607327
29566737	0.00222378	0.00226709	0.00380403	0.00257093	0.00231325	0.00257093	0.00278665	0.00222378	0.00226351	0.00288411	0.00230777	0.00303252	0.00369687	0.00223155	0.00243269	0.00241912	0.00222378	0.00245406	0.00294961	0.00223413	0.00230033	0.00251776	0.00243322	0.00343851	0.00343148	0.00229007	0.00316341	0.0031231	0.194299	0.947621	0.999278
29566975	0.00322048	0.00342058	0.00346088	0.00354043	0.00322048	0.00354043	0.00371214	0.00322048	0.00342058	0.00345297	0.00322048	0.00342058	0.00368516	0.00322048	0.00342058	0.00352631	0.00322048	0.00342058	0.00345297	0.00322048	0.00342058	0.00346803	0.00322048	0.00354043	0.00409751	0.00322048	0.00342058	0.00369049	0	0.0391118	0.450923
29789895	0.00655034	0.00928045	0.00790854	0.00990024	0.00699911	0.00990024	0.00690686	0.00652809	0.0105068	0.00696077	0.00790961	0.0158724	0.00744577	0.0068503	0.00767445	0.0065543	0.006743	0.00948972	0.00677752	0.00661845	0.0078809	0.00669982	0.00874168	0.0169966	0.00723407	0.00770446	0.0124769	0.00681725	0.702297	0.998166	0.99891
298103485	0.00657672	0.00669041	0.0106639	0.00707312	0.00680431	0.00707312	0.00850837	0.00657672	0.00667847	0.00955288	0.00693536	0.00847539	0.0194809	0.00664345	0.00696921	0.00913607	0.00657672	0.0069486	0.0174509	0.00657672	0.00664483	0.0080645	0.00718949	0.00942172	0.0143489	0.00693536	0.00792366	0.0155694	0.0863278	0.718301	0.996682
300116737	0.0142647	0.013534	0.0141116	0.0139197	0.0142647	0.0139197	0.0159158	0.0142647	0.013534	0.0139985	0.0142647	0.013534	0.0189859	0.0142647	0.013534	0.0164514	0.0142647	0.013534	0.0138435	0.0142647	0.013534	0.0142247	0.0142647	0.013534	0.0230934	0.0142647	0.013534	0.0180918	0.0202083	0.173157	0.844787
30027774	0.00189727	0.00213982	0.00296208	0.00258338	0.00198012	0.00258338	0.00260549	0.00189727	0.00205714	0.00283941	0.00199403	0.00431003	0.0028465	0.00191211	0.00235699	0.00193577	0.00189727	0.00266685	0.00263535	0.00189908	0.00211955	0.00201748	0.00218742	0.00439917	0.00296155	0.00198549	0.00400806	0.00255451	0.379014	0.994296	0.99953
30043925	0.00588676	0.00561907	0.00560219	0.00580736	0.00588676	0.00580736	0.00562507	0.00588676	0.00561907	0.00561575	0.00588676	0.00568583	0.00559315	0.00588676	0.00561907	0.00562877	0.00588676	0.00580088	0.00559924	0.00588676	0.005641	0.00570918	0	0.00565991	0.00567386	0.00588676	0.00558996	0.00563278	0.00905131	0.0546028	0.639467
30065704	0.00797936	0.0091742	0.0105375	0.0116997	0.00885383	0.0116997	0.00829437	0.00797936	0.010967	0.00817704	0.00949446	0.0282791	0.00903957	0.00825684	0.0105721	0.00803341	0.00817162	0.0208009	0.00892602	0.00806685	0.00980325	0.00826616	0.0104613	0.0210206	0.00919463	0.00931989	0.0174677	0.00828675	0.592001	0.994598	0.998243
30089861	0.0067011	0.00776233	0.00717345	0.00755394	0.00735897	0.00755394	0.00679606	0.00670753	0.00803474	0.00679205	0.00776171	0.00888647	0.00692038	0.00688517	0.00703711	0.00673107	0.00677524	0.00718409	0.00676505	0.0067404	0.00850998	0.00695428	0.00961697	0.0109063	0.00716166	0.00789591	0.00821199	0.00682755	0.668926	0.995327	0.99888
302393080	0.00388519	0.0039628	0.00397478	0.00413718	0.00387523	0.00413718	0.00398103	0.00388519	0.00399194	0.0039431	0.00388519	0.00420257	0.00394395	0.00388519	0.00412141	0.00394367	0.00390132	0.00409349	0.00393976	0.00388519	0.00401106	0.00405699	0.00408103	0.00447326	0.00395477	0.00388519	0.00441441	0.00398756	0.0535196	0.474532	0.994195
30387379	0.00623251	0.0113931	0.00707482	0.00785291	0.0067531	0.00785291	0.00644882	0.00628816	0.0127674	0.00663208	0.00776936	0.0132277	0.00696741	0.00669306	0.00700755	0.00621183	0.00668314	0.00939765	0.00642761	0.00632156	0.00708534	0.00625829	0.010007	0.0100085	0.00708057	0.00817779	0.0081197	0.00634994	0.901061	0.997479	0.998891
30387453	0.00647051	0.00669172	0.00654824	0.00692957	0.00647051	0.00692957	0.00687479	0.00647051	0.00669172	0.00656611	0.00647051	0.00692086	0.00669212	0.00647051	0.00669172	0.00671169	0.00647051	0.00669172	0.00654602	0.00647051	0.00669172	0.00680731	0.00647051	0.00744432	0.00682753	0.00647051	0.00669172	0.0079293	0.0124617	0.0903741	0.698735
304360662	0.00417347	0.00703439	0.0044621	0.00583445	0.00543758	0.00583445	0.00421791	0.00437832	0.00706816	0.00430039	0.0075809	0.007107	0.00436424	0.0051987	0.00431849	0.0041548	0.00538731	0.00611316	0.00435658	0.00448496	0.00415258	0.00421126	0.0111221	0.0070413	0.00438758	0.00944554	0.00577994	0.00417893	0.991453	0.998851	0.999544
304360758	0.00395147	0.00410605	0.00416234	0.00415793	0.00435777	0.00415793	0.00421602	0.00395147	0.00422348	0.00424459	0.00388156	0.0041635	0.00421129	0.00395147	0.00413628	0.00420727	0.00395147	0.00414218	0.00415017	0.00395147	0.00413038	0.00424638	0.00388156	0.00422521	0.00469741	0.00395147	0.00415212	0.0046331	0.0148663	0.206282	0.908739
304360853	0.00412649	0.00441913	0.00554355	0.00629648	0.00431033	0.00629648	0.00482819	0.00412649	0.00488657	0.00469844	0.00487496	0.0107857	0.00511679	0.00424096	0.00527799	0.00414473	0.00413281	0.00910416	0.00524951	0.00413486	0.00410385	0.00428338	0.00536933	0.0107737	0.00514414	0.00461221	0.0159097	0.00488718	0.586625	0.998512	0.999314
304360949	0.00336326	0.00334638	0.00440446	0.00360098	0.00336326	0.00360098	0.00477621	0.00336326	0.00335285	0.00471284	0.00336326	0.00388971	0.0107988	0.00336326	0.0034689	0.00510117	0.00336326	0.00339553	0.00728646	0.00336326	0.00334178	0.0039755	0.00356659	0.00427967	0.00658113	0.00342497	0.00384582	0.009667	0.0841899	0.696827	0.998611
304373555	0.00137766	0.00139103	0.00163072	0.00150262	0.00140432	0.00150262	0.00210922	0.00137766	0.00139423	0.00182237	0.00139931	0.00160256	0.00293629	0.00137766	0.00142084	0.00158537	0.00137766	0.00140045	0.00146426	0.00137766	0.00138921	0.00165078	0.00148577	0.00183391	0.00330409	0.00137766	0.00159942	0.00278744	0.0766172	0.627707	0.999287
304422916	0.0566962	0.0598429	0.117965	0.0651302	0.0566962	0.0651302	0.0660024	0.0566962	0.0592249	0.111155	0.0566962	0.0803196	0.141603	0.0566962	0.064871	0.0665801	0.0566962	0.064871	0.0814879	0.0566962	0.057783	0.065772	0.0566962	0.0917657	0.112363	0.0566962	0.0739617	0.117997	0.10126	0.808446	0.979468
304443238	0.00588998	0.00600707	0.00609028	0.00612212	0.00636708	0.00612212	0.00611603	0.00588998	0.00604375	0.00608562	0.00600626	0.00607906	0.00606465	0.00598751	0.00606693	0.00601853	0.00598751	0.00608734	0.00604591	0.00588998	0.00598479	0.00626351	0.00608665	0.00630471	0.00609874	0.00624191	0.00652413	0.00618478	0.0703521	0.699129	0.997646
30844336	0.00104232	0.00112458	0.00108873	0.00113364	0.00104232	0.00113364	0.00112381	0.00104232	0.00112458	0.00108809	0.00104232	0.00112524	0.00113471	0.00104232	0.00114286	0.0011065	0.00104232	0.00112458	0.00108776	0.00104232	0.00112458	0.00109627	0.00104232	0.00132365	0.00112698	0.00104232	0.00112458	0.00113045	0.00175056	0.022303	0.182624
30984428	0.00158603	0.00156797	0.00163886	0.0016379	0.00158603	0.0016379	0.00180744	0.00158603	0.00157417	0.00182222	0.00167741	0.0016255	0.00191833	0.00159501	0.00159605	0.00165096	0.00158603	0.00158709	0.0016367	0.00158603	0.00158852	0.00179806	0.00182148	0.00166874	0.00216649	0.00160928	0.00181275	0.00215865	0.059781	0.43218	0.81963
31044225	0.00425945	0.00432583	0.00429203	0.00451269	0.00485315	0.00451269	0.00443624	0.00425945	0.00423704	0.00429764	0.00424363	0.00426999	0.00435545	0.00425945	0.00438356	0.00429941	0.00425945	0.00438503	0.00424779	0.00425945	0.00433481	0.00436301	0.00602106	0.00458378	0.00464428	0.00564762	0.00439998	0.00467364	0.022648	0.211134	0.96627
31072008	0.0136633	0.0144299	0.0153807	0.0144299	0.0136633	0.0144299	0.016911	0.0136633	0.0144299	0.0152309	0.0136633	0.014879	0.0221862	0.0136633	0.0144299	0.0167612	0.0136633	0.0144299	0.0147012	0.0136633	0.0144299	0.0151913	0.0136633	0.0164094	0.0229746	0.0136633	0.0144299	0.0204485	0.0210943	0.146162	0.91005
310830989	0.000398294	0.000400057	0.000448287	0.000419315	0.000412491	0.000419315	0.000475639	0.000398294	0.000400514	0.000464812	0.000399837	0.000444384	0.000574395	0.000400016	0.000408512	0.000450335	0.000398294	0.000404231	0.000411724	0.000398294	0.000399686	0.000452658	0.000422599	0.000483748	0.000626382	0.000401477	0.00044325	0.000662078	0.0573679	0.433131	0.876578
312281391	0.00137851	0.00137784	0.00142372	0.00139925	0.00141448	0.00139925	0.00168237	0.00137851	0.00137784	0.00142925	0.00137851	0.00139044	0.00222383	0.00137851	0.00138192	0.0016191	0.00137851	0.00137784	0.00137972	0.00137851	0.00137784	0.00143821	0.00144891	0.00148087	0.00254306	0.00137851	0.00140607	0.00215027	0.0326734	0.245959	0.964662
31343652	0.0085466	0.00854607	0.0097259	0.00938076	0.0085466	0.00938076	0.011413	0.0085466	0.00854607	0.00929439	0.0085466	0.00885619	0.0158333	0.0085466	0.0086473	0.0101278	0.0085466	0.00854607	0.0085366	0.0085466	0.00854607	0.00929365	0.0085466	0.0110191	0.019445	0.0085466	0.00954098	0.0187009	0.0463574	0.361449	0.992187
31415740	0.00401871	0.00411218	0.00728819	0.00487945	0.00422531	0.00487945	0.00602957	0.00401871	0.00413827	0.006662	0.00414965	0.0071507	0.00736585	0.00401871	0.00464864	0.00424877	0.00401871	0.00479219	0.00628088	0.00401871	0.00422238	0.00437992	0.0046707	0.00883657	0.00697465	0.00419104	0.00674908	0.00615494	0.279355	0.952048	0.999104
31415816	0.00638078	0.011574	0.00779499	0.00736253	0.00694913	0.00736253	0.00717916	0.00644223	0.0108739	0.00766335	0.00835027	0.0120607	0.00753932	0.00689326	0.00813249	0.00640981	0.00657068	0.0136666	0.00695189	0.00646953	0.00778265	0.00654505	0.00912127	0.0166525	0.00781243	0.00786557	0.0203335	0.00665405	0.767675	0.998882	0.999012
31543997	0.00578163	0.00648903	0.00802668	0.00834831	0.00619984	0.00834831	0.00738422	0.00578163	0.00701656	0.00800535	0.00669221	0.0198725	0.00800589	0.00596616	0.00811791	0.00576354	0.00580913	0.0141698	0.00802723	0.00578163	0.00714667	0.00593793	0.00759141	0.0201608	0.00800589	0.0064101	0.0198054	0.00665462	0.562429	0.996166	0.998861
318065901	0.00604161	0.00604848	0.00675271	0.00698405	0.00614632	0.00698405	0.00615223	0.00604161	0.00631897	0.00609927	0.00651627	0.00670109	0.00633687	0.00616029	0.00633945	0.00602518	0.00604102	0.00669808	0.00609579	0.00612237	0.00598191	0.00645055	0.00717653	0.00731658	0.0066631	0.00627265	0.00802351	0.00630181	0.229054	0.989362	0.999268
31880044	0.00562939	0.00565389	0.00713251	0.00604202	0.00562939	0.00604202	0.00800848	0.00562939	0.00565389	0.00931042	0.00562939	0.00651551	0.0196676	0.00562939	0.0058407	0.00740154	0.00562939	0.00572902	0.00726984	0.00562939	0.00565946	0.00688451	0.00578712	0.00755276	0.0135419	0.00562939	0.00653637	0.0214709	0.0775435	0.706139	0.997944
32128412	0.00546128	0.00550938	0.00558391	0.00565033	0.00641832	0.00565033	0.00610391	0.00546128	0.00550933	0.00560862	0.00546128	0.00551091	0.00587577	0.00546128	0.00550933	0.00581817	0.00546128	0.00550933	0.0055219	0.00546128	0.00556912	0.00568694	0.0073423	0.00575623	0.00696976	0.006842	0.00565394	0.00702725	0.0151443	0.20224	0.95779
32453484	0.00146724	0.00146076	0.00150559	0.0014743	0.00146724	0.0014743	0.0016665	0.00146724	0.00146076	0.0014965	0.00146724	0.0014825	0.00173292	0.00149106	0.00146666	0.00160357	0.00146724	0.00146076	0.00146849	0.00146724	0.00146076	0.00151173	0.00152467	0.00154377	0.00221222	0.00146724	0.00146076	0.00198844	0.00677966	0.174409	0.924696
32453825	0.00326116	0.00328172	0.00381178	0.00364979	0.00334341	0.00364979	0.00424006	0.00326116	0.00326681	0.00733435	0.00330979	0.00439481	0.0089027	0.00330979	0.00345787	0.00447731	0.00326116	0.00335163	0.00805738	0.00326116	0.00327742	0.00389001	0.00354564	0.00487215	0.0061525	0.00326116	0.00416995	0.00958402	0.125392	0.811207	0.9978
32469420	0.00713114	0.00827687	0.00984493	0.0118784	0.00729525	0.0118784	0.00861479	0.0071113	0.00857378	0.00981009	0.00763447	0.0123736	0.00984588	0.00719486	0.00993921	0.00714767	0.00713412	0.016573	0.00981095	0.00714525	0.00870581	0.00735998	0.00841906	0.0199725	0.00984588	0.00770263	0.0318993	0.00873357	0.539116	0.996627	0.998703
32698539	0.00245342	0.00249941	0.00248922	0.00249941	0.00245342	0.00249941	0.00250105	0.00245342	0.00249941	0.00248922	0.00245342	0.00249941	0.00255542	0.00245342	0.00257018	0.00248922	0.00245342	0.00249941	0.00248922	0.00245342	0.00249941	0.00248922	0.00245342	0.00249941	0.00272036	0.00245342	0.00249941	0.00253603	0.00406394	0.0232698	0.32352
33620426	0.00153947	0.00148527	0.0015122	0.00148527	0.00153947	0.00148527	0.00154383	0.00153947	0.00148527	0.0015194	0.00153947	0.00164257	0.00151664	0.00153947	0.00148527	0.0015163	0.00153947	0.00148527	0.00150256	0.00153947	0.00148527	0.00156104	0.0029387	0.0018754	0.00152799	0.00153947	0.00168389	0.00151784	0	0.0196564	0.158318
33770508	0.0052731	0.00538913	0.00912898	0.00569315	0.0052731	0.00569315	0.00654229	0.0052731	0.00531849	0.0103758	0.0052731	0.0068897	0.0166898	0.0052731	0.00560486	0.00668907	0.0052731	0.00553035	0.0167169	0.0052731	0.00534372	0.006373	0.00534854	0.00728942	0.0109649	0.0052731	0.00650415	0.0164484	0.121733	0.804592	0.99782
340025671	0.000744524	0.000748952	0.001054	0.00080865	0.000760932	0.00080865	0.000892865	0.000744524	0.000747561	0.00101526	0.000757491	0.000891827	0.0014201	0.000749134	0.000783879	0.000818036	0.000744524	0.000770305	0.00117366	0.000744524	0.000750694	0.000901489	0.000805228	0.00104062	0.00142266	0.000753957	0.000913274	0.00117228	0.10464	0.775504	0.997995
347750411	0.00391435	0.0040182	0.00641191	0.00448541	0.00410952	0.00448541	0.00474418	0.00391435	0.00403354	0.00459557	0.00399154	0.00570202	0.00550202	0.00395977	0.00433559	0.00405064	0.00391435	0.00440049	0.00462053	0.00391435	0.00409687	0.00441213	0.00426422	0.00676387	0.00537509	0.004081	0.00556776	0.00504824	0.201499	0.929554	0.999043
358356445	0.00461324	0.00463798	0.00858143	0.00565443	0.00464779	0.00565443	0.00771569	0.00461324	0.00474019	0.0087253	0.00482798	0.00753881	0.00863948	0.00467734	0.00533643	0.00492855	0.00461324	0.0054108	0.00862314	0.00461324	0.00483837	0.00500885	0.00532453	0.00861202	0.00794403	0.00475329	0.00724317	0.00876298	0.280728	0.961988	0.998865
359946431	0.00107977	0.00107924	0.00108744	0.00110627	0.00107977	0.00110627	0.00110841	0.00107977	0.00107924	0.00108786	0.00107977	0.00107924	0.00113656	0.00107977	0.00107924	0.00109125	0.00107977	0.00107924	0.00108744	0.00107977	0.00107924	0.00108744	0.00107977	0.00110627	0.00118856	0.00107977	0.00107924	0.00113025	0.00175062	0.0254283	0.266064
37651481	0.00140524	0.00142555	0.00142825	0.00151186	0.00140524	0.00151186	0.0016166	0.00140524	0.00142555	0.00144945	0.00140524	0.00147872	0.00173515	0.00140524	0.00142555	0.00153615	0.00140524	0.00142555	0.00141368	0.00140524	0.00142555	0.00148431	0.00150737	0.00163282	0.00173681	0.00140524	0.00151216	0.00181502	0.0136873	0.125479	0.843892
38229169	0.0018594	0.00184919	0.00182953	0.00184919	0.0018594	0.00184919	0.00186726	0.0018594	0.00184919	0.00182953	0.0018594	0.00184919	0.00187928	0.0018594	0.00184919	0.00185698	0.0018594	0.00184919	0.00182953	0.0018594	0.00184919	0.00183419	0.0018594	0.0019502	0.0019722	0.0018594	0.00184919	0.00190911	0	0.0296242	0.319126
38638196	0.00131882	0.00152635	0.00150675	0.00156439	0.00131882	0.00156439	0.00154668	0.00131882	0.00152635	0.00151042	0.00131882	0.00152635	0.00157289	0.00131882	0.00152635	0.00152525	0.00131882	0.00152635	0.00150546	0.00131882	0.00152635	0.00150907	0.00131882	0.00156587	0.00166361	0.00131882	0.00152635	0.0015619	0.00221438	0.0326392	0.238939
38639923	0.00106823	0.00106125	0.00112436	0.00110867	0.00111888	0.00110867	0.00131595	0.00106823	0.00106217	0.00111106	0.00106823	0.0010955	0.00191562	0.00106823	0.00106921	0.00127335	0.00106823	0.00106286	0.00105454	0.00106823	0.00106125	0.00113011	0.00116922	0.00119851	0.00236217	0.00108548	0.0010989	0.00197754	0.0340774	0.315636	0.990979
38640276	0.0163937	0.0174917	0.0188509	0.0208978	0.0177887	0.0208978	0.0172755	0.0163937	0.0187925	0.0172163	0.0191125	0.0274799	0.017779	0.0170648	0.0176065	0.016547	0.0166284	0.0187406	0.0167812	0.0163937	0.0199961	0.0172328	0.021283	0.0312898	0.0184744	0.0177436	0.0293401	0.0175863	0.404151	0.985939	0.997991
38707640	0.00280101	0.00286051	0.0034004	0.00311951	0.00280101	0.00311951	0.00305981	0.00280101	0.00286374	0.00306656	0.00280674	0.00353592	0.00311355	0.00280101	0.0030183	0.00291828	0.00280101	0.00294134	0.00312357	0.00280101	0.00292043	0.00345946	0.00284348	0.00379039	0.00349152	0.00285701	0.00337904	0.00338058	0.0760026	0.695154	0.999013
38707890	0.00437635	0.00454539	0.0050407	0.00600898	0.00473363	0.00600898	0.00468492	0.00437635	0.00470132	0.00466671	0.0044397	0.00784078	0.00508473	0.00440902	0.00502511	0.00456413	0.00437635	0.00542592	0.00470662	0.00437635	0.00484023	0.00492722	0.0047626	0.00910323	0.00531962	0.00444958	0.00770088	0.0048648	0.232771	0.961779	0.998943
388262476	0.00100895	0.000998568	0.000992633	0.00103231	0.00100895	0.00103231	0.00104111	0.00100895	0.000998568	0.000993838	0.00100895	0.000998568	0.00106771	0.00100895	0.000998568	0.0010108	0.00100895	0.000998568	0.000991942	0.00100895	0.000998568	0.000991942	0.00100895	0.001043	0.00118112	0.00100895	0.000998568	0.00105029	0.00539984	0.058847	0.463803
393707861	0.00682973	0.00869728	0.00859555	0.00896874	0.00726931	0.00896874	0.00795679	0.00682973	0.00967343	0.00859555	0.0085094	0.0158075	0.00859658	0.00721147	0.00823342	0.00686531	0.0069085	0.0145246	0.00862733	0.00686975	0.00866214	0.00702811	0.00947079	0.0144433	0.00859658	0.00802137	0.0174648	0.00804234	0.693773	0.997363	0.999112
39653674	0.00657602	0.00911944	0.00605346	0.00794721	0.0077704	0.00794721	0.00582079	0.00618812	0.00811629	0.00580663	0.0184808	0.00884091	0.00604675	0.00694206	0.00589546	0.00572965	0.00812173	0.00687058	0.00584649	0.00629562	0.00606518	0.00582935	0.0182841	0.00906251	0.00614625	0.0133526	0.00747934	0.00575408	0.996134	0.99823	0.999278
40549402	0.00577984	0.00543852	0.00544693	0.0055544	0.00577984	0.0055544	0.00571662	0.00577984	0.00543852	0.00545333	0.00577984	0.00544799	0.00573842	0.00577984	0.00543852	0.00560185	0.00577984	0.00543852	0.00544693	0.00577984	0.00543852	0.00546644	0.00577984	0.0057342	0.00651661	0.00577984	0.00558418	0.00608223	0.0114718	0.0829616	0.798585
40555938	0.000676401	0.000685564	0.000696665	0.000706164	0.000676401	0.000706164	0.000759083	0.000676401	0.000685564	0.000691712	0.000676401	0.000690858	0.000900207	0.000683612	0.000686425	0.000746573	0.000676401	0.000685564	0.000683382	0.000676401	0.000685564	0.000697385	0.000687273	0.000745618	0.000989954	0.000676401	0.000693699	0.000887648	0.0155925	0.149455	0.889113
40806958	0.00588836	0.00593221	0.0131039	0.00656586	0.00588836	0.00656586	0.00743229	0.00588836	0.00591762	0.0131992	0.00604815	0.00768091	0.0110412	0.00588836	0.00625154	0.00658432	0.00588836	0.00614523	0.0100828	0.00588836	0.00596166	0.00717026	0.00604815	0.0089732	0.0109689	0.00588836	0.00761496	0.0089949	0.129784	0.723746	0.997084
40807285	0.00597071	0.00591041	0.00757968	0.00637009	0.00597071	0.00637009	0.00736777	0.00597071	0.00591041	0.00837891	0.00597071	0.00681455	0.0124458	0.00597071	0.0061207	0.00721026	0.00597071	0.00603085	0.00719599	0.00597071	0.00592381	0.00708651	0.00616134	0.00745792	0.0095935	0.00597071	0.00679355	0.0100236	0.0582536	0.71536	0.998506
41057066	0.00174726	0.00174494	0.00178412	0.00190603	0.00187795	0.00190603	0.00187819	0.00174726	0.00174494	0.00181107	0.00174726	0.00194468	0.0018428	0.00177041	0.00177516	0.00184132	0.00174726	0.00176311	0.00175753	0.00174726	0.00175999	0.00183091	0.00196045	0.00195708	0.00202716	0.00174726	0.00181693	0.0021522	0.0163759	0.185529	0.950144
41057278	0.00640154	0.00845935	0.00665196	0.00674629	0.00727234	0.00674629	0.00633871	0.00640133	0.00668883	0.00633264	0.00870925	0.00775845	0.00638793	0.00673072	0.00644852	0.00630208	0.00659713	0.00650691	0.00632704	0.00651811	0.00741961	0.00641628	0.00967753	0.00849441	0.00640341	0.00852165	0.00738693	0.00636263	0.884486	0.997157	0.999206
41057352	0.00811863	0.00810261	0.0109004	0.0085484	0.00811863	0.0085484	0.0100901	0.00811863	0.00804176	0.0119206	0.00811863	0.0088897	0.0169496	0.00811863	0.00835008	0.0108121	0.00811863	0.00827344	0.0136777	0.00811863	0.00804176	0.00952453	0.00811863	0.0101768	0.0188359	0.00811863	0.00929397	0.0174206	0.0620838	0.6918	0.99654
41057437	0.0018124	0.00183418	0.00207901	0.0019209	0.00186548	0.0019209	0.00235106	0.0018124	0.00183418	0.00217127	0.0018124	0.00210863	0.00254795	0.0018202	0.00186838	0.00216611	0.0018124	0.00184144	0.00183991	0.0018124	0.0018359	0.00212701	0.00189674	0.00230074	0.00332649	0.0018124	0.0019992	0.00414182	0.0675514	0.515268	0.995559
41179217	0.00629282	0.0062108	0.0068661	0.00879579	0.0068738	0.00879579	0.00632494	0.00621581	0.0127216	0.00654895	0.00966622	0.0143591	0.00686639	0.00689483	0.00682821	0.00612336	0.00670641	0.0090339	0.00632301	0.00626147	0.00695685	0.00621958	0.0116093	0.0117229	0.00686734	0.00872201	0.010955	0.00623739	0.914232	0.997487	0.999204
41179287	0.0063687	0.00779649	0.00826387	0.0113067	0.00666229	0.0113067	0.00755914	0.0063687	0.00779036	0.0073975	0.00689967	0.0151715	0.00811905	0.00642612	0.0084857	0.00645781	0.0063687	0.011389	0.0073247	0.00638893	0.00772339	0.00665705	0.00799662	0.0157911	0.00790378	0.00693406	0.026388	0.00801066	0.498072	0.996926	0.998307
41189515	0.00626978	0.00596665	0.00597952	0.00615709	0	0.00615709	0.00598167	0.00626978	0.00620362	0.00594569	0	0.00605879	0.00599259	0.00626978	0.00617426	0.00592565	0	0.00593688	0.00592957	0.00626978	0.00664441	0.00598087	0	0.0059497	0.00602035	0	0.00601323	0.00606222	0.0103577	0.127745	0.856622
426202315	0.000827849	0.000809409	0.000805296	0.00083396	0.000889402	0.00083396	0.000843115	0.000827849	0.000809409	0.000804442	0.000827849	0.000813181	0.000878299	0.000827849	0.000812874	0.000820599	0.000827849	0.000809409	0.000804032	0.000827849	0.000809409	0.000807048	0.000950483	0.000881996	0.000961664	0.000827849	0.000817166	0.000866615	0.00704013	0.0645116	0.544106
45390216	0.0840517	0.0880451	0.264871	0.104418	0.0840517	0.104418	0.267385	0.0840517	0.0880451	0.264943	0.0840517	0.103252	0.390805	0.0840517	0.0952616	0.0973958	0.0840517	0.0952616	0.121648	0.0840517	0.089683	0.101198	0.0840517	0.116439	0.390805	0.0840517	0.117672	0.390206	0	0.83046	0.972701
45429963	0.00579912	0.00567995	0.00573789	0.00580295	0.00659153	0.00580295	0.00579027	0.0058783	0.00567995	0.00575314	0.00644035	0.00567995	0.00574986	0.00578996	0.00572827	0.00576381	0.00578997	0.00571422	0.0057511	0.00595506	0.00574611	0.00575977	0.00572761	0.00567887	0.00573789	0.00611021	0.00567995	0.00578765	0.266531	0.969974	0.994515
45429984	0.00578875	0.0117077	0.00643085	0.0077326	0.00672011	0.0077326	0.0059348	0.00589643	0.011405	0.00598171	0.00948186	0.0105401	0.00616995	0.00651638	0.00662039	0.00577178	0.00656674	0.0094983	0.00603357	0.00608648	0.00643581	0.00584915	0.0105372	0.0113677	0.006432	0.00865068	0.0112985	0.00586892	0.9367	0.998429	0.998992
45597386	0.007714	0.00883882	0.00812985	0.00876529	0.00833737	0.00876529	0.00770916	0.00768952	0.0085331	0.00769736	0.00914726	0.00964025	0.00783116	0.00816933	0.00793498	0.00765249	0.0078891	0.00819883	0.00768886	0.00788631	0.0094726	0.00784534	0.00991323	0.0104142	0.00798452	0.0096459	0.00984663	0.00774838	0.676271	0.996177	0.998663
45686008	0.00227981	0.00232002	0.00233806	0.0023749	0.00227981	0.0023749	0.00271991	0.00227981	0.00232002	0.00234844	0.00227981	0.00237297	0.00304306	0.00227981	0.00234461	0.00248727	0.00227981	0.00232002	0.00230624	0.00227981	0.00232002	0.00239095	0.00243919	0.00246655	0.00390985	0.00227981	0.00232002	0.00322364	0.0192228	0.188814	0.884804
46358648	0.00550442	0.00599907	0.00601491	0.00599406	0.00550442	0.00599406	0.00605542	0.00550442	0.00607107	0.00604723	0.00550442	0.00608235	0.0059976	0.00550442	0.00605961	0.00602509	0.00550442	0.00601225	0.00599354	0.00550442	0.00610861	0.006255	0.00550442	0.00601882	0.00620916	0.00550442	0.00599067	0.00623501	0.0269141	0.264913	0.971153
46401626	0.00259602	0.00268031	0.00493802	0.00311695	0.00262839	0.00311695	0.00344389	0.00259602	0.00264057	0.00431657	0.00266828	0.00391405	0.00419864	0.00263713	0.00290455	0.00301992	0.00259602	0.00290135	0.00433888	0.00259602	0.00268677	0.00292807	0.002916	0.00435759	0.00414088	0.00266221	0.00366371	0.00428448	0.208365	0.946709	0.999473
46401737	0.00201316	0.00208111	0.0023679	0.00227894	0.00207257	0.00227894	0.00272624	0.00201316	0.00206588	0.00302472	0.00208361	0.0030093	0.00417562	0.00205333	0.00221786	0.00213219	0.00201316	0.00219978	0.00399388	0.00201316	0.00209875	0.00231539	0.00219308	0.00351588	0.00351354	0.00212513	0.00282978	0.00290978	0.152271	0.901815	0.999195
46402086	0.00479534	0.00478509	0.00891603	0.00540651	0.00492201	0.00540651	0.00574599	0.00479534	0.00480794	0.00713479	0.00490933	0.00634401	0.00796586	0.00485437	0.00514283	0.00580758	0.00485437	0.0051118	0.00745522	0.00479534	0.00484992	0.0055687	0.00559972	0.00686646	0.00924194	0.00503987	0.00610892	0.00913442	0.161741	0.868607	0.99874
47073736	0.00561688	0.00569978	0.00570518	0.00566074	0.0054919	0.00566074	0.00571319	0.00553072	0.00574516	0.0057092	0.00548414	0.0057	0.00570689	0.00561222	0.00570833	0.0057149	0.00549579	0.00569769	0.00570907	0.00549579	0.00570038	0.00579771	0.00548414	0.00569976	0.00573491	0.00555982	0.00568338	0.00575549	0.00894229	0.347073	0.982767
47566140	0.0575996	0.0539407	0.0540835	0.0540959	0.0541968	0.0540959	0.0540078	0.0541737	0.0540972	0.0540595	0.0554171	0.0540941	0.0538692	0.0539092	0.0540028	0.0540005	0.053909	0.0540041	0.0540005	0.0552775	0.0575727	0.0561956	0.0557572	0.0540698	0.0538806	0.054592	0.0541413	0.0541511	0.993193	0.995828	0.995169
47777280	0.00510617	0.00512655	0.00526616	0.00531459	0.00519785	0.00531459	0.00515352	0.00506842	0.00527875	0.00514922	0.00573278	0.00520124	0.00519955	0.00508762	0.0051949	0.00512224	0.00506862	0.00526421	0.00512623	0.00506842	0.00566689	0.00517501	0.00616504	0.00561321	0.00518216	0.00527434	0.00563138	0.00516774	0.306661	0.982627	0.998921
47835019	0.00505817	0.00512337	0.00510454	0.00520717	0.00593716	0.00520717	0.00516147	0.00505817	0.00523777	0.00514611	0.00510222	0.00517101	0.00514519	0.00505817	0.0052013	0.00512011	0.00505817	0.00513259	0.00512526	0.00530333	0.00543564	0.00521081	0.0060781	0.00525606	0.00525577	0.00559851	0.00523822	0.00520563	0.0804195	0.570398	0.9983
47842848	0.00512925	0.0051858	0.00568055	0.00556468	0.00531742	0.00556468	0.00528214	0.00512146	0.00535691	0.00524614	0.00550045	0.00549772	0.00543468	0.00521697	0.00542077	0.00515695	0.00516267	0.00564084	0.00517846	0.00512146	0.00574582	0.00534071	0.00581223	0.00615456	0.00555864	0.00552252	0.006533	0.00534074	0.315301	0.991962	0.99798
48696682	0.00618524	0.0109445	0.00747892	0.00765404	0.0070428	0.00765404	0.00713407	0.00622378	0.0113093	0.00747105	0.0082823	0.0154908	0.00742175	0.00661568	0.00900187	0.00620428	0.00645039	0.019756	0.00747131	0.00625591	0.00770441	0.00631379	0.00893403	0.0128324	0.00747141	0.00776778	0.0201656	0.00672119	0.736264	0.998919	0.999372
48696910	0.00664769	0.006712	0.00743302	0.00701498	0.0067847	0.00701498	0.0074387	0.00664769	0.00673784	0.00758554	0.00763398	0.0070106	0.0072925	0.00664769	0.00689727	0.00687836	0.00664769	0.00684518	0.00718766	0.00664769	0.00702247	0.00742855	0.00665977	0.00794694	0.00827891	0.00664622	0.0078995	0.00798505	0.122075	0.865435	0.998204
48697190	0.00582387	0.0154699	0.00658123	0.00777634	0.0065551	0.00777634	0.00609808	0.00587811	0.0151108	0.00658126	0.00941751	0.0154768	0.00624106	0.0063558	0.00771052	0.00581138	0.0062937	0.0158673	0.00640705	0.00597923	0.0066552	0.00589536	0.0100411	0.0122595	0.00658151	0.00807934	0.0156602	0.00590312	0.892467	0.99809	0.999128
48697258	0.0062438	0.00659334	0.00683122	0.00742781	0.00652939	0.00742781	0.00664625	0.0062438	0.00677522	0.00666652	0.00659407	0.00736655	0.0072887	0.00638622	0.00689197	0.00635421	0.0062438	0.00727979	0.00639932	0.0062438	0.00717631	0.00663213	0.00717069	0.00914821	0.00622386	0.00681635	0.00930068	0.00686793	0.356457	0.996374	0.99806
48697401	0.00416685	0.00454852	0.00683392	0.00529088	0.00430633	0.00529088	0.00658313	0.00416685	0.00442263	0.0068737	0.00421502	0.00925217	0.00707533	0.00418577	0.00510224	0.0044356	0.00416685	0.00567268	0.0068922	0.00416685	0.00455581	0.00452031	0.00468664	0.0105878	0.00693725	0.00429118	0.00859546	0.00650797	0.316979	0.996095	0.998806
48843719	0.00131812	0.00133833	0.00132237	0.00138229	0.00131812	0.00138229	0.00133795	0.00131812	0.00133833	0.00132237	0.00131812	0.00133833	0.00136315	0.00131812	0.00133833	0.00133038	0.00131812	0.00133833	0.00132237	0.00131812	0.00133833	0.00132237	0.00243221	0.00150221	0.00140682	0.00131812	0.00133833	0.00133644	0.00252886	0.0251919	0.275291
49237297	0.00231698	0.00230622	0.00233754	0.0023102	0.00288314	0.0023102	0.00249915	0.00231698	0.00230622	0.00235655	0.00231698	0.0023102	0.0025542	0.00231698	0.00230622	0.00238259	0.00231698	0.00230622	0.00233649	0.00231698	0.00230622	0.00237232	0.00231698	0.00240612	0.0028921	0.00231698	0.00230622	0.00273304	0.0107362	0.0997517	0.742614
50313241	0.00161426	0.00162571	0.00163446	0.00162571	0.00161426	0.00162571	0.00170838	0.00161426	0.00162571	0.00163448	0.00161426	0.00162571	0.00175285	0.00161426	0.00163606	0.00165622	0.00161426	0.00162571	0.00163469	0.00161426	0.00162571	0.00164312	0.00207912	0.00173386	0.00177656	0.00161426	0.00162571	0.00175942	0.00521887	0.0385424	0.403497
51010904	0.00193486	0.00191544	0.00189148	0.00210757	0.00193486	0.00210757	0.00192768	0.00193486	0.00191544	0.00188809	0.00193486	0.00191861	0.00205846	0.00193486	0.00191544	0.0019765	0.00193486	0.00191544	0.00188805	0.00193486	0.00191544	0.00193849	0.00193486	0.00213714	0.00210352	0.00193486	0.00211075	0.00214465	0	0.0321431	0.292423
51236723	0.00594262	0.00592848	0.00607435	0.00595108	0.00594262	0.00595108	0.00633602	0.00594262	0.00591379	0.00622521	0.00594262	0.00608163	0.0062448	0.00594262	0.00604838	0.00602113	0.00594262	0.0059622	0.00593281	0.00594262	0.00640255	0.00639	0.00620115	0.00606421	0.00631258	0.00594262	0.0063456	0.00684508	0.0801697	0.578564	0.997172
51518014	0.00140857	0.0014355	0.00143434	0.00149756	0.00140857	0.00149756	0.00144925	0.00140857	0.0014355	0.00143664	0.00140857	0.0014355	0.00147196	0.00140857	0.0014355	0.00144349	0.00140857	0.0014355	0.00143434	0.00140857	0.0014355	0.00143597	0.00140857	0.00147123	0.00164226	0.00140857	0.00143713	0.00151779	0	0.0329873	0.315788
51518815	0.00740232	0.00700173	0.00731173	0.00719462	0.00740232	0.00719462	0.00775598	0.00740232	0.00700173	0.00719922	0.00740232	0.00700173	0.00907354	0.00740232	0.00700173	0.00761358	0.00740232	0.00700173	0.00714324	0.00740232	0.00700173	0.0073371	0.012527	0.00732446	0.00999726	0.00740232	0.00700173	0.00909324	0.0140746	0.100508	0.821351
51527264	0.00704284	0.00684183	0.00687795	0.00709527	0.00704284	0.00709527	0.00779703	0.00704284	0.00684183	0.00681696	0.00704284	0.00684183	0.0085378	0.00704284	0.00684183	0.00748757	0.00704284	0.00684183	0.00680685	0.00704284	0.00684183	0.00692882	0.00704284	0.0072475	0.00955166	0.00704284	0.00684183	0.00853229	0.00638995	0.124132	0.840057
51557483	0.00169976	0.00173693	0.00226379	0.00187694	0.00175103	0.00187694	0.00195238	0.00169976	0.00172822	0.00242441	0.00171885	0.00204993	0.00226289	0.00171196	0.00182557	0.00184363	0.00169976	0.00181713	0.00215547	0.00169976	0.00174522	0.00195337	0.00184453	0.00245499	0.00297291	0.00171631	0.0022158	0.00280219	0.0816947	0.619813	0.88217
51980126	0.00332666	0.00327501	0.00390672	0.00354231	0.00332666	0.00354231	0.00475093	0.00332666	0.00328333	0.00434188	0.00332666	0.00376724	0.00768906	0.00332666	0.00340041	0.00417777	0.00332666	0.00331915	0.00402991	0.00332666	0.00326972	0.00394733	0.00350075	0.0041606	0.00726002	0.0033858	0.00379626	0.0114141	0.0958244	0.651592	0.992602
519904135	0.00182621	0.0018136	0.00184277	0.00186031	0.00182621	0.00186031	0.00196956	0.00182621	0.0018136	0.00183338	0.00182621	0.00188025	0.00217854	0.00182621	0.0018136	0.00192561	0.00182621	0.0018136	0.00182641	0.00182621	0.0018136	0.00185045	0.0020275	0.00198978	0.00240653	0.00182621	0.00184263	0.00217014	0.00961066	0.09373	0.679488
52627071	0.00187502	0.00186939	0.00244633	0.00201152	0.00197016	0.00201152	0.00267644	0.00187502	0.00186939	0.00233338	0.00190845	0.00213435	0.00562051	0.00187502	0.00189918	0.00250338	0.00187502	0.00190083	0.00189165	0.00187502	0.00187368	0.00215506	0.00199388	0.00234869	0.00448795	0.00187502	0.00204743	0.00698427	0.0680817	0.573648	0.998648
53869480	0.00499328	0.00509067	0.0112189	0.00560256	0.00523555	0.00560256	0.00576378	0.00499328	0.00504151	0.0101066	0.00499328	0.00670418	0.0132407	0.00505892	0.00535765	0.0064134	0.00499328	0.00530417	0.011748	0.00499328	0.00506284	0.00587023	0.00570347	0.00747399	0.0102423	0.00507087	0.00637863	0.012077	0.126798	0.870805	0.996404
557136928	0.00104391	0.00105362	0.00106032	0.00106572	0.00104391	0.00106572	0.00111852	0.00104391	0.00105362	0.00106117	0.00104391	0.0010602	0.00121654	0.00104391	0.00106334	0.00109463	0.00104391	0.00105362	0.00105858	0.00104391	0.00105362	0.00106553	0.0011947	0.00116878	0.00137789	0.00104391	0.00105825	0.0011942	0.00744057	0.0847288	0.683175
564102868	0.00720435	0.0071892	0.00812025	0.00748039	0.00720435	0.00748039	0.00926841	0.00720435	0.0071892	0.00789021	0.00720435	0.00781624	0.0125036	0.00720435	0.00742987	0.00900249	0.00720435	0.0071892	0.00724458	0.00720435	0.0071892	0.00773099	0.00720435	0.00782881	0.0156744	0.00720435	0.0074419	0.0141239	0.0498328	0.339767	0.99123
564102869	0.00582282	0.00584063	0.0138833	0.00654027	0.00590077	0.00654027	0.0141504	0.00582282	0.00583313	0.0140033	0.00588969	0.00886391	0.0140262	0.00590312	0.00652669	0.00678014	0.00582282	0.00633486	0.012622	0.00582282	0.0059042	0.00669372	0.00617873	0.010027	0.0114513	0.00590166	0.00848384	0.0140262	0.149042	0.936437	0.997205
564105783	0.00786544	0.00719008	0.00750657	0.00754306	0.00786544	0.00754306	0.00816	0.00786544	0.00719008	0.00750088	0.00786544	0.00719008	0.0100238	0.00786544	0.00719008	0.00802411	0.00786544	0.00719008	0.0073892	0.00786544	0.00719008	0.00747753	0.0133727	0.00719008	0.0114467	0.00786544	0.00719008	0.00945727	0.0138802	0.135339	0.863228
564619457	0.00714801	0.00749514	0.0102873	0.00900854	0.00739116	0.00900854	0.00989092	0.00714801	0.00737213	0.00940629	0.00753423	0.013131	0.0100499	0.00725911	0.00822114	0.00757092	0.00714801	0.00846637	0.00920387	0.00714801	0.00751108	0.00788356	0.00818646	0.0170962	0.0111277	0.00772895	0.0124416	0.00960648	0.209653	0.981337	0.998011
565323599	0.00559775	0.00553502	0.00552359	0.00554207	0.00559775	0.00554207	0.00575892	0.00559775	0.00553502	0.00556108	0.00559775	0.00563892	0.00580674	0.00616049	0.00555711	0.005749	0.00559775	0.00555711	0.00549858	0.00559775	0.00553502	0.00568438	0.00704247	0.00591067	0.00695407	0.00798088	0.00556847	0.00663476	0.0219604	0.186686	0.917392
56692568	0.0063694	0.00642841	0.00719313	0.00665152	0.00684437	0.00665152	0.0102659	0.0063694	0.00642841	0.00701054	0.0063694	0.00699513	0.0145828	0.0063694	0.00658804	0.00895615	0.0063694	0.00642841	0.00637781	0.0063694	0.00642841	0.00708694	0.00745337	0.0076677	0.0167452	0.0063694	0.00697354	0.0188208	0.0421447	0.404069	0.997138
56692637	0.00174674	0.00175665	0.00181426	0.00181589	0.00174674	0.00181589	0.00207098	0.00174674	0.00175665	0.00180844	0.00174674	0.00181619	0.00293977	0.00174674	0.00176187	0.00200808	0.00174674	0.00175665	0.00175771	0.00174674	0.00175665	0.00182878	0.00174674	0.0019685	0.00326772	0.00174674	0.00182031	0.00262972	0.0251907	0.255126	0.956619
56692908	0.0037858	0.00448812	0.00593937	0.00555525	0.00396366	0.00555525	0.0051058	0.0037858	0.00422572	0.00550685	0.00413685	0.0116168	0.00595232	0.00382925	0.00488584	0.00388172	0.00379245	0.00618691	0.00543487	0.0037858	0.00435026	0.00399454	0.00464449	0.0119066	0.00595222	0.00397369	0.0111448	0.00535577	0.408145	0.997669	0.999049
56693048	0.00186554	0.00209661	0.00308352	0.00251165	0.00196289	0.00251165	0.00296007	0.00186554	0.00201013	0.00294082	0.00197368	0.00434502	0.00307074	0.001881	0.00227069	0.0019305	0.00186554	0.00260313	0.00309149	0.00186554	0.00206223	0.00199663	0.00220559	0.00444132	0.00286497	0.00190588	0.00455549	0.0028776	0.396375	0.99153	0.999384
56694721	0.00164751	0.00163517	0.00175987	0.00180969	0.00164751	0.00180969	0.00171083	0.00164751	0.00163865	0.00172685	0.00168705	0.0018393	0.00178829	0.00164595	0.00169251	0.00165082	0.00164595	0.00177269	0.00169579	0.00164751	0.00169193	0.00177496	0.00172895	0.00217921	0.00189672	0.0016711	0.00205311	0.0018138	0.110075	0.597213	0.822022
56694869	0.00604752	0.00659965	0.00721434	0.00774628	0.00642131	0.00774628	0.00694508	0.00605594	0.0106288	0.00721434	0.00786517	0.025488	0.00721327	0.00636625	0.00725028	0.006005	0.00626081	0.0254995	0.00688802	0.00609029	0.00720014	0.00612572	0.00830146	0.016568	0.00721327	0.00721471	0.0167159	0.00642167	0.80091	0.997347	0.998735
57659643	0.00808123	0.00932269	0.0101733	0.010781	0.00869797	0.010781	0.00838917	0.00808123	0.00944699	0.00852569	0.0088262	0.011888	0.00907113	0.00825007	0.00937633	0.00809256	0.00808123	0.0106883	0.00845026	0.00808123	0.00979417	0.00832293	0.0100244	0.0148531	0.0102391	0.0086182	0.0154782	0.00889159	0.530615	0.98855	0.993182
57659681	0.00609771	0.00595152	0.00645177	0.00623635	0.00609771	0.00623635	0.00754569	0.00609771	0.00595078	0.00629616	0.00609771	0.00623558	0.0104761	0.00609771	0.0060573	0.00741418	0.00609771	0.00595202	0.00591585	0.00609771	0.00593042	0.00640023	0.00692757	0.00702509	0.0117056	0.00609771	0.00627401	0.0108753	0.02937	0.291944	0.964665
58042841	0.00201662	0.00182411	0.00188919	0.00185934	0.00201662	0.00185934	0.00194608	0.00201662	0.00182411	0.00188924	0.00201662	0.00182411	0.0019089	0.00201662	0.00182411	0.00190811	0.00201662	0.00182411	0.00188691	0.00201662	0.00182411	0.00188851	0.00337755	0.00182411	0.00209148	0.00201662	0.00182411	0.00192413	0.00360628	0.0356206	0.32779
58532811	0.00125323	0.00124946	0.00137648	0.00130532	0.00126901	0.00130532	0.00163583	0.00125323	0.00124946	0.0013777	0.00125323	0.00133347	0.00219375	0.00125323	0.00127664	0.0015786	0.00125323	0.0012536	0.0012557	0.00125323	0.00125198	0.00138892	0.00127714	0.00143451	0.00327482	0.00125323	0.00130844	0.00278876	0.0426024	0.393132	0.998023
61602086	0.00699565	0.0071218	0.00716411	0.0071218	0.00699565	0.0071218	0.00768147	0.00699565	0.0071218	0.00714068	0.00699565	0.0071218	0.00799612	0.00699565	0.0071218	0.00744372	0.00699565	0.0071218	0.00711239	0.00699565	0.0071218	0.00714772	0.00699565	0.00737417	0.00959217	0.00699565	0.0071218	0.00839881	0.0112917	0.0986357	0.801393
62326506	0.0316456	0.0297468	0.0314866	0.0308934	0.0316456	0.0308934	0.0432014	0.0316456	0.0297468	0.0326919	0.0316456	0.0297468	0.21314	0.0316456	0.0297468	0.0405246	0.0316456	0.0297468	0.029636	0.0316456	0.0297468	0.0326901	0.0316456	0.0308934	0.132342	0.0316456	0.0314705	0.213165	0	0.400964	0.978059
62327085	0.00675809	0.00669247	0.00774134	0.00741081	0.00675809	0.00741081	0.00838409	0.00675809	0.0066912	0.0112032	0.00675809	0.00841142	0.0202801	0.00688771	0.00693794	0.0082996	0.00675809	0.00680544	0.012999	0.00675809	0.0066715	0.00790838	0.00697933	0.00925641	0.0184519	0.00675809	0.00798854	0.0161285	0.103316	0.751595	0.99621
62327168	0.00392881	0.00391672	0.00702207	0.00436107	0.00392881	0.00436107	0.00493443	0.00392881	0.00391441	0.00884039	0.00392881	0.00512603	0.010617	0.00392881	0.00412833	0.00568428	0.00392881	0.00404219	0.0098128	0.00392881	0.00392687	0.0046405	0.00433984	0.00569979	0.00758833	0.00392881	0.00469052	0.010617	0.1288	0.831403	0.998963
62327519	0.0162393	0.0166112	0.0185332	0.018069	0.0162393	0.018069	0.0190168	0.0162393	0.0167257	0.0184482	0.0162393	0.0166973	0.0201845	0.0162393	0.0175051	0.0169123	0.0162393	0.0174239	0.0173151	0.0162393	0.0172077	0.0181395	0.0164376	0.0189992	0.0201102	0.0162393	0.019406	0.0194729	0.148814	0.944759	0.995217
62362213	0.00523845	0.00531843	0.00643521	0.00672002	0.0053849	0.00672002	0.00571802	0.0052642	0.00568101	0.00562036	0.00575181	0.00727526	0.00627666	0.00530042	0.00602108	0.00535589	0.00523845	0.00656285	0.00545216	0.00523845	0.00590552	0.00558566	0.00631384	0.00872973	0.00620907	0.00577952	0.00874284	0.00597499	0.329531	0.983156	0.99887
62362363	0.00647103	0.00726806	0.0102365	0.00815468	0.00702314	0.00815468	0.00946182	0.00647103	0.00702919	0.0101078	0.00706635	0.0170854	0.0101108	0.00653115	0.00913626	0.00664305	0.00647103	0.0111873	0.0101108	0.00647103	0.00727889	0.00688778	0.00743531	0.0187152	0.010151	0.00675739	0.0177384	0.00895423	0.299189	0.985066	0.997103
62422552	0.0014446	0.00148018	0.00172641	0.00155283	0.00151412	0.00155283	0.00194158	0.0014446	0.00148018	0.00165736	0.0014446	0.00157498	0.00273851	0.0014446	0.00149374	0.00176626	0.0014446	0.00148093	0.00148531	0.0014446	0.00148176	0.00167086	0.00154231	0.00175738	0.00292953	0.0014446	0.00160413	0.0028203	0.0366897	0.418744	0.982124
657184119	0.00183391	0.00166093	0.00165784	0.00187037	0.00183391	0.00187037	0.00166298	0.00183391	0.00166093	0.00164957	0.00183391	0.00176847	0.00167083	0.00183391	0.00166406	0.00168449	0.00183391	0.00166018	0.00166583	0.00183391	0.00166093	0.00169084	0.00183391	0.00198535	0.00169143	0.00183391	0.00185908	0.00171745	0.00252837	0.0339745	0.339685
66391255	0.00187539	0.00193047	0.00331134	0.00219298	0.00192456	0.00219298	0.00248591	0.00187539	0.0019155	0.00401006	0.00191871	0.00267889	0.00415758	0.00187539	0.00210656	0.00213172	0.00187539	0.0020554	0.0036401	0.00187539	0.00193078	0.00214986	0.00206094	0.00309651	0.00259662	0.00192082	0.00268348	0.0039703	0.179318	0.913654	0.995195
66391451	0.00135608	0.00137491	0.0013668	0.00144417	0.00135608	0.00144417	0.00141841	0.00135608	0.00137545	0.00138233	0.00135608	0.00142781	0.00142684	0.00135608	0.00139405	0.00142595	0.00135608	0.00137545	0.00135986	0.00135608	0.00137545	0.00140291	0.00139348	0.00156938	0.00159879	0.00135608	0.0014459	0.00162919	0.0186704	0.153424	0.915867
66391759	0.00690122	0.00708079	0.00710313	0.00738072	0.00690122	0.00738072	0.00712893	0.00690122	0.00722822	0.00712981	0.00690122	0.00733938	0.00709877	0.00690122	0.00727842	0.00711476	0.00690122	0.00725959	0.00707687	0.00690122	0.00710613	0.00727578	0.00891348	0.00722906	0.00720639	0.00722539	0.00718806	0.00730193	0.0266828	0.358402	0.994266
66391804	0.00139599	0.0014342	0.00145418	0.0014657	0.00139599	0.0014657	0.00178993	0.00139599	0.0014342	0.00146297	0.00139599	0.00144991	0.00222482	0.00139599	0.00145411	0.00158705	0.00139599	0.0014342	0.00142277	0.00139599	0.0014342	0.00151396	0.0014743	0.00160093	0.00331374	0.00139599	0.00144129	0.00271629	0.0193394	0.205067	0.941011
66392052	0.00436565	0.00456548	0.00900464	0.0049291	0.00448065	0.0049291	0.00611609	0.00436565	0.00450531	0.00759516	0.00444138	0.00639644	0.0088801	0.00436565	0.00485225	0.00510667	0.00436565	0.0048062	0.00951742	0.00436565	0.00455047	0.00503704	0.0047602	0.00736147	0.00671531	0.00436565	0.00601811	0.0075894	0.141653	0.935037	0.998548
66394670	0.00563709	0.00587918	0.00596627	0.00637018	0.00623957	0.00637018	0.00577018	0.00563709	0.0060844	0.00575498	0.00637686	0.00619427	0.00585769	0.00570942	0.00585218	0.0056735	0.00566647	0.00598579	0.00569147	0.00563709	0.00657243	0.00582586	0.00673159	0.00822268	0.00625914	0.00623228	0.00714335	0.00584279	0.344567	0.989227	0.999263
66394949	0.00174015	0.00180062	0.00302446	0.00192859	0.0018294	0.00192859	0.00213255	0.00174015	0.00178919	0.00347815	0.00178082	0.00230891	0.00452709	0.00176509	0.00189377	0.00219039	0.00174015	0.00185407	0.0034916	0.00174015	0.00180591	0.00216799	0.00190212	0.00255718	0.00258768	0.00177835	0.00225023	0.00432572	0.104055	0.804376	0.997448
66395164	0.0155722	0.0166052	0.0272014	0.0238815	0.0155722	0.0238815	0.0294598	0.0155722	0.0164873	0.0294544	0.0155722	0.0463549	0.0272059	0.0155722	0.0192714	0.016217	0.0155722	0.0220672	0.0294598	0.0155722	0.0170215	0.0168601	0.0163715	0.0429405	0.0267566	0.0155722	0.0480974	0.0272059	0.36493	0.988656	0.996347
66395215	0.00630098	0.00654119	0.00674485	0.00742939	0.00664131	0.00742939	0.00644742	0.00630098	0.00636543	0.00641775	0.00683336	0.00769774	0.00654307	0.00639597	0.00681636	0.00630354	0.00630098	0.00688891	0.00637186	0.00630312	0.00697693	0.00658501	0.00813109	0.00830272	0.006691	0.00694346	0.00828097	0.00655941	0.237279	0.987834	0.998057
66395293	0.00601423	0.00575787	0.00571401	0.00584574	0.00601423	0.00584574	0.00572886	0.00601423	0.00579911	0.00573053	0.00601423	0.00578509	0.00572384	0.00601423	0.00580721	0.00572882	0.00601423	0.00578509	0.00571656	0.00601423	0.00580069	0.00576729	0.00601423	0.00586379	0.00574882	0.00601423	0.00639889	0.00577891	0.00966489	0.0989656	0.709702
66395450	0.00604615	0.0144843	0.00687336	0.00718702	0.00663531	0.00718702	0.00630272	0.00602869	0.0149325	0.00687338	0.00789101	0.0134775	0.00673233	0.00638377	0.00706449	0.00595127	0.00626935	0.014242	0.00671639	0.00605318	0.00699496	0.00605126	0.00913114	0.0120376	0.006875	0.00780999	0.0152845	0.00619229	0.865434	0.998548	0.999371
66395508	0.00544913	0.00547407	0.00548069	0.00572149	0.00559766	0.00572149	0.0054044	0.00543485	0.00561001	0.00539635	0.00600649	0.0056224	0.00543971	0.00550284	0.00548007	0.00537262	0.00538829	0.00551644	0.00538617	0.00556253	0.00612785	0.0055535	0.0065306	0.00630398	0.00548123	0.00608396	0.00614137	0.00542144	0.381283	0.991954	0.998648
66395588	0.00575473	0.00576633	0.00570167	0.00567967	0.00583014	0.00567967	0.00572247	0.00573152	0.00568868	0.00572211	0.00582766	0.00564773	0.00571769	0.00618149	0.00564625	0.00569014	0.00579824	0.00566006	0.00571461	0.00612054	0.00591466	0.00586401	0.00689433	0.00566034	0.00570155	0.00600387	0.00573683	0.00574758	0.109502	0.713331	0.998213
66395656	0.00562205	0.00559161	0.00551583	0.00553345	0.00684599	0.00553345	0.00550373	0.00550815	0.00554565	0.00550249	0.00557131	0.0055706	0.00551372	0.00569951	0.00552953	0.00549309	0.00568349	0.00553607	0.00549969	0.0059666	0.0058144	0.00555574	0.00563601	0.0055227	0.005518	0.00620436	0.00558697	0.00551586	0.337606	0.995734	0.998749
66395729	0.0056987	0.00590288	0.0107392	0.00683954	0.00588326	0.00683954	0.00789328	0.0056987	0.00581595	0.0105319	0.00606703	0.00812032	0.0107395	0.00575413	0.00652687	0.0059923	0.0056987	0.00654184	0.00955153	0.0056987	0.00587481	0.00619548	0.00674638	0.0113569	0.0099506	0.00585525	0.00936783	0.0107392	0.272453	0.981708	0.998558
66395807	0.0053664	0.00573523	0.0100271	0.00654201	0.00586232	0.00654201	0.00836182	0.0053664	0.00562391	0.0101867	0.00567378	0.00724172	0.00870307	0.00557981	0.00628289	0.00583113	0.00539458	0.00656553	0.00763299	0.0053664	0.00575913	0.00592076	0.00620613	0.00950742	0.00975551	0.00548748	0.00917156	0.0100335	0.256591	0.980656	0.998233
66395965	0.00560769	0.00585689	0.00587585	0.0060763	0.00583375	0.0060763	0.00578659	0.00560769	0.00586344	0.00577744	0.00624352	0.0059235	0.00578443	0.00560769	0.00584308	0.00573202	0.00560769	0.00594965	0.0057698	0.0059063	0.0060834	0.0059085	0.00593725	0.00640634	0.00578713	0.00558916	0.00672431	0.00581135	0.142324	0.922396	0.998679
66396040	0.00564782	0.00572766	0.00571689	0.00572799	0.00564782	0.00572799	0.0057148	0.00564782	0.00594654	0.00571693	0.00564782	0.00567917	0.0057369	0.00564782	0.00566941	0.00573149	0.00564782	0.00566521	0.00569735	0.00564782	0.00588899	0.00582247	0.00564782	0.00565819	0.00577296	0.00564782	0.00572016	0.0059463	0.0100663	0.245837	0.936981
66396191	0.00583417	0.00580333	0.0058744	0.00587176	0.00583417	0.00587176	0.00589325	0.00583417	0.00581289	0.00585879	0.00583417	0.00596568	0.00590815	0.00583417	0.00588534	0.00581209	0.00583417	0.00584544	0.00575767	0.00583417	0.00579915	0.0059647	0.00611761	0.00594501	0.00604764	0.00583417	0.00583633	0.00597205	0.0431756	0.444652	0.991239
66396267	0.00595766	0.00587387	0.00591708	0.00609533	0.00595766	0.00609533	0.00592786	0.00595766	0.00589261	0.00591465	0.00787239	0.00592941	0.00591835	0.00595766	0.00588794	0.00589259	0.00595766	0.00587203	0.00589658	0.00595766	0.0058991	0.00600672	0.00955145	0.00584793	0.00597244	0.00595766	0.0061336	0.00596573	0.0398417	0.296018	0.976613
66396333	0.0056423	0.00613875	0.00603164	0.00607229	0.00575885	0.00607229	0.00574399	0.00571557	0.00591459	0.00573519	0.00718685	0.00616349	0.00580495	0.0056423	0.00574454	0.00569844	0.00571461	0.00581892	0.00571114	0.00567784	0.00653846	0.00602063	0.0088599	0.0067736	0.00584915	0.00825011	0.00653404	0.00577505	0.294372	0.976683	0.998843
66396406	0.0058229	0.00582946	0.00582748	0.00586489	0.00670631	0.00586489	0.00587812	0.0058229	0.00585818	0.00585493	0.00968631	0.0058354	0.00584716	0.00603695	0.00603049	0.0058143	0.00603695	0.00603368	0.00581829	0.00676178	0.00586473	0.00588488	0.00609224	0.00583889	0.00589673	0.00797261	0.00603507	0.00589268	0.0655417	0.42978	0.984657
68299727	0.00665772	0.00622543	0.00621016	0.00639344	0.00665772	0.00639344	0.0068733	0.00665772	0.00622543	0.00619546	0.00665772	0.00653995	0.00723386	0.00665772	0.00639344	0.006398	0.00665772	0.00622543	0.00619546	0.00665772	0.00622543	0.00636944	0.0116194	0.00677509	0.00769075	0.00665772	0.00646432	0.00733683	0.0125054	0.0983976	0.704934
68304136	0.00166336	0.00164429	0.0016465	0.00171836	0.00182364	0.00171836	0.00170542	0.00166336	0.00164429	0.00164578	0.00166336	0.00167876	0.00171216	0.00166336	0.00164429	0.00169742	0.00166336	0.00164429	0.00164359	0.00166336	0.00164429	0.00166459	0.00166336	0.00171121	0.001908	0.00166336	0.00164429	0.00183345	0.0106268	0.0827686	0.66938
71647259	0.00777669	0.00802875	0.00960724	0.00810627	0.00777669	0.00810627	0.0120643	0.00777669	0.0080097	0.0100694	0.00777669	0.0091549	0.0210418	0.00777669	0.00804025	0.0102365	0.00777669	0.008068	0.00820171	0.00777669	0.00798944	0.00914344	0.00777669	0.00971154	0.0163924	0.00777669	0.00910919	0.0232137	0.0702192	0.558872	0.995532
71658845	0.0365844	0.0401371	0.0767916	0.0443075	0.0365844	0.0443075	0.0434731	0.0365844	0.0403507	0.0949496	0.0365844	0.0663397	0.102104	0.0365844	0.0444161	0.0421492	0.0365844	0.0444161	0.112129	0.0365844	0.0394425	0.043568	0.0365844	0.0664	0.0602225	0.0365844	0.0633293	0.102125	0.0851131	0.902863	0.99209
72257064	0.0051647	0.00575278	0.00815597	0.00698834	0.00536129	0.00698834	0.00705327	0.0051647	0.00559748	0.00765633	0.00578515	0.0115128	0.00827372	0.00520611	0.00638064	0.00542817	0.0051647	0.00704164	0.00755504	0.0051647	0.00576111	0.00554417	0.00598595	0.0131822	0.00801336	0.00553591	0.0109194	0.00823759	0.361062	0.979367	0.998165
723456162	0.00144032	0.00145366	0.0014502	0.00145366	0.00144032	0.00145366	0.00148803	0.00144032	0.00145366	0.0014502	0.00144032	0.00145366	0.00155348	0.00144032	0.00145366	0.00146654	0.00144032	0.00145366	0.0014502	0.00144032	0.00145366	0.00145161	0.00144032	0.00155018	0.00171481	0.00144032	0.00147398	0.00152969	0.00253967	0.0328158	0.382532
73852470	0.000594645	0.000605311	0.000727017	0.000633765	0.000599915	0.000633765	0.000871787	0.000594645	0.00060529	0.000697436	0.000601449	0.000665614	0.00120456	0.000594645	0.000617799	0.000754324	0.000594645	0.000608023	0.00060448	0.000594645	0.000605502	0.00068022	0.000635089	0.000722152	0.00131053	0.000598562	0.000657947	0.00144664	0.0509428	0.484469	0.983301
74229684	0.00182993	0.00183792	0.0020337	0.00193152	0.00182993	0.00193152	0.00256135	0.00182993	0.0018341	0.00202922	0.00182993	0.00197641	0.00303122	0.00182993	0.00187804	0.00226641	0.00182993	0.00183602	0.0018346	0.00182993	0.0018355	0.00203327	0.00196791	0.00213402	0.00458938	0.00190294	0.00193645	0.0040632	0.0523684	0.396364	0.974939
75750386	0.0039933	0.00392673	0.00393278	0.00400562	0.0039933	0.00400562	0.00419334	0.0039933	0.00392673	0.00392028	0.0039933	0.00392673	0.00443097	0.0039933	0.00392673	0.00404915	0.0039933	0.00392673	0.00392028	0.0039933	0.00392673	0.00392028	0.0039933	0.00402108	0.00457516	0.0039933	0.00414372	0.00432824	0.00575482	0.074717	0.632744
77020112	0.00699562	0.0141367	0.00765574	0.00866235	0.00764177	0.00866235	0.00705925	0.00693331	0.0133373	0.00766291	0.00930961	0.0140235	0.00765588	0.00757094	0.007754	0.00683629	0.00740006	0.0143813	0.00764882	0.00703407	0.00775823	0.00693563	0.0105215	0.0147833	0.00765588	0.00921595	0.0115629	0.00697582	0.892564	0.998556	0.9995
77020114	0.0567767	0.0542416	0.0545207	0.0544091	0.0550439	0.0544091	0.054297	0.0549166	0.0544577	0.0543096	0.0574051	0.054338	0.0541671	0.054587	0.0543266	0.0542844	0.05467	0.0543266	0.0542847	0.0574266	0.0572871	0.0563953	0.0556299	0.054534	0.0541915	0.0557677	0.0546149	0.0544293	0.986093	0.993819	0.996247
77118167	0.00631926	0.00620013	0.00692356	0.00666991	0.00654581	0.00666991	0.00772047	0.00631926	0.00620013	0.00699885	0.00631926	0.00725495	0.00787003	0.00631926	0.00629711	0.00643758	0.00631926	0.00620013	0.0063403	0.00631926	0.00620013	0.00744182	0.00689687	0.00784379	0.00882939	0.00631926	0.00708117	0.00800814	0.0918547	0.652655	0.997683
77864625	0.00536923	0.00554659	0.0100226	0.00595035	0.00546674	0.00595035	0.00632078	0.00536923	0.00555804	0.0124056	0.00548867	0.00694593	0.0127574	0.00536923	0.00582527	0.0076772	0.00536923	0.00574468	0.0157193	0.00536923	0.00556358	0.00664973	0.00579776	0.00791593	0.0109194	0.00536923	0.00680894	0.0159679	0.0884163	0.807384	0.998105
77999988	0.0067158	0.00727701	0.0074162	0.0082112	0.00691237	0.0082112	0.00707025	0.0067138	0.00744446	0.0070141	0.00756384	0.00798419	0.0075594	0.00676444	0.0073302	0.00679878	0.0067138	0.00762909	0.00683692	0.0067138	0.00767034	0.00706808	0.00767669	0.00895355	0.00777832	0.00770977	0.00954869	0.00719725	0.485466	0.997724	0.998793
80159686	0.00132554	0.00143297	0.00158748	0.0017513	0.00138332	0.0017513	0.00145444	0.00132635	0.00157429	0.00154655	0.00147488	0.00244668	0.0015942	0.00135376	0.00166297	0.00133509	0.00133265	0.00218114	0.0015021	0.00132944	0.00159371	0.00137779	0.00160469	0.00247437	0.00156516	0.00146791	0.0027581	0.0014752	0.506842	0.993128	0.999456
82503188	0.00142104	0.00142983	0.00151727	0.0015494	0.00153085	0.0015494	0.00164897	0.00142104	0.00145583	0.00154739	0.00142104	0.00153903	0.00181604	0.00144856	0.00147761	0.00157691	0.00142104	0.00146861	0.00143898	0.00142104	0.00146328	0.00155659	0.00156535	0.00176795	0.0015141	0.00142104	0.00157892	0.00202553	0.0211962	0.239269	0.942953
82700933	0.00113615	0.00116699	0.00119534	0.00120057	0.00118948	0.00120057	0.00139606	0.00113615	0.00116699	0.00120144	0.00113615	0.00120794	0.00201129	0.00113615	0.001179	0.00132284	0.00113615	0.00117226	0.00116386	0.00113615	0.00116699	0.00121473	0.00118864	0.00129767	0.00218395	0.00113615	0.00119789	0.00179682	0.0173804	0.224444	0.976318
83571714	0.00554769	0.00548062	0.00634136	0.00585728	0.00554769	0.00585728	0.00608629	0.00554769	0.00547616	0.00605847	0.00554769	0.00645431	0.00711296	0.00554769	0.00561745	0.00566524	0.00554769	0.00552339	0.00597352	0.00554769	0.00547727	0.0064239	0.00609067	0.00698227	0.00699054	0.00554769	0.00644134	0.00623736	0.0904068	0.645798	0.99832
83642839	0.00181485	0.0018198	0.00193028	0.0018679	0.00187574	0.0018679	0.00218283	0.00181485	0.0018198	0.00188686	0.00181485	0.00185658	0.00273198	0.00181485	0.00182265	0.00211359	0.00181485	0.0018198	0.00182189	0.00181485	0.0018198	0.00191079	0.00181485	0.00191858	0.00337287	0.00181485	0.00187584	0.00282983	0.0239908	0.252555	0.962016
83722567	0.00156291	0.00158372	0.00170647	0.00177719	0.00161901	0.00177719	0.00164514	0.00156291	0.00160065	0.00164968	0.00169128	0.00186733	0.00170766	0.00157423	0.00163978	0.00158612	0.00156909	0.00167695	0.00163996	0.00156291	0.00165479	0.00174341	0.00183217	0.00239803	0.00176514	0.00161726	0.00204829	0.00171932	0.121965	0.636903	0.806974
84662593	0.00565421	0.00653784	0.00657939	0.00927144	0.00588685	0.00927144	0.00743265	0.00565421	0.00621509	0.00631374	0.00621608	0.0210661	0.00845524	0.00570152	0.00744729	0.00567487	0.00565421	0.00912739	0.00769125	0.00565421	0.00646573	0.00592689	0.00654566	0.0211883	0.00760668	0.00614059	0.0207413	0.00618536	0.464977	0.992988	0.99783
84662653	0.0052977	0.00668388	0.00669143	0.0073027	0.00583314	0.0073027	0.00576237	0.0052977	0.00703245	0.00604699	0.00669838	0.0125537	0.00621648	0.00552967	0.00703236	0.00531602	0.00541546	0.0110618	0.00595773	0.00537847	0.00656531	0.00543651	0.00735004	0.0109613	0.00673985	0.00594917	0.0133957	0.00587829	0.595545	0.995734	0.999207
86355520	0.00192541	0.00182695	0.00184066	0.00182695	0.00192541	0.00182695	0.00187524	0.00192541	0.00182695	0.00184066	0.00192541	0.00182695	0.00189307	0.00192541	0.00182695	0.00185498	0.00192541	0.00182695	0.00184066	0.00192541	0.00182695	0.00184066	0.00192541	0.00182695	0.00196841	0.00192541	0.00182695	0.00187878	0.0029558	0.0239848	0.215036
89152479	0.00651229	0.00711465	0.00922204	0.0097303	0.00690494	0.0097303	0.00838068	0.00651229	0.00751727	0.00903939	0.00766939	0.0212977	0.00907867	0.00675648	0.00952008	0.00652996	0.00654506	0.0147784	0.00781538	0.00651229	0.00762856	0.00673353	0.00832174	0.0188711	0.00922285	0.007204	0.0335354	0.00907992	0.558408	0.995681	0.998367
89152530	0.00625613	0.00650705	0.00951505	0.00818829	0.00654794	0.00818829	0.00885458	0.00625613	0.00681584	0.00951513	0.0066103	0.0201204	0.00947419	0.00637253	0.00855811	0.0064934	0.00627173	0.0101553	0.00951731	0.00625613	0.00715598	0.00665421	0.00749178	0.0159	0.0096553	0.00658226	0.0260846	0.00967967	0.391566	0.994362	0.998724
89152531	0.00573855	0.010872	0.00619511	0.00872339	0.0073655	0.00872339	0.0058839	0.00598924	0.0106704	0.00618972	0.0126313	0.0109294	0.00619516	0.0065319	0.00604558	0.00572076	0.00693057	0.0109294	0.00618119	0.0061192	0.00620048	0.00579101	0.0117615	0.0106779	0.0061673	0.0109311	0.00819737	0.00576174	0.984628	0.998558	0.998767
89152533	0.00457302	0.00490887	0.00505098	0.00506865	0.00457302	0.00506865	0.00596067	0.00457302	0.00490887	0.00504606	0.00457302	0.00533955	0.00799803	0.00457302	0.00506595	0.00564107	0.00457302	0.00490887	0.00496597	0.00457302	0.00490887	0.00512822	0.00457302	0.00550075	0.00941956	0.00457302	0.00496979	0.0072793	0.00872298	0.198251	0.942868
89155211	0.00416681	0.00417122	0.00417868	0.0044454	0.00416681	0.0044454	0.00430967	0.00416681	0.00417122	0.00420037	0.00416681	0.00437204	0.00440971	0.00416681	0.00425817	0.00420943	0.00416681	0.00424282	0.00415967	0.00416681	0.00420616	0.0045208	0.00416681	0.00445547	0.00461876	0.00416681	0.00463516	0.00469857	0.0238199	0.209366	0.961595
89158250	0.00409377	0.00372334	0.00375252	0.00383975	0.00409377	0.00383975	0.00402611	0.00409377	0.00372334	0.00380672	0.00409377	0.00388124	0.0039948	0.00409377	0.00373097	0.00392682	0.00409377	0.00373342	0.00374157	0.00409377	0.00373342	0.00389505	0.00409377	0.0040247	0.00420735	0.00409377	0.00380217	0.0047401	0.00525638	0.0880254	0.785473
89885981	0.00471491	0.00478034	0.0101885	0.0055197	0.00480354	0.0055197	0.0101822	0.00471491	0.00486111	0.0103502	0.00471491	0.006514	0.0113486	0.00471491	0.00527211	0.00514472	0.00471491	0.00535782	0.00775006	0.00471491	0.00491335	0.00527828	0.00498754	0.00860316	0.0160386	0.00471491	0.00708346	0.00925078	0.217438	0.962061	0.998792
90592575	0.00652737	0.00659317	0.00866904	0.00721137	0.00676861	0.00721137	0.00714927	0.00652737	0.00684204	0.00720521	0.00738584	0.00766439	0.00874477	0.00652737	0.00718739	0.00656251	0.00652737	0.00763725	0.00667098	0.00652737	0.00720471	0.00683201	0.00836878	0.00846077	0.00787526	0.00711632	0.0100869	0.00759459	0.346531	0.987107	0.998849
90592637	0.00461579	0.00638209	0.00489753	0.00524445	0.00515331	0.00524445	0.00470158	0.00461394	0.00557315	0.00471997	0.00574655	0.00610602	0.00482026	0.00472651	0.0049783	0.00461921	0.00469895	0.00528461	0.00468315	0.00474977	0.00542787	0.0046795	0.0065841	0.00617574	0.00483413	0.00554759	0.00621764	0.00472522	0.835162	0.996962	0.999194
90592717	0.00174185	0.0016673	0.00166633	0.00173989	0.00174185	0.00173989	0.00170878	0.00174185	0.0016673	0.0016635	0.00174185	0.0016673	0.00176185	0.00174185	0.0016673	0.00168483	0.00174185	0.0016673	0.0016635	0.00174185	0.0016673	0.00166768	0.00174185	0.00185068	0.0018857	0.00174185	0.0016673	0.00173001	0	0.0392358	0.355094
91214206	0.00428417	0.00444338	0.00698018	0.00569996	0.00441938	0.00569996	0.00611919	0.00428417	0.00453704	0.00634341	0.0043995	0.0115876	0.00625719	0.00434695	0.00530898	0.00458252	0.00428973	0.00558327	0.00625179	0.00428417	0.00471286	0.00458634	0.00488821	0.0103667	0.00704393	0.00439215	0.00873609	0.00643636	0.312331	0.991245	0.998555
91214232	0.00100321	0.0010579	0.00189667	0.00125589	0.00103826	0.00125589	0.00167472	0.00100201	0.00104651	0.00189668	0.00106768	0.00185301	0.00189827	0.00101453	0.00118444	0.00109048	0.0010028	0.00123233	0.00173298	0.00100258	0.00107363	0.00109608	0.00115689	0.0023628	0.00166584	0.00104858	0.00176439	0.00177734	0.244831	0.979598	0.999833
93007408	0.00637704	0.00660303	0.010516	0.00926966	0.00675223	0.00926966	0.00860342	0.00637704	0.00700233	0.0105515	0.00668517	0.0163748	0.010529	0.00642821	0.00806621	0.00671037	0.00641362	0.00948237	0.0105644	0.00642294	0.00712468	0.00683799	0.00744897	0.019349	0.0102568	0.00665785	0.0128993	0.00898452	0.411059	0.982772	0.998586
9625355	0.0352801	0.0413104	0.0414826	0.0404037	0.0352801	0.0404037	0.104124	0.0352801	0.0408929	0.10351	0.0352801	0.0554255	0.126917	0.0352801	0.0485149	0.0491003	0.0352801	0.0453135	0.057564	0.0352801	0.0408684	0.0490709	0.0352801	0.0555076	0.126962	0.0352801	0.0527295	0.10351	0.0566782	0.766716	0.976014
9625433	0.00499073	0.00465268	0.00474481	0.00464264	0.00499073	0.00464264	0.0048757	0.00499073	0.00465268	0.00476612	0.00499073	0.00464264	0.0048326	0.00499073	0.00469938	0.00495036	0.00499073	0.00465268	0.00469977	0.00499073	0.00465268	0.00480485	0.00595955	0.00471885	0.00595451	0.00499073	0.0047896	0.00562562	0.0178978	0.146165	0.877354
9625875	0.00195381	0.00193279	0.00197652	0.00193279	0.00195381	0.00193279	0.00203914	0.00195381	0.00193279	0.00197652	0.00195381	0.00193279	0.00201059	0.00195381	0.00193279	0.00201387	0.00195381	0.00193279	0.00197652	0.00195381	0.00193279	0.00197652	0.00351526	0.00193279	0.00210818	0.00195381	0.00193279	0.00198879	0.00369943	0.021564	0.184419
9625955	0.00218385	0.00242409	0.00369257	0.00285851	0.00226881	0.00285851	0.00292955	0.00218385	0.0023414	0.00368908	0.00231326	0.00502809	0.00346684	0.00222212	0.00274054	0.00224074	0.0021923	0.00306325	0.00345945	0.00219047	0.00240614	0.00233369	0.00251214	0.00526747	0.00367405	0.00229539	0.00463346	0.00314929	0.355796	0.976463	0.989808
9626243	0.00509526	0.00542661	0.00572865	0.00608193	0.00525505	0.00608193	0.00528961	0.00509526	0.00547748	0.00527846	0.00583641	0.00691184	0.00554087	0.00519431	0.00564485	0.00512789	0.0051284	0.00591357	0.00519683	0.00509526	0.00567162	0.00539545	0.00603879	0.00765941	0.00568265	0.00539628	0.00874765	0.00543523	0.394417	0.991753	0.99899
9626429	0.0927124	0.108021	0.22522	0.14513	0.0927124	0.14513	0.129699	0.0927124	0.108021	0.225282	0.0927124	0.208193	0.145095	0.0927124	0.144329	0.116436	0.0927124	0.135521	0.274774	0.0927124	0.108021	0.115858	0.0927124	0.181297	0.274601	0.0927124	0.158258	0.225282	0	0.722294	0.969383
9626510	0.0220017	0.0205522	0.0281711	0.0225622	0.0220017	0.0225622	0.0339323	0.0220017	0.0205522	0.0248873	0.0220017	0.0219971	0.0935163	0.0220017	0.0211386	0.0266301	0.0220017	0.0205522	0.0206066	0.0220017	0.0205522	0.0243294	0.0220017	0.0234135	0.0588684	0.0220017	0.0223496	0.0515959	0.0529879	0.514835	0.977936
9627257	0.0344109	0.0306151	0.03728	0.0352317	0.0344109	0.0352317	0.0428751	0.0344109	0.0306151	0.0371959	0.0344109	0.0374992	0.118048	0.0344109	0.0306151	0.0405887	0.0344109	0.0306151	0.0312008	0.0344109	0.0306151	0.0344089	0.0344109	0.0375047	0.0764406	0.0344109	0.0322278	0.085498	0.0554363	0.506756	0.984594
9627507	0.0210771	0.0210547	0.0240539	0.0252951	0.0210771	0.0252951	0.0253533	0.0210771	0.0210547	0.0347457	0.0210771	0.0295764	0.0786962	0.0210771	0.0219878	0.0250903	0.0210771	0.0214773	0.0313913	0.0210771	0.0210547	0.0254412	0.0210771	0.0336924	0.0579102	0.0210771	0.0262851	0.0786962	0.128527	0.825017	0.991827
9627909	0.0111005	0.011081	0.0117885	0.0114121	0.0111005	0.0114121	0.014232	0.0111005	0.0110631	0.0128975	0.0111005	0.0116426	0.0124241	0.0117337	0.0112015	0.0129098	0.0111005	0.0112676	0.0111763	0.0111005	0.0111074	0.0129511	0.0111005	0.0115601	0.024323	0.0111005	0.011932	0.0210356	0.0519486	0.520387	0.994323
9628002	0.00132583	0.00137311	0.0025108	0.00151235	0.00134687	0.00151235	0.00175994	0.00132583	0.00136028	0.00224946	0.00135295	0.00182857	0.00219503	0.00132583	0.00149598	0.00144518	0.00132583	0.00148572	0.00182902	0.00132871	0.00137673	0.00151703	0.00142837	0.00215877	0.00237618	0.00134211	0.00184828	0.002671	0.163192	0.896225	0.989931
9628660	0.0110261	0.011453	0.0203612	0.0123569	0.0119651	0.0123569	0.0143212	0.0110261	0.0112582	0.0173541	0.0115752	0.0154878	0.0197439	0.0110261	0.012142	0.0114778	0.0110261	0.0123069	0.0165517	0.0110261	0.0114071	0.0123093	0.0135948	0.0229494	0.017492	0.0113766	0.0158034	0.018207	0.214775	0.963648	0.995129
9628932	0.00127682	0.00128976	0.00133742	0.00132049	0.00127682	0.00132049	0.00149495	0.00127682	0.00128976	0.00132194	0.00127682	0.00132883	0.00179493	0.00127682	0.00129378	0.00145711	0.00127682	0.00128976	0.00129523	0.00127682	0.00128976	0.00133514	0.00127682	0.00145182	0.00215112	0.00127682	0.00131795	0.00190799	0.0134427	0.200695	0.931788
9629143	0.0681559	0.0519802	0.0503698	0.050534	0.0669631	0.050534	0.0504369	0.0691401	0.0505354	0.0504357	0.0682139	0.0519468	0.0504526	0.0507772	0.0504652	0.0504357	0.0529602	0.0504658	0.0504357	0.0518921	0.0556126	0.0521593	0.0691883	0.0519465	0.051136	0.0691883	0.0506721	0.0505821	0.992618	0.995079	0.996514
9629267	0.00157338	0.00159384	0.00175028	0.00165255	0.00157338	0.00165255	0.00204676	0.00157338	0.00159384	0.00177447	0.00157338	0.00173089	0.00208414	0.00157338	0.00162183	0.00190972	0.00157338	0.0016055	0.00158933	0.00157338	0.00159384	0.00178204	0.00167266	0.00187502	0.00333643	0.00157338	0.00172893	0.0035929	0.0442079	0.349948	0.876902
9629378	0.00166655	0.00160687	0.00163322	0.00160687	0.00166655	0.00160687	0.00172085	0.00166655	0.00160687	0.00162799	0.00166655	0.00162078	0.00174018	0.00166655	0.00160687	0.00171645	0.00166655	0.00160687	0.00161689	0.00166655	0.00160687	0.00164271	0.00166655	0.00172062	0.00203065	0.00166655	0.0016449	0.00197731	0.00740833	0.126723	0.787135
9629524	0.0133493	0.0271964	0.0144493	0.016518	0.015501	0.016518	0.0134402	0.0129325	0.0292332	0.0135563	0.0208649	0.0267138	0.0140519	0.0140606	0.0136571	0.012717	0.0142589	0.023125	0.0137153	0.0133099	0.0143485	0.012893	0.0250134	0.0228432	0.0144573	0.0179521	0.0212318	0.0129436	0.880835	0.986662	0.99757
9629644	0.0229962	0.0206382	0.0230311	0.0206382	0.0229962	0.0206382	0.028709	0.0229962	0.0206382	0.0222226	0.0229962	0.0217772	0.0404975	0.0229962	0.0211245	0.0235866	0.0229962	0.0206382	0.0205435	0.0229962	0.0206382	0.0226738	0.0229962	0.0227427	0.050362	0.0229962	0.0211775	0.0426905	0.0340777	0.350358	0.988919
9629653	0.00859633	0.00869943	0.00866515	0.00879923	0.00893265	0.00879923	0.00869337	0.00859981	0.00882885	0.0086957	0.00880088	0.00880441	0.00872831	0.00862082	0.00867364	0.00865569	0.00862082	0.00871036	0.0086587	0.00892094	0.0093062	0.008757	0.00930723	0.00909487	0.00865097	0.0108054	0.0088465	0.00875195	0.2563	0.984359	0.997961
9629732	0.00169074	0.00166985	0.00170197	0.00166985	0.00169074	0.00166985	0.00177893	0.00169074	0.00166985	0.00170004	0.00169074	0.00166985	0.00189389	0.00169074	0.00168544	0.00174624	0.00169074	0.00166985	0.00169439	0.00169074	0.00166985	0.00170983	0.00169074	0.00174818	0.00203481	0.00169074	0.00166985	0.00191047	0.00271984	0.0586276	0.580397
9629818	0.00182089	0.00183156	0.00225	0.00198024	0.00182089	0.00198024	0.00214322	0.00182089	0.00183013	0.00215881	0.00185512	0.00213602	0.00234952	0.00183635	0.0018868	0.00192357	0.00182089	0.00187818	0.00220874	0.00182089	0.00184505	0.00213549	0.00192132	0.00229428	0.00296214	0.0018707	0.00214608	0.00250313	0.0715738	0.603115	0.898005
9630125	0.00183277	0.00286604	0.00220726	0.00224583	0.00204571	0.00224583	0.0020347	0.00183163	0.00361544	0.0022095	0.00239129	0.00634099	0.00220727	0.00192999	0.00242118	0.00183267	0.00188356	0.00571564	0.00220663	0.00184597	0.00224244	0.00186989	0.00266182	0.00411252	0.00220727	0.00224123	0.00614249	0.00196446	0.80082	0.999554	0.999702
9630327	0.00722249	0.00735464	0.00767434	0.0076957	0.00722249	0.0076957	0.00810236	0.00722249	0.0073591	0.00777523	0.0100786	0.00779478	0.00809114	0.00722249	0.00740055	0.00768592	0.00722249	0.00742685	0.00741501	0.00722249	0.00738029	0.00764825	0.00722249	0.00775071	0.00941697	0.00722249	0.00742568	0.00903427	0.0237252	0.360164	0.991963
9630386	0.00497859	0.00513784	0.00958149	0.00569509	0.00516287	0.00569509	0.00734563	0.00497859	0.0051221	0.00858648	0.00537311	0.00574815	0.0096682	0.00506879	0.00566926	0.00522901	0.00497859	0.00592212	0.00552268	0.00497859	0.0053018	0.00551423	0.00595206	0.00822981	0.0097356	0.00517708	0.00741656	0.00703942	0.209663	0.968089	0.999227
9630464	0.00535849	0.00541459	0.0106193	0.00601737	0.00560295	0.00601737	0.00646625	0.00535849	0.00529867	0.0129868	0.00535849	0.00689087	0.0136465	0.00535849	0.00577614	0.00638846	0.00535849	0.005646	0.00945635	0.00535849	0.00535439	0.00624729	0.00561175	0.00902178	0.0112531	0.00535849	0.00724144	0.0125533	0.161876	0.904302	0.998296
9630525	0.00877025	0.00972132	0.00943765	0.00972132	0.00877025	0.00972132	0.00959813	0.00877025	0.00972132	0.00943765	0.00877025	0.00972132	0.00996759	0.00877025	0.00972132	0.00966223	0.00877025	0.00972132	0.00944269	0.00877025	0.00972132	0.00953333	0.00877025	0.00972132	0.0105196	0.00877025	0.00972132	0.00993541	0.0130596	0.0461108	0.626173
9630566	0.00774387	0.00795767	0.00789403	0.00818043	0.00792596	0.00818043	0.0078221	0.00783604	0.00813046	0.00780922	0.0081672	0.00835916	0.00795366	0.00791298	0.00777202	0.0077517	0.00799475	0.00779112	0.00776126	0.00801639	0.00925193	0.00799316	0.00950464	0.00819799	0.00788939	0.00864852	0.00840171	0.00783759	0.708824	0.990206	0.998614
9630966	0.00154614	0.00151975	0.00152441	0.00152072	0.00154614	0.00152072	0.00155976	0.00154614	0.00151975	0.00152516	0.00154614	0.00153123	0.00156972	0.00154614	0.00153197	0.00156425	0.00154614	0.00151975	0.00152441	0.00154614	0.00151975	0.00154537	0.00154614	0.00157555	0.00164684	0.00154614	0.00153922	0.00166915	0.00940104	0.0859071	0.726724
9631195	0.00225115	0.00227623	0.00237798	0.00229715	0.00225115	0.00229715	0.00278348	0.00225115	0.00227623	0.0023555	0.00225115	0.00231334	0.00271876	0.00225115	0.00228622	0.00273593	0.00225115	0.00227623	0.0022673	0.00225115	0.00228178	0.00241879	0.00225115	0.00246713	0.00423779	0.00225115	0.00238981	0.00395033	0.0284294	0.259268	0.970427
9631294	0.0010879	0.00104099	0.00107018	0.00105791	0.0010879	0.00105791	0.00110978	0.0010879	0.00104099	0.00105519	0.0010879	0.00104099	0.00124154	0.0010879	0.00104258	0.00112269	0.0010879	0.00104099	0.00104461	0.0010879	0.00104099	0.00107458	0.0010879	0.00107598	0.00123763	0.0010879	0.00105315	0.00123228	0.00546756	0.0596434	0.362705
9632287	0.0542254	0.0545427	0.0546396	0.0545744	0.0555862	0.0545744	0.0543196	0.0556697	0.0545772	0.0543634	0.0545614	0.0548028	0.0544802	0.0547335	0.0543292	0.0542849	0.0544659	0.0543362	0.0542926	0.057879	0.0575025	0.0559305	0.0565494	0.0543086	0.0542811	0.057128	0.0549655	0.0544659	0.987194	0.98631	0.992272
9632857	0.0243658	0.0263082	0.0411834	0.0309129	0.0284144	0.0309129	0.0377511	0.0243658	0.0260798	0.0423653	0.027527	0.0509971	0.0411956	0.0243658	0.0278986	0.0252935	0.0243658	0.0330644	0.0411956	0.0243658	0.0269893	0.0260433	0.0332044	0.0450188	0.0417899	0.0293184	0.0402448	0.0423784	0.275722	0.983332	0.995932
9632893	0.00682366	0.00666467	0.00657338	0.0069232	0.00682366	0.0069232	0.00672281	0.00682366	0.00667202	0.00663917	0.00682366	0.00666934	0.00666656	0.00682366	0.00666477	0.00672617	0.00682366	0.00666477	0.00657836	0.00682366	0.00669878	0.00668098	0.00682366	0.00670897	0.00707422	0.00682366	0.00671885	0.00712029	0.00901793	0.125555	0.768504
9632937	0.00596119	0.00607223	0.00676	0.00647497	0.00596119	0.00647497	0.00664454	0.00596119	0.00610325	0.00654978	0.0059648	0.00627847	0.0072533	0.00607489	0.00630921	0.00626783	0.00607489	0.00622132	0.00665972	0.00596119	0.00609847	0.00675197	0.00649781	0.00665198	0.00759826	0.0059648	0.00695912	0.00700724	0.121849	0.787918	0.998724
9633000	0.00561503	0.00613519	0.00971145	0.00730346	0.00585188	0.00730346	0.00765415	0.00561503	0.00586053	0.00886156	0.00607401	0.0121118	0.00970974	0.00567473	0.00669246	0.00579035	0.00561503	0.00718082	0.00802812	0.00561503	0.00599872	0.00607604	0.00657886	0.0131374	0.00969941	0.00596428	0.0102774	0.00891858	0.30917	0.983967	0.999086
9633069	0.00157759	0.00151474	0.00151865	0.00159356	0.00157759	0.00159356	0.0015393	0.00157759	0.00151474	0.00151889	0.00157759	0.00156106	0.00154494	0.00157759	0.00151474	0.00153088	0.00157759	0.00151474	0.00151619	0.00157759	0.00151474	0.00153232	0.00157759	0.00167355	0.00164668	0.00157759	0.00156818	0.00162072	0.00297938	0.0595137	0.498279
9633550	0.00684384	0.00694946	0.00695442	0.00724296	0.00709763	0.00724296	0.00681082	0.00684384	0.00696603	0.00680333	0.00744626	0.00741091	0.00690807	0.0068989	0.00701092	0.00675729	0.00684548	0.00708	0.00678397	0.00684384	0.00748188	0.0068176	0.00760459	0.00776479	0.00692412	0.00729367	0.00784347	0.00687112	0.315957	0.990609	0.998741
9634119	0.00598339	0.00623937	0.00641209	0.00674266	0.00616691	0.00674266	0.00623389	0.00598339	0.00631562	0.00619769	0.00620844	0.00696386	0.00638571	0.00598381	0.00642521	0.0061156	0.00601276	0.00657384	0.00618911	0.00597531	0.00676184	0.00643472	0.00636593	0.00791424	0.00657274	0.00626569	0.00768461	0.00635961	0.208927	0.985424	0.999068
9634155	0.00624791	0.00633476	0.00681928	0.00669244	0.00641032	0.00669244	0.00636425	0.00624791	0.00626559	0.00634364	0.00639636	0.00764502	0.00644634	0.00641032	0.00650438	0.00626091	0.00624791	0.00662527	0.00632912	0.00628019	0.00656979	0.00661679	0.00695409	0.00797803	0.00650116	0.00641094	0.00822508	0.00647657	0.24854	0.968237	0.998037
9634221	0.00180725	0.00180207	0.00182564	0.00184411	0.00180725	0.00184411	0.00194184	0.00180725	0.00180207	0.00182533	0.00180725	0.00185783	0.00215508	0.00180725	0.00180888	0.00192954	0.00180725	0.00180207	0.00181646	0.00180725	0.00180207	0.00184095	0.00192261	0.00192343	0.00247072	0.00180725	0.00183096	0.00227735	0.0146817	0.13257	0.812818
9634626	0.00689562	0.00696831	0.00819179	0.00769744	0.00700585	0.00769744	0.00770463	0.00689562	0.00702726	0.00784535	0.00738928	0.00766612	0.00951035	0.00689562	0.00744402	0.007054	0.00689562	0.00752452	0.00748993	0.00689562	0.00742684	0.00767829	0.00734475	0.0083198	0.0104043	0.00705821	0.00868678	0.00875919	0.192043	0.943636	0.99766
9634679	0.000846939	0.000847333	0.000854169	0.000847333	0.000846939	0.000847333	0.000885264	0.000846939	0.000847333	0.000853374	0.000846939	0.000847333	0.000911765	0.000846939	0.000847333	0.000864477	0.000846939	0.000847333	0.000852944	0.000846939	0.000847333	0.000854635	0.000846939	0.000857949	0.000959073	0.000846939	0.000847333	0.000897222	0.00374993	0.0369066	0.376514
9634948	0.0536971	0.054238	0.0552194	0.0540227	0.0539854	0.0540227	0.0538925	0.0535608	0.0540409	0.05394	0.053209	0.054217	0.0539611	0.0533731	0.0539396	0.0538863	0.0533731	0.053943	0.0538863	0.0545855	0.0571796	0.0556082	0.0544795	0.0544296	0.053849	0.0546392	0.0540992	0.0539369	0.982687	0.992768	0.995179
9634983	0.00627193	0.00619098	0.00670907	0.00653143	0.00645888	0.00653143	0.0064105	0.00627193	0.00632531	0.00639752	0.00647011	0.00658346	0.00688252	0.00627193	0.0062817	0.00623179	0.00627193	0.00628609	0.00638961	0.00627193	0.00681918	0.00655685	0.00709521	0.00664115	0.00657274	0.00642098	0.0074875	0.00657949	0.199186	0.906223	0.997915
9635165	0.0063042	0.00575469	0.00600585	0.00580904	0.0063042	0.00580904	0.0059894	0.0063042	0.00582313	0.00594941	0.0125842	0.00582313	0.00597605	0.0063042	0.00576375	0.00594708	0.0063042	0.0057084	0.00594256	0.0063042	0.00577281	0.00602379	0.0126084	0.00571242	0.0059511	0.0120528	0.00583319	0.00594782	0	0.0840318	0.649187
9635250	0.00140041	0.00138675	0.00137689	0.0014187	0.00140041	0.0014187	0.00146014	0.00140041	0.00138675	0.0013736	0.00140041	0.00141749	0.00157113	0.00140041	0.00139304	0.00141658	0.00140041	0.00138675	0.00137189	0.00140041	0.00138675	0.00137519	0.00152555	0.00151831	0.0017285	0.00140041	0.00138675	0.00157259	0.0133215	0.0862348	0.691943
9635581	0.00435471	0.00439377	0.00573648	0.00475318	0.00449668	0.00475318	0.0053027	0.00435471	0.00440526	0.00592542	0.00435471	0.0050835	0.00798801	0.00438398	0.00463854	0.00520996	0.00435471	0.0044998	0.00693261	0.00435471	0.00438807	0.00520748	0.00442807	0.00532565	0.0074738	0.00435471	0.00508705	0.00750359	0.119025	0.785095	0.999238
9635677	0.00547121	0.0056014	0.00559444	0.00609687	0.005908	0.00609687	0.00548898	0.00547121	0.00549882	0.00548928	0.00591395	0.00615241	0.00562662	0.00556282	0.00564065	0.00541586	0.00547121	0.00583802	0.00544345	0.00553452	0.00603624	0.00556103	0.0062447	0.00600209	0.00575694	0.00573046	0.00613133	0.00555246	0.186256	0.985516	0.998729
96980809	0.0013095	0.00129322	0.00131152	0.00131183	0.00134676	0.00131183	0.00148113	0.0013095	0.00129322	0.0013148	0.0013095	0.0013395	0.00175998	0.0013095	0.00130467	0.00143663	0.0013095	0.00129819	0.00129512	0.0013095	0.00129322	0.00132608	0.00135293	0.00139995	0.00204453	0.0013095	0.00133342	0.00178794	0.017616	0.160512	0.90438
9910036	0.0200901	0.0212114	0.0251063	0.0219708	0.0200901	0.0219708	0.0316778	0.0200901	0.0212114	0.0239414	0.0200901	0.023266	0.0446734	0.0200901	0.0214958	0.0269535	0.0200901	0.0212114	0.0210719	0.0200901	0.0212114	0.0242361	0.0200901	0.0272635	0.0362274	0.0200901	0.0258376	0.0413964	0.0722127	0.487393	0.987907
9964314	0.00106444	0.00105851	0.0011358	0.00112188	0.00106444	0.00112188	0.00120933	0.00106444	0.0010577	0.00111744	0.00106444	0.00112209	0.00143489	0.00106444	0.00107218	0.00120234	0.00106444	0.00105858	0.00105918	0.00106444	0.00106004	0.00111991	0.00106444	0.0012181	0.00143855	0.00106444	0.00112035	0.00139185	0.0161236	0.114264	0.424627
9964607	0.0061323	0.00615481	0.00645144	0.00639432	0.0061323	0.00639432	0.00738703	0.0061323	0.00615481	0.00634367	0.0061323	0.00626557	0.0100397	0.0061323	0.00615481	0.00707166	0.0061323	0.00615481	0.00618774	0.0061323	0.00615481	0.00645744	0.0061323	0.00678211	0.0118658	0.0061323	0.00629147	0.00874586	0.0199759	0.215951	0.96877
