# Supplementary material for: Fragmentation and Coverage Variation in Viral Metagenome Assemblies, and Their Effect in Diversity Calculations
Source: Front Bioeng Biotechnol. 2015 Sep 17;3:141. doi: 10.3389/fbioe.2015.00141 (PMC4585024; doi:10.3389/fbioe.2015.00141)
Supplement: Supplementary file 7 [file Table_7.XLSX]

## Sheet: Fragmentation
GI	Ray 0.5M	Ray 0.05M	Ray 5M	Meta-IDBA 0.05M	Meta-IDBA 0.5M	Meta-IDBA 5M	SoapDeNovo 0.05M	SoapDeNovo 0.5M	SoapDeNovo 5M	CLC 0.05M	CLC 0.5M	CLC 5M	Velvet 0.05M	Velvet 0.5M	Velvet 5M	Metavelvet 0.05M	Metavelvet 0.5M	Metavelvet 5M	MIRA 0.05M	MIRA 0.5M	MIRA 5M	SPAdes 0.05M	SPAdes 0.5M	SPAdes 5M	MEGAHIT 0.05M	MEGAHIT 0.5M	MEGAHIT 5M	Ideal Assemblie 0.05M	Ideal Assemblie 0.5M	Ideal Assemblie 5M
10140926	0.169882	0	17.7428	0.0109564	0.84893	21.2591	0	0.0923221	24.7814	0	1.58611	24.6912	0	0.73507	20.0277	0	0.584888	24.7032	0	0.161874	17.6132	0.046697	1.75428	24.6995	0.00361387	1.43008	24.8171	0.202867	2.52485	25.3064
108861984	0.0517968	0	9.14237	0	0.270091	8.5487	0	0.0427847	8.33419	0.0352146	0.451346	7.38686	0.0233637	0.189523	3.9156	0	0.177447	5.42325	0	0.0531936	7.85829	0.0352371	0.751763	11.7801	0	0.69003	9.80716	0.0819196	1.30787	13.6034
109255272	0	0	2.41319	0	0.0404641	4.85616	0	0	3.02429	0	0.138411	6.58274	0	0.0284309	4.76839	0	0.00902493	0.00461274	0	0	2.72641	0.019893	0.237131	6.76141	0	0.0829625	6.76515	0.0484385	0.608242	7.16972
109287878	0.00225536	0	4.05473	0.00509681	0.0883935	6.78083	0	0.00225536	5.48356	0	0.150968	7.31726	0	0.0546939	6.12434	0	0.00987964	0.0791941	0	0.00446886	4.39404	0.00795395	0.334212	8.32184	0	0.178885	8.6626	0.0757143	0.853925	9.39221
109289936	0	0	1.82824	0	0	3.2842	0	0	1.21529	0	0.0740333	4.68976	0	0.0140768	3.15259	0	0	0	0	0	1.3591	0.013903	0.0753367	4.63024	0	0.0594062	4.6477	0.0430123	0.414048	5.29002
109289986	0.002793	0	1.33566	0.0028797	0.0329339	2.93019	0	0	1.30055	0	0.0681839	4.43231	0	0.0334851	2.92097	0	0.0147205	0	0	0.00291686	1.03074	0	0.143007	4.65584	0	0.0551664	4.42885	0.0309522	0.443493	5.20795
109302753	0.00617591	0	0.0328666	0	0	0.105407	0	0	0.034867	0	0.0127277	0.0729965	0	0	0.0134393	0	0	0	0	0.00663239	0.177812	0	0	0.0269055	0	0	0.387082	0.0272008	0.236833	3.07549
109392186	0.00886512	0	0.155034	0	0.0082319	0.78692	0	0.0334377	0.289576	0	0.0164286	0.68367	0.00911138	0.00884753	0.257458	0	0	0	0	0.00779216	0.961162	0	0.0168332	1.35063	0	0.0354605	1.37615	0.0331563	0.402642	4.89197
109392353	0	0	28.304	0.0194327	0.569847	27.8411	0	0.224998	28.582	0	0.21417	25.2234	0	0.597701	12.5132	0	0.642257	25.9115	0	0.49097	15.9721	0.00696351	1.26507	30.4846	0.0203244	1.34024	29.5427	0.264868	3.17753	32.1582
109392453	0.112802	0	44.0249	0.0472265	1.36628	44.3966	0	0.81753	44.8937	0.106596	1.87832	34.6777	0	1.83075	27.2945	0	2.34511	37.1906	0	0.973505	25.6012	0.19542	2.8724	44.855	0.0468999	3.154	44.4278	0.398736	4.56549	45.674
109393216	0.00948194	0	0.00303058	0	0.0248364	0.0340257	0	0	0.0250966	0.00629528	0.0193801	0.022092	0	0.0213636	0.0252136	0	0.0311252	0	0	0.0118752	0.0798031	0.00628227	0.00976809	0.0199394	0	0.0161804	0.0128117	0.00981361	0.116359	1.4728
109521437	0	0	0.780778	0.00614475	0	1.69169	0	0	0.372955	0	0.0568198	2.93835	0	0.0117923	1.7414	0	0.0117923	0	0	0	0.514004	0.00614475	0.0950396	2.99884	0	0.0188167	2.69559	0.0197091	0.291633	3.70602
109521758	2.18969	0.00695065	63.3844	0.0644907	4.22092	54.8651	0	1.86733	50.4702	0.105391	4.84073	62.667	0.0436834	3.75138	35.4071	0	4.87255	62.5972	0	2.49222	34.9286	0.224117	5.82344	63.0515	0.0886468	5.79673	59.8636	0.499673	5.77439	57.6679
109521840	0	0	0.0134523	0.00670441	0	0.104737	0	0.00712434	0.155983	0	0	0.056459	0	0	0.0504931	0	0	0	0	0.0137853	0.177761	0	0.0159574	0.228225	0	0.0130613	0.357216	0.0221694	0.403293	4.5092
109522567	0	0	0.00798	0	0.00764042	0.0293732	0	0	0.0166854	0	0.0388504	0.0149104	0	0	0	0	0	0	0	0	0.148379	0	0.0239863	0.0372606	0	0.00808804	0.0223347	0.00754781	0.0771605	1.06552
109638461	0	0	0.00195147	0	0	0.0435346	0	0	0.001956	0	0.00201939	0.0646929	0	0	0.0332293	0	0	0	0	0	0.02934	0	0.00481755	0.129209	0	0	0.0440371	0.00248122	0.0419453	0.42749
109638594	0	0	0.0208972	0	0.00203623	0.2165	0	0	0.0145297	0	0.0069715	0.396111	0	0.00452543	0.170953	0	0	0	0	0	0.0310956	0	0.0153235	0.577543	0	0	0.364735	0.00828728	0.104814	1.29047
11038431	0	0	1.53233	0	0.0508428	3.98239	0	0.00415925	1.98304	0	0.0556233	5.20533	0	0.01494	3.82377	0	0	0	0	0	2.08172	0.00766696	0.173901	5.60986	0	0.0597901	5.47906	0.0555627	0.545256	6.26645
11068003	0	0	0.195507	0	0.0426935	0.649442	0	0	0.071476	0	0.0194061	1.38656	0	0	0.713512	0	0	0	0	0	0.323825	0	0.0542778	1.70579	0	0.00484163	1.41347	0.0192378	0.192329	2.51552
110804020	29.183	0.378741	291.089	1.10391	25.7071	260.645	0.19193	29.1671	287.671	1.90793	29.1835	291.089	1.01053	21.9454	6.31944	0.956211	29.1949	290.819	0.385619	19.3822	156.551	2.13601	28.9737	286.181	1.83913	28.465	251.451	2.9178	29.5218	293.767
111146921	0.554397	0	36.1081	0.0103386	1.4691	36.4365	0	0.381641	36.9378	0.0103158	2.88743	36.9948	0.0113383	1.37089	30.5441	0	1.33792	36.9948	0	0.365372	22.7516	0.0665076	3.0576	51.8515	0.0111338	2.51059	37.0163	0.314474	3.74308	37.3384
113195177	0	0	0.266478	0.0049331	0.0426912	1.81089	0	0	0.309073	0	0.0625095	3.09169	0	0.0198637	0.999081	0	0.00244888	0.00244888	0	0	0.603272	0.00236809	0.129482	3.68196	0	0.0521182	3.23267	0.0222217	0.263812	3.18814
114679849	0	0	0.134872	0	0.014312	0.925352	0	0	0.156438	0	0.00846817	1.6514	0	0	0.872579	0	0	0	0	0	0.203516	0.00601044	0.048018	2.11131	0	0.0174541	1.66658	0.0234348	0.223618	2.91379
114680053	0	0	0.00311717	0	0	0.0890736	0	0	0.00325852	0	0	0.199841	0	0.00374953	0.06921	0	0	0	0	0	0.0175871	0	0	0.29564	0	0	0.194283	0.00372721	0.0677221	0.765059
115298502	0	0	0	0	0	0.0243242	0	0	0	0	0	0.00650642	0	0	0.0221448	0	0	0	0	0	0.00301424	0	0.00340934	0.07635	0	0	0.0186908	0	0.0250379	0.314615
115304210	21.2935	0	170.797	0.734915	6.76435	93.3105	0.033324	8.26855	83.2768	0.499229	16.7257	152.375	0.315965	1.5028	1.06174	0.396384	1.73085	14.5357	0.396068	13.0192	138.113	1.81674	16.1964	183.684	1.16014	12.009	103.43	2.02772	20.7166	206.792
115304270	0.0401703	0	15.8744	0	0.128877	16.0709	0	0	15.8674	0	0.565701	16.6381	0	0.206052	14.2272	0	0.115725	16.6346	0	0.0601048	11.9934	0.0385499	0.779666	0	0	0.53367	16.6346	0.151374	1.6405	16.7794
115315572	0.762701	0	73.7673	0.143658	3.3548	60.3873	0	4.25336	58.8647	0.0655851	1.72891	68.4191	0	2.07624	12.6309	0	2.45018	25.1268	0.0505736	3.73271	50.7314	0.213078	3.38915	64.9271	0.150869	5.29322	64.3219	0.758374	8.6154	86.2626
115315628	10.9462	0	146	0.941245	10.5608	68.5933	0.305322	11.3435	52.9054	0.730776	12.6026	120.93	0.288493	2.53204	1.4048	0.411139	3.59677	19.3687	0.378829	15.0959	103.913	0.575784	26.5111	188.437	0.86832	15.2819	100.207	1.70513	17.835	177.545
116221992	0.0155052	0	0.277084	0	0.025117	0.718666	0	0.0155052	0.384907	0	0.00828381	0.562685	0	0.016468	0.734802	0	0	0	0	0.0082008	0.448986	0	0.0999701	1.23844	0	0.100584	1.43795	0.0320562	0.381404	4.86181
116326222	0.634475	0	44.5891	0.0398397	2.23297	28.5234	0	0.50082	18.3212	0.0470854	3.26523	38.4914	0.00930134	1.40528	6.97995	0	2.03544	28.635	0	0.940931	27.8356	0.111502	3.896	43.5036	0.0439207	3.60263	31.4727	0.311152	3.89652	38.9772
116326687	0	0	0.109153	0	0.00796856	0.491379	0	0	0.0895041	0	0.0113869	1.24145	0	0.00862351	0.625242	0	0	0	0	0	0.0906244	0	0.0377114	1.48885	0	0.00564751	1.22072	0.0110307	0.206005	2.34326
117530171	0	0	4.76615	0.00310902	0.086374	6.38966	0	0	4.25689	0	0.147185	7.86866	0	0.042237	6.02942	0	0.00306584	0.058473	0	0	3.56463	0.0126335	0.263934	7.86285	0	0.116668	7.82585	0.0348716	0.759094	8.3256
117676329	0.0143468	0	0.528096	0	0	0.61431	0	0.0280029	0.525891	0	0.0901193	0.684609	0	0.0111586	0.471692	0	0.0250007	0.0405431	0	0.0900927	0.394325	0	0.0645076	0.926167	0	0.0496294	1.0318	0.0650921	0.567656	6.53107
118197620	0	0	5.60287	0	0.0668561	7.05974	0	0	5.05874	0	0.212152	8.63301	0	0.029218	6.38796	0	0.00336676	0.105544	0	0	4.14655	0.00985089	0.375364	7.20285	0	0.148964	8.55423	0.0642769	0.81347	8.95704
118430711	0	0	12.2588	0	0.44356	12.1764	0	0	11.1456	0	0.589613	14.1927	0	0	11.0548	0	0	13.1379	0	0	8.69063	0	0.735815	13.9778	0	0.450615	14.0425	0	1.40678	14.2334
118430724	0	0	0	0	0.0215869	0	0	0	0.0809219	0	0.0338295	0	0	0	0	0	0	0	0	0	0	0.0115006	0.0216101	0	0	0	0.0107819	0.0113847	0.184961	2.1832
118496614	0	0	1.21438	0	0.0555192	2.40086	0	0	0.947363	0	0.063314	3.34144	0	0.0120969	2.32422	0	0.00462271	0	0	0.00140705	0.952559	0.00156892	0.13781	4.0736	0	0.0558461	3.75465	0.0378689	0.408115	4.72602
118725053	0.0343615	0	5.01294	0.0113252	0.0553324	5.15138	0.00996346	0.21527	4.88713	0.0107351	0.194299	5.3632	0	0.0118245	2.48185	0	0.0781871	4.72502	0	0.325299	5.91067	0.0449831	0.714419	2.79208	0.0446654	0.240417	6.73959	0.157259	1.96789	19.5027
119443652	0.366899	0	0.0776245	0.0425798	0.493346	0.404775	0	0.334931	0.70591	0.0435606	0.249482	0.242994	0	0.315581	0.111978	0	0.206857	0.45139	0.0107676	0.16644	0.939697	0.043739	0.0117039	0.111131	0.0648951	0.635954	0.632811	0.149787	2.07419	20.9655
119952179	0.165453	0	20.2341	0	0.551694	19.6596	0	0.142574	23.7405	0.0139552	1.44792	23.8259	0.00674241	0.607629	21.483	0	0.454236	23.8266	0	0.0964748	17.2089	0.0285519	1.71897	23.3397	0	1.24601	23.8196	0.156757	2.37844	23.935
119953678	0	0	6.50864	0.0117918	0.15357	8.4245	0	0.021672	8.6544	0.0113772	0.194127	9.25677	0	0.178121	5.30083	0	0.158038	7.4816	0	0.0445877	6.83717	0	0.375357	8.80272	0.0116076	0.380769	10.9606	0.0997697	1.47798	15.7332
119953744	0	0	5.17068	0.00330502	0.101938	6.65619	0	0.00188858	4.75547	0	0.196083	8.03357	0	0.0606151	6.11593	0	0.0153412	0.0787372	0	0.00309325	3.86045	0.0197155	0.333755	8.24235	0	0.152302	8.32905	0.0581398	0.801067	8.77334
119967833	1.69124	0	60.305	0.0221385	4.52403	47.7783	0	1.92786	36.8025	0.105379	4.36364	53.6063	0.0112622	3.05947	12.2093	0	4.60968	36.9986	0	2.56021	37.4372	0.218251	5.58028	59.7081	0.0797893	5.82643	51.2533	0.531573	6.08808	60.9967
12085135	1251.31	125.838	12490.6	125.949	425.645	24.9493	125.838	517.843	0	125.953	1251.31	12488.9	19.8002	0	0.558555	125.953	0	0	65.8226	677.861	4907.84	125.839	1250.53	12488.9	125.838	679.455	2693.41	126.76	1262.93	12623.9
12248100	322.503	32.5065	3223.85	29.5382	316.322	1.41961	32.5789	322.471	1.94765	32.6517	323.054	3223.83	24.7391	6.24994	0	32.42	131.531	7.85243	20.5608	173.322	1750.55	32.5419	323.049	3157.21	32.6042	282.997	379.69	33.0297	325.563	3257.7
122891714	0	0	0	0	0	0.0110482	0	0	0	0	0	0	0	0	0	0	0	0	0	0	0.0343927	0.0445164	0	0.0119265	0.0120883	0	0.0335144	0.0121114	0.0676991	1.54196
122891784	1.25161	0	28.7231	0	1.59101	22.849	0	1.04316	23.1369	0.0323229	1.50451	20.7727	0.0311677	1.04991	9.75844	0	1.478	18.5446	0.0111363	0.964905	16.1356	0.0112518	1.83434	24.089	0.117023	2.98907	26.0746	0.277783	4.06072	40.626
123318702	0.00698732	0	3.38878	0.00356259	0.206768	4.04877	0	0.00359887	4.61959	0	0.298155	4.20397	0	0.142322	2.90104	0	0.103293	1.55845	0	0.0257	4.49336	0.00732109	0.501208	5.76112	0	0.303365	6.05711	0.0409662	0.862568	8.60751
124300942	17.5162	0.114523	172.505	0.649425	13.4745	139.216	0.127065	13.7653	141.941	1.1717	13.8751	142.382	0.723813	11.3768	1.18877	0.709483	12.392	125.573	0.487443	20.8416	72.7375	1.17357	12.8071	79.4526	1.21887	14.2338	125.702	3.82859	38.331	383.213
124378202	0	0	8.46769	0	0.451767	6.05285	0	0	8.2773	0	0.308182	10.8574	0	0	5.86055	0	0	0.930277	0	0	8.23782	0	0.307864	10.7268	0	0.144858	10.5358	0.17383	0.459726	11.0197
125745044	0	0	0	0	0	0.0270247	0	0	0	0	0	0.0425245	0	0.00289531	0.0254394	0	0	0	0	0	0	0	0.00567255	0.163964	0	0.00285595	0.061195	0.00280536	0.0307296	0.419825
126010846	0.952614	0	60.8471	0.113674	4.29146	60.7281	0	2.19159	60.9294	0.0770741	5.27157	60.9298	0.039113	3.90787	50.5299	0.0126712	4.53106	60.8473	0	2.49132	33.9116	0.192973	5.66974	60.8428	0.115533	5.42558	60.8473	0.485771	6.1814	61.6671
126010934	0.0120279	0	10.1057	0.0276048	0.236056	11.6534	0	0	10.7564	0.0208106	0.450818	12.9599	0	0.217137	10.821	0	0.135649	4.50234	0	0.0196368	7.82091	0.0426017	0.698295	6.89875	0.0208382	0.362453	12.9518	0.106594	1.23107	13.2515
126011062	0.329786	0	29.2865	0.060761	0.729521	25.6247	0	0.376947	25.7136	0.0249429	0.973915	24.7663	0	0.776786	15.0038	0	0.805855	27.3767	0	0.445676	16.1915	0.126531	1.37425	33.9098	0.0390106	2.00021	28.1104	0.253971	3.58433	36.1051
13095658	17.6214	0.0649897	191.84	0.92805	16.9092	172.675	0.139904	17.9986	174.514	0.735355	18.1009	186.545	0.335906	12.7564	14.8945	0.464852	17.4252	172.8	0.161268	13.3548	113.93	0.941695	18.0753	207.28	0.896692	17.4205	161.985	1.82143	19.7141	196.231
13095680	13.6185	0.0134785	165.995	0.325398	10.2527	89.4436	0.0134785	10.5758	89.4464	0.571445	16.1795	127.41	0.150796	6.92636	12.1185	0.124177	8.97268	78.5516	0.0696719	12.424	109.488	0.704964	12.0985	147.081	0.518881	13.0575	107.67	1.35804	14.7566	147.846
13095743	0.0702539	0	17.7839	0.0114739	0.349548	16.6114	0	0.152818	13.9598	0	0.085648	14.5421	0	0.293183	5.05187	0	0.174643	14.7241	0	0.360353	27.0506	0.0119042	0.421834	6.88648	0.0114022	0.915093	18.2733	0.22563	3.34704	33.8407
13095805	4.74486	0	89.2851	0.21121	7.00065	66.8247	0.0138299	5.23827	65.341	0.225608	7.53106	88.0369	0.1062	4.72384	18.6336	0.0651168	6.09632	52.5392	0.0653333	5.30185	40.5625	0.518769	7.83012	98.5412	0.307072	8.45739	73.5984	0.900755	9.67634	96.8838
13095862	0	0	2.44548	0.0305543	0.189142	4.07522	0	0	1.53814	0	0.166009	5.15899	0	0.0659892	3.77609	0	0	0	0	0	1.61249	0	0.197232	5.95266	0	0.0994852	5.59638	0.0306211	0.526844	6.30407
13095891	0.220107	0	27.0721	0	0.898017	24.0801	0	0.0624547	26.2283	0	1.27466	27.6307	0	0.970947	17.096	0	0.8743	26.818	0	0.0914421	15.522	0	1.60043	0	0	1.4333	25.5348	0.242967	2.73029	28.027
131840030	0.00130105	0	5.96205	0.00326957	0.101462	6.92953	0	0.00928354	5.14785	0	0.184136	8.2533	0	0.0494128	6.53195	0	0.0328312	1.04766	0	0.0083789	4.26509	0.0135662	0.326831	7.86892	0.0015145	0.17632	8.43754	0.0704905	0.790951	8.78551
13242472	0.0165885	0	3.89554	0.00282485	0.0829636	5.65096	0	0.00445778	3.60045	0.00447864	0.123501	6.69468	0.00282783	0.0529183	5.01146	0	0.0165647	0.221021	0	0.025084	3.54247	0.0237222	0.286249	7.16732	0.00418066	0.137685	7.13951	0.0633118	0.721782	8.06293
134287156	0	0	0.30856	0	0.0181035	1.05888	0	0	0.320951	0	0.0129817	1.79834	0	0.00498223	0.912306	0	0.00247501	0.0255017	0	0	0.343097	0.00848804	0.0777292	2.08966	0	0.0185814	1.68142	0.0293565	0.249273	2.8998
134287335	48.56	0.132477	443.117	2.93924	37.1154	321.347	1.09224	38.2334	350.532	3.34103	44.2006	479.015	2.16198	23.4568	0.751689	2.64426	33.1673	326.32	1.25369	30.8776	311.005	4.37582	51.0171	468.78	4.18034	42.529	285.823	4.66619	46.1892	461.561
134288688	0.0285636	0	7.42532	0.0127283	0.365086	7.06931	0	0.121913	7.36168	0	0.518888	8.25492	0	0.294358	6.42704	0	0.322077	7.45609	0	0.0682475	5.07569	0.0127283	0.517144	7.40962	0	0.567103	8.32537	0.106241	1.79335	18.3431
134288739	1.00159	0	53.175	0.041437	4.02062	37.8537	0	1.43035	23.9975	0.0431157	4.6868	49.979	0	2.15707	19.4268	0	3.10506	46.0918	0	2.0033	35.9063	0.0846647	5.39431	59.7556	0.0141574	4.92426	44.0417	0.389497	4.65429	46.6063
134288788	19.253	0	186.027	0.501682	16.0424	151.081	0.0129253	19.0555	147.368	1.08204	19.7578	184.95	0.396491	10.3591	28.5151	0.265449	14.0561	116.075	0.0391764	14.9226	108.979	1.27346	19.1509	181.799	0.892619	19.0558	159.814	1.89665	19.3494	193.061
134303398	0	0	6.44173	0	0.0834193	7.27151	0	0	6.02817	0	0.222861	9.1309	0	0.0702261	6.2595	0	0.00469343	0.122627	0	0	4.85391	0.0104493	0.387564	7.91356	0	0.156276	8.98371	0.0528862	0.837081	9.51749
13487801	3.83143	0	71.9477	0.17446	4.54583	37.3273	0.0237828	3.40561	32.2088	0.364253	4.11464	48.6575	0.179414	2.1235	5.34485	0.152972	2.79414	17.8976	0.060109	5.50424	48.726	0.706835	7.62539	72.2803	0.42843	5.32162	51.5851	0.908989	9.90662	99.5016
13559823	9.95558	0.0385409	53.8894	0.474084	9.21506	99.9354	0	10.0226	91.1034	0.520432	12.6516	144.97	0.285767	5.14314	14.1222	0.494268	7.15787	63.9811	0.18226	10.501	121.526	1.20464	15.1806	225.71	0.751756	11.8072	110.642	1.80361	18.3646	183.192
13786531	0.130751	0	22.7904	0	0.664587	23.7752	0	0.285422	21.7574	0.0663711	0.965195	33.5873	0.0125574	0.583482	6.00852	0.0125574	0.795391	9.89168	0.0124778	1.12608	15.6482	0.06438	1.12433	17.4852	0.0787161	1.91064	29.3659	0.400112	4.91958	49.1593
139424470	0.0175036	0	3.1116	0	0.0971557	5.2588	0	0	2.79033	0	0.140029	7.03198	0	0.0282582	3.36755	0	0.0111134	1.00452	0	0.0251094	3.05957	0.0028536	0.231645	8.71934	0	0.13192	7.36519	0.0249358	0.471701	5.21469
139472801	1.68623	0	50.274	0.0420384	3.29686	49.1175	0	1.18901	49.6887	0.0428502	4.62415	50.0808	0.0105314	2.96999	35.4276	0	3.29593	49.4739	0	1.47221	28.6928	0.124695	4.43818	49.8739	0.0280208	4.45267	49.7093	0.437895	5.0859	50.9373
14250967	0.00483511	0	4.47315	0	0.0857505	5.86581	0	0.00209334	3.73212	0	0.189136	7.15461	0	0.0374045	5.57339	0	0.0146177	0.0406772	0	0	3.29865	0.0108292	0.286834	7.42498	0	0.138436	7.41755	0.047912	0.664641	7.88728
14251125	0.519136	0	27.5512	0	1.14936	22.8365	0	0.372197	20.6419	0.0519461	1.34632	28.8406	0.0362973	0.824288	9.2833	0	1.02502	16.4835	0.0245732	1.10907	13.2852	0.101467	1.56178	15.7386	0.0881434	1.86644	29.1088	0.298103	4.07962	40.696
145708074	0.0747936	0	12.1858	0.0487358	0.439938	15.5279	0	0	19.7259	0.0123323	0.933204	20.1856	0	0.41935	18.4275	0	0.307843	19.9109	0	0.0393963	14.9914	0.0490196	1.42337	19.6921	0	1.0203	20.1854	0.155263	2.0072	20.4719
146329912	46.6872	0.196169	466.636	2.80271	46.3083	458.049	0.890678	46.6762	457.257	4.27121	46.7358	466.39	2.44309	35.7407	4.45381	2.59778	46.7061	466.346	0.819209	26.8526	254.623	4.20216	46.5575	474.69	4.03127	46.2784	329.018	4.69539	47.089	471.185
148368821	0	0	0.767114	0	0.0269173	2.72885	0	0	1.06305	0	0.00386719	4.04648	0	0	2.54667	0	0	0	0	0	1.13904	0.00835475	0.0943193	4.3167	0	0.024315	4.15183	0.029431	0.449352	4.98897
148609382	0.102061	0	21.6789	0	1.01355	21.0637	0	0.0618447	22.6949	0.0217137	1.30501	23.7154	0	0.829927	14.7005	0	0.673125	21.588	0	0.221922	17.9565	0.0648008	1.67646	9.48042	0	1.61926	23.7587	0.18798	2.53119	25.7267
148717842	2.21902	0	26.9786	0.079131	3.13043	8.94998	0	1.77469	7.51739	0.079131	2.54651	19.6789	0.0343562	0.66289	2.60651	0.0225698	1.3232	4.99738	0.0115813	4.22479	19.1606	0.206069	1.89214	37.4215	0.21651	3.08449	17.1137	0.476085	5.25579	52.4192
148724443	1.21255	0	0	0.0214437	2.91806	49.108	0	1.05338	49.0399	0.107824	4.50307	48.9301	0	2.67242	39.4531	0	3.22056	48.9602	0	1.32687	28.2189	0.15095	4.5158	48.9952	0.0643312	4.19894	49.015	0.437898	5.00831	49.9451
148727082	8.28407	0.0330206	109.639	0.193349	10.0129	106.255	0	7.3758	109.639	0.27015	10.9348	109.639	0.0977504	8.00104	58.8907	0.082955	10.2267	109.639	0.0640573	7.2533	58.9297	0.534887	10.6722	109.757	0.216416	10.9047	109.757	1.023	11.158	111.059
148727181	0	0	0.0756065	0	0	0.990274	0	0	0.333064	0	0.0310198	0.480615	0	0.0203953	0.6073	0	0	0.0116352	0	0	0.775562	0	0.0536613	1.53845	0	0.020867	1.65591	0	0.295845	3.64259
148734472	0	0	0.203699	0	0.0193379	1.34429	0	0	0.205342	0	0.00973909	2.39061	0	0	1.19131	0	0	0	0	0	0.373211	0	0.0791551	2.47471	0	0	2.12098	0.0295379	0.241794	3.23787
148747798	0.0702839	0	9.75901	0.0189629	0.491412	9.06336	0	0.206558	10.7031	0	0.68589	10.5676	0.00918355	0.241012	7.63975	0	0.233985	10.4676	0	0.271069	10.0154	0.0496774	0.564572	8.78522	0.0293997	0.682993	11.257	0.144677	1.92405	19.6518
148750834	5.02778	0.0135895	85.4199	0.137309	7.35549	85.2794	0.0135895	4.18393	85.4012	0.14383	8.21469	85.4199	0.0698231	6.51733	48.5184	0.0402204	7.69188	85.4199	0.0135895	4.82928	52.7384	0.270233	8.46354	85.4014	0.102917	8.46958	83.6417	0.782394	8.61669	86.3961
149882781	2.04745	0	63.6738	0.0433948	4.3832	62.8721	0	2.20091	63.6738	0.0325892	5.97949	63.6955	0.0538984	4.30767	45.4977	0	4.73584	63.5648	0	2.44833	35.3645	0.0991049	6.00192	63.693	0	5.87782	63.6955	0.56946	6.40796	64.3043
149882900	13.6145	0.00989827	143.555	0.286164	11.4446	87.8301	0	11.9019	78.7472	0.695623	15.2461	114.535	0.186358	5.25429	18.4647	0.177388	7.11829	55.1259	0.0614157	11.6575	106.707	0.81628	16.5551	129.327	0.58404	12.595	95.0076	1.10316	11.8276	118.153
15078713	0.00239079	0	3.22939	0.00467334	0.0549035	4.54751	0	0.00239079	2.82415	0	0.0957446	6.0898	0	0.0541552	4.36305	0	0.00477688	0.0071206	0	0.0117092	2.84061	0.00969494	0.220414	6.24574	0	0.0932738	6.36844	0.0544846	0.614452	7.10678
151266287	276.263	27.3833	2757.78	25.094	272.057	9.15945	27.3574	276.547	16.9497	27.4468	276.388	2757.03	24.5862	35.9159	0	27.6773	191.669	38.5732	19.5391	146.298	1513.09	27.4382	276.264	2725.05	27.6772	259.315	496.021	28.0334	278.929	2785.46
15320570	0.118404	0	16.0567	0.0188557	0.476763	14.9153	0	0.0582024	19.4835	0.0281625	1.05976	19.9985	0.0184923	0.316772	17.4361	0	0.297493	19.893	0	0.120079	15.0208	0.0582832	1.30765	19.5237	0	0.875439	19.9875	0.139218	1.96939	20.1369
15320657	0	0	0	0	0.00389597	0.0375514	0	0	0	0	0	0.0334699	0	0	0.0120337	0	0	0	0	0	0	0	0.00389597	0.103968	0	0	0.0371551	0.00417426	0.0317665	0.38657
154551150	0	0	0.00335626	0	0.0037985	0.0187082	0	0	0.00335626	0	0	0.0541345	0	0	0.0110164	0	0	0	0	0	0.00335626	0	0.0159837	0.147273	0	0	0.082643	0	0.050644	0.552322
155370093	223.688	22.2282	2234.77	19.3534	219.014	1.38942	22.2938	221.551	87.3648	21.6412	219.847	2219.1	19.5133	32.3885	0	22.1617	166.321	159.832	17.5843	119.962	1325.62	22.3557	223.7	2234.3	22.3711	214.917	744.656	22.6622	225.955	2259.04
155573622	0	0	0.0752824	0.00194359	0.0159222	0.374944	0	0	0.0611638	0	0.00647157	0.79891	0	0.00642065	0.371464	0	0	0	0	0	0.0687429	0.00406966	0.042322	1.0093	0	0.0042776	0.787541	0.0105922	0.155335	1.90814
15617474	0	0	0.0816337	0.00694694	0.0143747	0.457299	0	0	0.0248884	0.00694694	0	0.878608	0	0	0.354918	0	0	0	0	0	0.0909632	0.00693976	0.0390837	1.23304	0	0.00719812	0.98503	0.0107146	0.16626	2.23957
156563990	0.182061	0	25.8223	0.00686008	0.864881	22.7133	0	0.190698	25.678	0.020836	1.73793	25.8247	0	0.78742	23.2807	0	0.770676	25.8271	0	0.185761	18.2895	0.0439602	1.90044	25.3606	0.0140673	1.55874	25.77	0.205414	2.59095	26.0922
157102936	0.644456	0	72.6335	0.0715096	3.27713	33.4703	0	2.23156	7.58229	0.107325	0.872968	38.2999	0.0114715	0.964595	5.75321	0	1.69392	41.7646	0	4.07617	26.0325	0.107904	1.41428	35.1531	0.0353563	5.92385	33.9418	0.323037	4.47832	44.5543
157102937	2.98812	0.0318092	90.4336	0.172326	5.43253	29.2129	0.273835	4.42741	24.719	0.27552	5.93039	81.861	0.154802	0.576942	1.39814	0.220455	0.767906	5.20901	0.833603	6.46718	56.0618	0.633494	6.379	105.672	0.445789	6.50077	55.8975	1.57316	16.5723	165.407
157102938	0	0	0	0	0	0	0	0.0351475	0	0	0.0232808	0	0	0	0	0	0	0	0	0	0.0121527	0	0.0232808	0	0	0.0232808	0	0	0.131797	1.57925
157265294	0	0	0.00561751	0	0.00541561	0.0292752	0	0	0.017767	0	0.0293346	0.0175889	0	0.00585504	0.0116032	0	0	0	0	0	0.0640729	0.00634197	0.0290258	0.161958	0	0.0233251	0.111163	0.0121495	0.139096	1.90994
157265412	0.0800778	0	20.6543	0.00594102	0.633157	18.8432	0	0.0514408	21.2678	0.011426	1.27162	21.5265	0	0.469077	13.5153	0	0.367371	21.6593	0	0.102354	16.7376	0.029333	1.3704	21.5918	0.011462	0.918458	21.8665	0.168341	2.04656	21.1693
157310906	0	0	1.66647	0	0.062214	3.02811	0	0	1.26791	0	0.0433415	4.45895	0	0.00701342	2.90756	0	0	0	0	0	1.15496	0.0149478	0.141572	4.63299	0	0.0692416	4.39627	0.0217628	0.476813	5.30876
157311004	2.99036	0	65.3795	0.116897	4.95538	63.9665	0	2.16047	64.131	0.133103	6.00464	65.3795	0.0256967	4.21387	40.4067	0.0122425	4.94974	61.4204	0.0188939	2.70509	38.0723	0.270219	6.13609	65.3679	0.123422	6.05209	64.0703	0.608302	6.62155	66.1001
157311135	74.2863	1.66376	631.953	5.73157	61.315	323.463	2.94553	53.1332	303.966	7.05341	71.3379	664.671	4.40149	19.6212	0	6.01899	33.739	303.89	3.77994	40.1195	454.154	6.97375	72.0299	626.23	7.04707	62.2268	333.532	7.09958	70.2694	703.66
157311189	0	0	0.0328154	0	0	0.300842	0	0	0.409681	0	0	0.162441	0	0	0.250443	0	0	0.098838	0	0.00937095	0.430825	0	0.0168848	0.458512	0	0.0342807	0.749029	0.0247223	0.30258	3.53234
157311299	0	0	0.0391977	0	0.00848603	0.232952	0	0	0.119851	0	0.00893651	0.251884	0	0	0.260735	0	0	0	0	0	0.293833	0	0.0423449	0.187965	0	0.012516	0.425969	0.0119864	0.161521	2.15279
157324960	5.23627	0.0251885	107.191	0.225178	8.69017	99.6942	0	6.83994	98.3725	0.332081	10.4171	103.617	0.125685	6.66535	32.5644	0.100548	7.96624	77.5971	0.0376155	7.85494	40.8502	0.358993	8.80521	102.908	0.304037	10.0105	95.2598	0.980266	10.8441	108.539
157325217	0.176306	0	22.3123	0.0109723	0.488383	20.2762	0	0.171993	22.0234	0	0.557171	17.383	0.011066	0.625654	16.6076	0.011066	0.574661	21.747	0	0.167843	15.4689	0.0235388	1.17408	22.3897	0	1.05512	21.8579	0.186786	2.42897	24.5768
157325284	16.1567	0.0817903	226.571	0.621295	18.4712	220.806	0.122748	22.1468	225.345	1.36314	21.4107	227.019	0.535768	18.344	15.0544	0.484493	22.3577	223.481	0.225131	16.3497	128.706	1.48536	22.0432	226.351	1.02497	22.6563	220.08	2.27601	22.8807	229.254
157325365	3.70848	0	73.8113	0.0942717	5.99017	72.5198	0	3.44635	73.8113	0.210122	7.09634	73.8277	0.0413433	5.42778	46.5718	0	6.22335	72.4396	0	3.68109	43.5777	0.321171	7.23095	73.8175	0.125705	7.22229	72.6705	0.593685	7.47435	74.4834
157325422	19.8222	0.0254433	205.152	0.52303	17.3088	191.774	0.0858777	19.397	191.191	1.07838	20.6099	204.901	0.269961	14.3161	13.6445	0.297267	17.9898	169.487	0.138207	15.8903	112.478	1.356	20.3448	195.05	0.832389	19.8291	178.907	1.9057	19.4822	194.832
157786393	0	0	0.0366636	0	0.0386138	0.937633	0	0	0.365446	0	0.0202625	0.569261	0	0.04033	0.370341	0	0	0	0	0.0408565	0.713653	0.00975096	0.0297599	0.939759	0	0.00986797	1.4864	0.0289799	0.441953	4.90661
157834972	0	0	0.989371	0	0.0538054	2.79412	0	0	1.9691	0	0.148425	2.56673	0	0.0678404	0.796094	0	0.040045	0.226867	0	0.0125793	1.2537	0	0.150073	6.76157	0	0.109506	2.89047	0.0504546	0.503639	5.57887
157939619	0	0	0.0411372	0.00670978	0.00668903	0.212105	0	0	0.0267285	0	0.00319579	0.570159	0	0	0.246332	0	0	0	0	0	0.0434199	0.00672362	0.0378377	0.762363	0	0.00692422	0.57186	0.0164909	0.103504	1.54587
157952304	0.00130193	0	1.13892	0.0026337	0.0500376	2.46415	0	0.00126938	1.67716	0	0.0971268	2.44127	0	0.0224909	1.65627	0	0.00250351	0.17958	0	0.00961259	1.9448	0.00826184	0.175254	2.8722	0	0.0822278	3.64885	0.0309073	0.4671	5.40742
157953191	0.00135484	0	1.71469	0.00279671	0.0438451	3.97969	0	0.00134033	2.44433	0.00398618	0.114517	3.57314	0	0.0256346	2.11557	0	0.0126316	0.278351	0	0.0127012	2.99825	0.0113	0.191522	4.98753	0.00241666	0.139714	4.68866	0.039064	0.545663	6.22815
158079296	0.171491	0	25.9639	0.0234177	0.795998	24.2396	0	0.103687	26.6257	0.0071513	1.71009	26.7319	0.00321668	0.868419	21.6354	0	0.716672	26.6685	0	0.167331	18.5999	0.0519385	1.864	26.4387	0.0101427	1.50078	26.7384	0.184019	2.69009	27.0292
158267608	5.11325	0.0120538	87.533	0.129193	7.80897	86.7155	0	4.84443	86.6834	0.226333	8.70054	86.4168	0.0590954	6.09445	44.4875	0.0359169	7.75421	86.565	0	4.30623	50.8346	0.359682	8.36677	87.4854	0.159756	8.92934	85.3329	0.786699	8.82633	88.4499
158345134	0	0	0.269661	0	0	0.831222	0	0	0.173202	0	0.0370255	1.8337	0	0	0.619191	0	0	0	0	0	0.159738	0	0.0491188	1.88234	0	0.036785	1.55245	0.0236578	0.212007	2.57993
158380386	14.5706	0	168.938	0.284365	14.0177	166.934	0.0371485	15.7982	168.938	0.777745	16.7438	169.004	0.183662	14.3935	33.6319	0.0847955	16.6452	167.45	0.0131659	12.8476	91.3286	1.02599	16.5874	169.004	0.705161	16.8282	159.376	1.65842	17.1018	170.763
158518661	0.0148595	0	12.3253	0.0414889	0.300603	14.2876	0	0.0284537	14.7164	0.0289834	0.730116	16.2979	0	0.173106	13.7399	0	0.115669	14.4615	0	0.0134471	12.355	0.0425482	0.882978	15.9751	0	0.600942	16.2706	0.121112	1.61916	16.5782
158997720	0.00778033	0	11.5652	0.00757682	0.206312	12.8743	0	0.0379781	14.1641	0	0.368995	13.884	0	0.09291	8.9726	0	0.130606	13.3788	0	0.0974968	10.2176	0.023748	0.67584	15.6904	0.00757682	0.4973	14.6618	0.11157	1.71783	17.6338
159192286	0.0662558	0	1.48121	0	0.162658	3.10236	0	0	0.714745	0	0.162658	4.36618	0	0.131909	3.13486	0	0.100824	0	0	0	0.777249	0	0.128358	4.3621	0	0	4.32257	0.0316206	0.443492	4.96784
159341058	6.99558	0	86.073	0.133076	7.43147	90.8448	0	6.36646	90.8673	0.297262	8.96114	90.3945	0.0367877	7.94865	51.0273	0.0367877	8.75571	90.4881	0	5.47787	54.737	0.418576	8.78447	89.4894	0.179193	8.86202	89.4623	0.875319	9.38929	94.24
160688402	0	0	1.13469	0	0	4.02058	0	0	2.94524	0	0.179161	3.15337	0	0.0578145	1.20597	0	0	0	0	0	4.03202	0	0.236849	5.59797	0	0.120712	5.82694	0	0.268742	5.23532
160693214	0.528521	0	31.4687	0.0327213	1.24169	30.9543	0	0.45968	31.529	0	2.35479	31.461	0.0122181	1.17189	26.6305	0	1.00296	31.3771	0	0.407945	21.0312	0.0224348	2.5621	31.6534	0	2.20661	31.8254	0.237334	3.17292	32.0932
160700594	0	0	8.41106	0.0122209	0.118779	9.61249	0	0	8.41031	0	0.294214	10.9948	0	0.0678316	9.53641	0	0.0127837	0.58564	0	0.0120065	5.92099	0	0.427706	10.7896	0	0.307721	11.2115	0.0792485	1.06003	11.4264
161617915	0.35109	0	35.5367	0.0263709	1.78765	34.6872	0	0.380274	35.5368	0.0571402	2.63415	35.5291	0	1.58199	31.1513	0	1.42248	35.5291	0	0.343804	22.2403	0.103747	2.88391	35.4282	0.019462	2.38092	35.5445	0.299273	3.56891	35.9916
162135082	0.0503725	0	24.9377	0.0241208	0.715494	19.9609	0	0.0664985	22.6501	0.0240526	1.54736	25.798	0	0.582735	10.7195	0	0.525118	26.2032	0	0.151407	19.4703	0.0587934	1.88158	26.0865	0	1.41532	24.1093	0.179619	2.4504	24.754
162290107	0.21448	0	15.2718	0.0677036	1.64151	14.5253	0	1.25187	10.6108	0.0555672	1.99484	18.7717	0	0.859548	2.32908	0.0452907	1.16545	8.16442	0.0790728	3.41124	17.1428	0.092581	1.09735	14.9535	0.0328288	3.12067	18.1545	0.414685	4.88982	48.755
162290187	0.620271	0	38.6689	0.046661	1.76158	38.0014	0	0.412527	38.4823	0.033119	2.99545	38.5972	0.00263395	1.6297	30.9678	0	1.63966	38.4664	0	0.542307	23.4664	0.120451	3.19415	38.3484	0.044123	2.88739	38.2122	0.325307	3.90152	39.0918
162329424	1.84006	0	76.3611	0.0785472	5.6898	76.1184	0	3.79284	76.2944	0.204743	6.72592	76.4072	0.0404662	5.37227	44.0949	0.0147445	6.62331	75.1499	0	3.73934	45.1994	0.260171	7.11552	74.4498	0.0932647	7.13934	74.3877	0.660848	7.68429	77.1324
165969010	0	0	0.00575622	0	0.00622363	0.169882	0	0	0.00316944	0	0	0.303543	0	0	0.102901	0	0	0	0	0	0.00590989	0	0.0131068	0.509787	0	0	0.263019	0.0057178	0.0678196	1.1249
165970234	0	0	0.853504	0	0.0439428	2.54452	0	0	0.702752	0	0.0593348	4.05396	0	0.0146677	2.48754	0	0	0	0	0	0.967767	0	0.0746665	4.1398	0	0.0746665	3.79583	0.0322026	0.398684	4.72246
167583555	0	0	9.1251	0.012314	0.168025	11.0641	0	0	10.7775	0	0.437347	12.9155	0	0.144248	10.7099	0	0.0496299	4.81508	0	0.024989	8.37379	0.0126621	0.642378	12.65	0	0.351445	12.9925	0.089731	1.22749	13.052
167600373	1.09118	0	69.9913	0.0647671	5.50459	68.5996	0	3.07211	69.88	0.155375	5.71154	69.77	0.0317589	4.90933	45.4363	0.0101041	5.74518	69.068	0	3.1742	39.4923	0.218718	6.44188	69.7546	0.0768877	6.61146	69.251	0.629874	7.09122	71.0543
167832345	0.359205	0	27.0003	0.023417	1.03845	24.3472	0	0.296267	26.1774	0.0263728	1.92511	26.708	0	0.988737	23.7541	0	0.926487	26.6438	0	0.333444	19.0525	0.0524653	1.92891	26.5263	0	1.58418	26.6958	0.20186	2.7484	27.5703
16798783	3.24377	0.0117304	50.9014	0.0987657	4.85772	62.5283	0.0117304	3.8189	64.8476	0.233213	4.76958	68.8031	0.070554	4.04202	18.1462	0.0351913	4.63822	49.616	0.0228976	3.48408	55.8949	0.342901	5.56837	65.5108	0.281089	6.51104	68.1807	0.834795	8.80739	88.5187
168229273	0.0806066	0	26.7633	0.0136736	1.04009	21.911	0	0.179163	20.1817	0	0.448133	23.6659	0	0.517598	7.32169	0	0.499339	21.6431	0	0.476578	20.4218	0.0950117	0.61835	20.5842	0.0524998	1.57789	24.6571	0.281771	2.88029	29.2649
168495103	0	0	6.91453	0	0.156007	9.08383	0	0	6.60776	0	0.280251	9.97207	0	0.0246723	8.19552	0	0	0	0	0	5.17425	0.0167958	0.419879	9.86961	0	0.272583	9.8841	0.0728139	0.961018	10.2493
168804017	0	0	0	0	0	0.0203124	0	0	0	0	0	0.0153237	0	0	0.01264	0	0	0	0	0	0.00257851	0	0	0.0705881	0	0	0.0409457	0.00273638	0.0292793	0.26997
169257155	0.0333778	0	19.8131	0.033331	0.476863	17.4449	0	0.126794	19.572	0.0237109	0.783302	19.7015	0	0.39192	17.2877	0	0.253915	19.8157	0	0.0813379	14.5265	0.0668024	1.16319	20.8788	0	1.12155	20.4803	0.144044	2.11308	21.296
169257208	0.069848	0	20.2533	0	0.358293	13.8511	0	0.0402961	16.9781	0	0.639541	17.8319	0.0108886	0.385639	12.6301	0	0.242024	13.2759	0	0.081046	11.2187	0	0.875193	24.5591	0	0.635644	20.4854	0.143264	1.72733	18.1086
169257267	0.104603	0	9.12088	0	0.484555	12.6593	0	0.0308464	10.2552	0	0.966274	14.2473	0	0.42716	9.57723	0	0.33305	18.2253	0	0.0939354	13.6642	0.011082	1.37799	6.70179	0	0.995681	10.7562	0.123298	1.6368	16.733
169794178	4.95017	0	91.995	0.0457425	6.73484	85.637	0	5.62699	85.8361	0.09716	7.97087	90.5038	0.0498275	5.2325	25.4266	0.011668	6.6756	65.2329	0	5.81676	53.3937	0.283824	9.8037	91.7436	0.144908	8.88009	89.8348	0.809422	9.41873	94.1716
169936017	0	0	13.5973	0.0270679	0.273766	12.8888	0	0.0281364	12.7151	0	0.676877	14.7328	0	0.221114	12.8634	0	0.0433918	13.9807	0	0.0281661	10.4434	0	0.961535	14.795	0	0.512005	15.2692	0.0869023	1.4958	15.5287
170676276	0.0874786	0	23.5112	0.0110097	0.649064	19.3233	0	0.117778	23.5397	0	1.35688	23.4256	0	0.544094	20.4753	0	0.362789	23.7749	0	0.117911	16.9578	0.0328739	1.66516	23.3832	0.0218641	1.28015	23.763	0.194247	2.35054	23.9879
170783609	0.058727	0	21.3421	0.0144491	0.484281	15.831	0	0.129427	17.6224	0.0302074	0.846865	19.9263	0.00694061	0.346494	8.86775	0	0.285764	19.7648	0	0.207682	14.6552	0.0302074	1.12365	22.6549	0.0376528	0.896317	19.5169	0.108037	1.63631	16.9133
171473648	6.55295	0	94.7227	0.188696	7.78794	92.2203	0	6.00163	93.8573	0.201618	7.98691	93.6716	0.0872195	7.29267	41.2264	0.0741766	8.61714	93.6238	0.0249441	5.20232	53.6657	0.375279	9.01839	82.158	0.194963	8.46534	92.8951	0.905761	9.59409	95.7528
17313217	6.62128	0	97.873	0.0663294	7.92962	97.3372	0	6.06613	97.873	0.12656	9.10039	97.9075	0.0134064	8.15658	59.8987	0	9.32771	97.9075	0	6.29306	56.2182	0.325604	9.19331	97.9072	0.155087	9.45408	94.3047	0.906268	9.89258	98.899
17426228	0	0	0	0	0.0103526	0.0240477	0	0	0.0108168	0	0	0	0	0	0	0	0	0	0	0	0.0343771	0	0	0.0916878	0	0	0.0886005	0	0.16664	2.32267
17974913	0	0	0.00728952	0	0.00712188	0.0988784	0	0	0.0495128	0	0.00246878	0.17094	0	0	0.0689787	0	0	0	0	0	0.0736064	0.00262626	0.0200093	0.0726361	0	0	0.138735	0.00536427	0.0779191	1.018
17975161	0.381747	0	19.758	0.00865606	0.838533	13.4641	0	0.615292	14.7357	0.0444982	0.829539	11.9504	0.00889963	1.20797	8.47329	0	1.34324	15.413	0	0.672643	16.0278	0.0640961	1.44463	19.6847	0.0187173	1.36071	13.8894	0.21301	2.84706	28.6504
17981815	0	0	0.249397	0	0	1.00086	0	0	0.229561	0	0	1.98543	0	0	1.01869	0	0	0	0	0	0.135394	0	0.0645868	1.91456	0	0	1.62692	0	0.15523	2.78225
18034800	0	0	0	0	0	0	0	0	0	0	0	0	0	0	0	0	0	0	0	0	0	0	0	0	0	0	0	0.0118672	0.137788	1.88245
18071213	0.667114	0	37.2103	0.0421485	1.58271	37.0528	0	0.423558	37.2376	0	3.03065	37.2105	0	1.43079	32.1986	0	1.6115	37.2105	0	0.758883	22.9673	0.0504389	3.07338	37.163	0	2.74002	37.2105	0.237826	3.73375	37.4952
18138257	0	0	0.144007	0	0.0186599	0.536223	0	0	0.112815	0	0.0275313	1.19434	0	0	0.522011	0	0	0	0	0	0.120548	0.00401929	0.059571	1.63386	0	0.0207383	1.27763	0.0193017	0.156095	2.11563
18249864	0.751779	0	69.5067	0.0563711	5.22083	68.7372	0	2.5193	68.7336	0.0701585	6.28251	69.2676	0.0237463	4.50915	41.3112	0	5.18896	65.7327	0	3.1643	39.9425	0.218978	6.61245	68.8493	0.104756	6.57665	67.8905	0.563124	6.92033	69.4932
182637477	135.836	9.23794	1355.92	12.3544	134.928	330.558	11.3961	135.846	585.097	13.5072	135.875	1355.99	12.5794	52.1272	0	13.2035	121.772	819.21	10.6773	72.4128	781.742	13.0723	135.927	1342.82	13.6414	133.727	511.161	13.8171	137.19	1370.21
182682799	0.00899607	0	2.01413	0	0.0819073	5.07051	0	0	3.91717	0	0.120756	4.55668	0	0.0707475	4.51485	0	0.0353827	0	0	0.0046776	3.3202	0.00442621	0.155267	6.77724	0	0.146137	7.11382	0.0521359	0.733081	8.11526
18450236	0	0	0.239644	0	0.0233661	0.9069	0	0	0.157999	0	0.0280578	1.63046	0	0	0.789341	0	0	0	0	0	0.199502	0	0.0704073	1.7841	0	0.018767	1.51263	0.00631131	0.188153	2.50869
18496886	0.0088452	0	7.86825	0	0.0561396	9.94653	0	0	8.73248	0	0.26117	9.5173	0.00962176	0.0846639	9.53469	0	0.0186942	0.530106	0	0.00842851	6.82416	0.0097354	0.441218	10.7006	0	0.307858	10.909	0.082391	1.03962	11.2662
18640086	0	0	0.0232633	0	0.0132738	0.213262	0	0	0.00662324	0	0.00687588	0.58475	0	0	0.2383	0	0	0	0	0	0.0470318	0	0.0277357	0.754981	0	0	0.56938	0.00971636	0.109912	1.54312
18640237	0	0	0.00725261	0	0.00214856	0.0285875	0	0	0.00489017	0	0	0.00973172	0	0.00213398	0.0405359	0	0	0	0	0	0.0211453	0	0.00697067	0.00501169	0	0	0.0165031	0.00226036	0.0257195	0.307079
18640469	0	0	6.3887	0	0.153827	8.01084	0	0	5.76289	0	0.166402	8.74952	0	0.0842455	7.02672	0	0.0317513	0.111318	0	0	5.23005	0	0.419368	8.78992	0	0.24789	8.86673	0.0607871	0.812542	9.35112
18653809	0	0	0	0	0.00739611	0.0278121	0	0	0	0	0	0.0325533	0	0	0.0189128	0	0	0	0	0	0.00347744	0	0.0113073	0.138297	0	0	0.0258079	0	0.0409366	0.433543
189427122	1.55613	0	32.0333	0.0645889	2.4192	15.512	0	2.68204	11.5304	0.156826	2.36476	27.8218	0.0116594	0.727392	2.22004	0.0116594	1.33711	7.41139	0	2.82678	59.3024	0.193316	3.3344	29.1877	0.158586	4.46825	19.6122	0.472216	5.48956	55.0081
189490161	0.00320203	0	6.21486	0.00420938	0.145364	7.8055	0	0.00320835	5.54846	0.00305361	0.242236	8.94494	0.00436727	0.0745783	7.39971	0	0.0303246	0.0466947	0	0.00155996	4.21821	0.0111661	0.360582	8.89178	0.00289256	0.19527	9.08297	0.0632038	0.865338	9.36895
190151415	24.9948	0.146157	251.257	0.880928	21.1255	236.717	0.124285	25.0845	251.257	1.75744	25.0711	251.074	0.835241	20.5256	19.0373	0.669639	25.0712	251.07	0.0728741	17.6434	137.347	1.84068	24.531	260.833	1.45061	24.821	215.768	2.52486	25.4096	254.193
190340974	0	0	0.0143089	0	0	0.0543283	0	0	0	0	0	0.244078	0	0	0.146025	0	0	0	0	0	0	0	0	0.315395	0	0	0.257589	0.0143089	0.109654	1.07916
192823813	0	0	0	0	0	0.0845392	0	0	0.0485074	0	0	0.0188295	0	0	0.0585227	0	0	0	0	0.00918231	0.11474	0	0.0102284	0.25571	0	0.0185971	0.357006	0.0102284	0.183995	2.4681
192823901	0	0	0	0.00900565	0.0288416	0.0769502	0	0	0.00957464	0	0	0.117996	0	0	0.12449	0	0	0	0	0	0.0666104	0.00900565	0.0199145	0.348434	0	0.0105164	0.340665	0.00969236	0.139225	1.96914
192823996	0	0	0	0	0.0090719	0.00914657	0	0	0	0	0.0286157	0	0	0	0	0	0	0	0	0	0.0189651	0	0.0189091	0.0091279	0	0.00955723	0.0275517	0	0.101434	1.32838
192824177	7.31383	0.02749	109.416	0.166793	9.619	108.122	0	7.95483	109.416	0.36584	9.99508	109.029	0.104004	7.56249	53.1328	0.0766657	9.41507	94.4521	0.0190766	7.50427	59.6759	0.480167	10.5742	109.467	0.349618	10.7799	108.41	1.09177	11.0257	110.394
193506277	95.6962	4.19073	942.611	8.8477	83.9698	465.605	6.75727	84.8304	504.173	9.45685	90.5136	873.68	6.54685	29.32	0	8.26718	79.4172	695.364	5.95721	46.0762	595.094	9.32386	97.5948	980.372	9.2182	89.1127	505.595	8.15538	81.1232	810.945
19387568	985.264	99.8129	9829.74	99.9387	638.409	25.3703	99.9369	488.511	0	99.9387	819.75	9827.64	27.7356	0	0	99.8152	2.5173	0	53.8489	527.612	3802.42	99.9387	945.183	8117.14	99.8152	158.287	2009.91	100.566	994.853	9929.21
194097521	4.61372	0	145.929	0.382085	6.92752	94.8537	0.0175738	7.94782	85.9693	0.232111	11.9812	129.643	0.144753	1.07251	4.12854	0.231803	1.41034	12.1522	0.218836	11.7952	91.4585	0.476608	12.049	84.2069	0.454632	10.3382	108.121	1.65303	16.7594	166.665
194100305	0	0	3.05577	0	0.12272	4.29667	0	0	5.42991	0	0.519872	5.55531	0	0.0525324	2.41985	0	0.0127382	1.29084	0	0.0127382	5.64022	0	0.68585	6.19	0	0.286712	6.57268	0.0485835	0.92166	10.382
194100359	0	0	0.259571	0	0.0377694	2.2987	0	0	0.464715	0	0.0496383	2.69491	0	0.0121779	1.2762	0	0	0	0	0	0.600113	0.0125898	0.137278	4.19418	0	0.0632836	3.13838	0.0240725	0.375171	3.81435
194100514	28.0594	0.266566	279.07	1.07858	24.7344	251.933	0.215653	28.0894	257.879	2.02279	28.4323	278.504	0.966998	16.745	13.6333	0.772059	21.4451	220.038	0.250687	19.9087	157.095	2.30575	28.2251	278.049	1.84648	27.7234	228.495	2.88016	28.7387	287.375
194100609	0	0	0.629539	0	0.0066467	1.43299	0	0	0.415647	0	0.0493795	2.74009	0	0.0204678	1.6343	0	0	0	0	0	0.410555	0	0.114021	2.91609	0	0.049836	2.6558	0.0287263	0.313322	3.75975
194172859	67.2881	3.05079	672.871	4.86759	66.5748	632.575	2.62665	67.2881	624.453	6.41244	67.2883	672.931	4.61026	44.4208	0	5.42759	65.7944	657.041	2.87593	35.9276	381.033	6.43145	67.1457	672.871	6.36675	66.2738	372.444	6.84538	68.0138	680.012
194186868	400.229	40.3546	4001.87	39.7356	375.049	8.13686	40.4556	400.013	0	40.4079	400.23	3998.93	30.0629	1.93569	0	40.4079	154.296	0	24.2011	221.451	2182.1	40.0723	400.23	4001.21	39.3012	320.096	535.982	40.6447	404.843	4044.26
194303053	7.57653	0.0312883	115	0.178497	10.4174	66.2155	0.0116738	8.68849	61.0399	0.411708	11.5913	108.128	0.182164	7.31025	22.0199	0.129981	9.88936	80.849	0.0630779	8.16564	72.5424	0.569891	11.9215	122.503	0.337458	11.4581	85.541	0.925433	10.3171	103.205
194303197	0	0	0	0	0	0	0	0	0	0	0	0	0	0	0	0	0	0	0	0	0	0	0	0	0	0	0	0.00691732	0.108885	1.14087
194303296	0.103024	0	9.99345	0.0436235	0.211408	6.6253	0	0.345319	6.68879	0.0704869	0.18389	6.7449	0.0183719	0.221302	3.27233	0	0.254377	6.3864	0	0.341768	4.78558	0.0823986	0.354492	4.40599	0.0392206	0.534398	8.37225	0.250157	2.73202	27.6083
19548987	0	0	0.981362	0	0.0378432	1.68895	0	0	1.03485	0	0.0412958	2.56902	0	0.0243837	2.01314	0	0	0	0	0	1.23542	0	0.121514	2.86716	0	0.0266224	3.39014	0.0142148	0.435561	5.12899
195546530	1.14217	0	44.0239	0.0498048	2.47373	43.3927	0	0.727818	43.9927	0.040834	3.8563	44.0242	0.00792425	2.34591	35.0566	0	2.48893	44.0242	0	0.895058	26.3162	0.0748899	4.06547	43.8594	0.016812	3.55242	44.0239	0.348501	4.43887	44.305
195546701	0	0	0	0	0	0.0806778	0	0	0.0112195	0	0	0.0942483	0	0	0.0121273	0	0	0	0	0	0.0360792	0	0	0.138684	0	0	0.048416	0.0112428	0.0113126	0.358907
195661200	25.3667	0	216.553	0.735102	16.4968	168.146	0.133337	17.5343	161.239	1.51552	23.6613	216.047	0.56223	10.1563	11.7188	0.447773	10.7649	112.372	0.263773	16.9196	151.591	1.84356	24.5663	201.58	1.34237	20.5633	171.851	2.39003	24.0976	241.504
197085614	4.34908	0	74.3525	0.0795524	6.33962	73.4182	0	3.37913	74.3518	0.0515036	7.12277	74.2799	0	5.35932	47.664	0	6.28196	74.1226	0	3.59608	43.5874	0.156176	7.06408	74.399	0.0725771	7.03117	71.8816	0.625819	7.50667	75.1003
197261329	0	0	0.125677	0	0	0.633678	0	0	0.211045	0	0.0444534	0.506434	0	0.0156146	0.319928	0	0	0	0	0	0.572834	0	0.0546355	0.298508	0	0.0466264	0.918047	0.0218387	0.222624	2.58224
197261511	13.7871	0.122533	206.883	0.624096	17.5016	197.511	0.0280393	20.4658	201.798	1.23179	20.5528	206.752	0.498795	16.9565	25.6894	0.361931	19.9905	202.249	0.167859	15.2443	112.374	1.45727	20.1413	206.767	0.95426	20.4393	191.287	2.05284	20.9237	209.096
197322349	0.00278063	0	1.29683	0.0060398	0.0530972	2.4397	0	0.0027871	1.02051	0	0.0739131	3.72832	0	0.0373769	2.3838	0	0.0058846	0.0187078	0	0.00619499	1.10262	0.0164769	0.159149	3.94904	0	0.0410046	3.84518	0.0342212	0.417418	4.89082
197322500	8.7867	0.00746263	122.31	0.19671	10.9433	121.511	0.00361142	9.51251	122.314	0.417537	11.942	122.302	0.115667	10.6052	44.995	0.0501312	12.0011	122.153	0.0178246	8.66124	66.4562	0.573228	11.8531	122.066	0.331262	12.1759	118.748	1.14752	12.3856	123.557
197935853	0.360338	0	29.9746	0.0321967	1.04561	28.7489	0	0.190232	0	0.0452192	2.19332	30.0908	0.0116066	1.02584	26.5852	0	0.967362	30.0824	0	0.171267	20.055	0.0912277	2.25769	29.2287	0.0121637	1.80373	30.1317	0.234035	3.04624	30.6017
198449262	0	0	0.0127009	0	0.0123821	0.217059	0	0	0	0	0	0.526797	0	0.0137904	0.114973	0	0	0	0	0	0.0526106	0	0.0400957	0.847057	0	0	0.598725	0.0125681	0.13243	1.59097
19881405	0	0	2.32075	0.00817155	0.0387206	3.89388	0	0	1.74849	0	0.102638	5.24267	0	0.00480415	3.51157	0	0	0	0	0	1.56541	0.00422047	0.174988	5.47725	0	0.0578025	5.3566	0.0341678	0.502927	5.92297
200003956	243.498	24.2842	2420.33	22.3826	238.433	0.535868	24.2928	243.498	38.5261	24.3707	243.439	2433.49	21.3878	18.4409	0	24.3838	170.93	53.9347	17.2232	132.601	1348.3	23.9404	243.44	2404.63	24.3838	217.385	704.031	24.7292	245.842	2458.45
20026600	0	0	0.648865	0	0.0136258	1.65636	0	0	0.451538	0	0.0458756	2.63435	0	0.0165832	1.57596	0	0	0	0	0	0.547139	0	0.0917843	2.98706	0	0.0418106	2.64808	0.0291679	0.302165	3.75756
20065963	25.248	0.129824	263.325	1.24213	20.8498	247.324	0.116513	25.7405	263.325	1.86627	26.0097	263.328	0.799385	17.3745	6.37753	0.634524	25.9654	263.106	0.102217	17.6231	141.61	2.07554	25.9625	263.488	1.61104	25.9928	223.783	2.68577	26.3922	265.991
20069879	0	0	4.42645	0.00303108	0.105482	6.91201	0	0	4.91218	0	0.191423	7.72218	0	0.0753837	5.58891	0	0.016097	0.0920482	0	0.00303753	3.88151	0.0133174	0.332375	8.53991	0	0.171817	8.32383	0.0631369	0.785135	8.82889
20198505	0.0429786	0	11.585	0.00613545	0.318439	11.886	0	0.0237553	12.4619	0	0.594504	13.9636	0	0.208418	11.3866	0	0.153052	10.8724	0	0.0339362	9.64151	0.0238639	0.791838	13.7427	0	0.478626	14.0455	0.114609	1.40427	14.4979
203454602	0.318259	0	30.8291	0.0209232	1.07579	29.4265	0	0.256103	30.7197	0.0216158	2.1925	30.8326	0.00305586	1.02208	28.4903	0	0.834449	30.7492	0	0.332572	20.1368	0.0832797	2.34605	30.3134	0.00883343	2.09669	30.7598	0.243345	3.10557	31.1835
203457352	0.00640051	0	0.103831	0	0.0573707	0.224362	0	0.0284027	0.28918	0	0.022431	0.152904	0	0.0363172	0.0973917	0	0.0426592	0.104793	0	0.0424383	0.260946	0.00597164	0.0161475	0.054583	0	0.0586962	0.444202	0.0297867	0.33117	4.1491
203458877	0.00929118	0	0	0	0.0354571	0.00326587	0	0	0.00588247	0	0	0.00302564	0	0.00944052	0.0202121	0	0.0160761	0	0	0.0249388	0.0293149	0	0.0131024	0.0166735	0	0.0162579	0.0281073	0.0124597	0.0998656	1.47686
203460520	0.00879243	0	0.0155901	0	0.00918622	0.186184	0	0.0117813	0.0569055	0	0.032736	0.0330007	0.0031503	0.00637161	0.0863814	0	0.00330523	0	0	0.018508	0.194008	0.00339561	0.0101158	0.187307	0	0.0135372	0.190141	0.0162421	0.227241	2.91296
203463359	0.634894	0	37.175	0	1.68955	28.3351	0	0.342858	29.9819	0.019783	2.25861	15.8739	0.0090933	1.47067	5.89674	0	1.9244	38.7861	0	0.617374	24.3035	0.0609453	3.35474	38.1509	0.0298058	2.96995	31.9635	0.293289	3.48439	34.8777
204305660	0.0629843	0	0.175025	0	0.184795	0.631652	0	0.0432768	0.589566	0	0.0764745	0.452051	0.00313441	0.245295	0.204973	0	0.226173	0.0314857	0	0.22134	1.76237	0	0.159907	0.41001	0	0.236246	1.41245	0.0502922	0.8615	9.64692
20514675	0	0	0.0581874	0	0	0	0	0	0.551236	0	0	1.01171	0	0	0.181385	0	0	0	0	0	0.561148	0	0	0.451081	0	0	0.551107	0	0.267636	3.56874
206599544	6.88418	0	105.519	0.114563	9.36122	89.0001	0.00983913	7.79068	100.796	0.399728	10.1512	105.789	0.0505557	8.92222	55.999	0.0206983	10.1038	102.728	0.0106467	6.97737	60.3178	0.517819	10.3918	82.1963	0.279151	10.111	101.966	1.00514	10.767	107.686
206599706	0.00675853	0	2.04297	0.0154304	0.0431743	4.91677	0	0.00675853	2.47813	0	0.115559	6.35549	0	0.0147052	3.31169	0	0.00675853	0	0	0.00675853	2.16477	0.0308454	0.264092	6.00338	0.0154304	0.0701467	6.20703	0.0550404	0.49382	6.02798
206599983	0	0	0	0	0	0.0413041	0	0	0	0	0	0.137632	0	0	0.0214787	0	0	0	0	0	0	0	0.00742546	0.253278	0	0	0.12136	0.00687435	0.0654078	0.798759
206600079	0.170987	0	27.6612	0.0332855	1.35822	18.3895	0	0.498719	16.8328	0.0593469	1.9587	22.8769	0.008949	0.7953	4.73175	0.008949	1.597	21.2387	0	1.31487	19.5895	0.102521	1.48062	23.8749	0.068962	2.81123	22.0072	0.257181	3.6245	36.2855
206600181	0.503824	0	47.2957	0.0496603	3.19975	29.5636	0	1.10878	28.3281	0.0438219	2.93839	36.2111	0	1.0892	11.4561	0	2.00287	26.6855	0	1.76249	33.5707	0.131124	5.35834	40.8448	0.040971	3.07342	36.6646	0.390403	4.61397	46.2715
207270774	14.7265	0.0421741	157.228	0.243757	13.821	150.534	0.0414726	14.6124	155.615	0.642488	15.3181	157.228	0.157557	13.3796	38.7154	0.098771	15.3202	155.233	0.0414726	11.811	85.5353	0.841069	14.9228	157.228	0.711712	15.3326	152.809	1.57178	15.8351	158.674
208429855	75.2603	4.77726	754.007	5.81225	74.6335	576.235	3.73003	75.2219	634.88	7.3257	75.258	753.999	5.32258	36.513	0.0260109	6.50128	73.9563	705.862	3.61616	40.1763	421.903	7.38843	75.4045	750.802	7.32346	74.5983	324.552	7.74706	76.1236	761.094
208436764	0	0	0.369925	0	0.0240064	1.23745	0	0	0.27643	0	0.0289669	2.29414	0.00434043	0	1.22711	0	0	0	0	0	0.312469	0	0.0672851	2.46801	0	0.0247689	2.08454	0.0289753	0.252373	3.29115
209170884	0	0	0.0274236	0	0.003075	0.296947	0	0	0.0303696	0	0.00927657	0.477044	0	0.00649166	0.245819	0	0	0	0	0	0.0520494	0	0.0224082	0.762606	0	0.00629182	0.530769	0.0131638	0.127712	1.54021
209363552	9.10902	0.0311351	106.363	0.569642	4.09957	40.8461	0.202801	5.10004	30.2554	0.899371	5.99449	65.527	0.375438	2.34941	0.961345	0.437962	3.67044	31.461	0.575599	8.64617	57.6852	0.625217	6.21169	51.9583	1.0008	8.49275	44.4552	1.84734	18.7837	186.895
209427726	0	0	0.0988779	0	0	0.427627	0	0.00848878	0.314267	0	0	0.572993	0	0	0.285431	0	0	0	0	0	0.374326	0	0.00934494	0.399683	0	0	0.751111	0.0361411	0.257523	3.79111
209447126	0.512655	0	36.5685	0.0330346	1.59911	26.9087	0	0.352471	22.3724	0.0165575	1.91139	28.9893	0.0243294	1.25585	8.14879	0	1.38671	23.7323	0	0.992534	22.6536	0.056302	2.64862	45.2081	0.024426	2.81545	29.2907	0.324859	3.74626	37.4589
209552419	0.279911	0	29.1412	0.0292285	0.903823	25.4954	0	0.168608	27.3267	0	2.00382	28.6047	0	0.731524	21.6148	0	0.78597	27.0765	0	0.330069	20.9815	0.0218681	2.26523	27.1583	0	1.77172	28.3917	0.25879	2.93408	29.4487
209901237	10.6987	0.118751	141.602	0.52798	11.3406	119.974	0.039034	10.9085	124.028	0.721147	14.1002	114.074	0.396171	9.97958	15.2546	0.269959	11.0605	110.363	0.120204	8.6912	76.4158	0.789005	10.6055	106.801	0.678264	12.8366	127.283	1.68459	17.0581	170.922
209901313	9.55997	0	125.485	0.269011	12.2008	125.43	0	10.6873	125.485	0.327024	12.6389	125.43	0.154553	9.36936	66.0021	0	12.6374	125.43	0	8.55482	67.0345	0.608355	12.2599	125.43	0.265203	12.5804	125.488	1.2017	12.6265	126.436
209972829	9.55949	0.0111495	127.574	0.203392	11.1669	125.836	0	10.2282	127.565	0.436731	12.6517	127.523	0.127246	10.3369	51.9598	0.0523076	12.5396	127.548	0.014959	8.92214	69.7077	0.607399	12.4012	127.589	0.373938	12.7528	120.25	1.24102	12.9047	128.769
211956446	10.1256	0	122.269	0.170163	9.98812	119.508	0	8.72864	122.095	0.63745	13.9961	122.269	0.104042	9.3563	25.9786	0	11.7839	119.314	0	7.9809	65.8142	0.639047	12.1642	122.269	0.451799	12.1493	122.269	1.16183	12.2954	122.945
212499705	8.72556	0.012918	118.744	0.193694	10.1727	67.3395	0	7.32889	53.6286	0.485314	11.2248	103.927	0.111345	6.15793	16.098	0.0372238	6.93453	78.1255	0.04811	7.963	79.6075	0.586575	12.9022	129.585	0.407731	11.6512	89.7887	0.821958	9.58136	95.9649
213159268	0	0	0	0	0	0.0447048	0	0	0	0	0	0.0414685	0	0	0.034275	0	0	0	0	0	0	0	0.00392587	0.1518	0	0	0.0418524	0	0.0234534	0.451146
213163898	3.6511	0	69.8803	0.0583066	5.36019	69.9917	0	3.16159	69.8803	0.0997096	6.86417	69.8806	0.0464914	5.1182	54.8576	0	5.90272	69.8806	0	2.81845	40.8938	0.214635	6.70355	69.9975	0.098816	6.63991	68.1486	0.638792	7.07494	70.6423
21426072	0	0	0.00343585	0	0.00313505	0.0226739	0	0	0	0	0	0.0537972	0	0	0.020682	0	0	0	0	0	0.00344254	0	0	0.121224	0	0	0.0667852	0	0.0422596	0.465344
215401108	59.2593	0.464714	403.844	4.18743	28.8979	156.6	1.49488	25.3669	114.864	4.61722	44.7569	371.916	2.59335	9.0002	0.669394	3.76535	19.3682	171.208	1.55591	32.85	417.262	5.602	62.9579	541.214	4.54964	32.4532	197.842	3.53652	34.9892	349.783
215401171	0.214339	0	5.59509	0.0110991	0.564196	11.7124	0	0.323802	12.4697	0	0.188614	10.0567	0	0.255514	2.53247	0	0.503504	8.19649	0	0.440013	7.98131	0.0229507	0.413629	10.2859	0.0118986	0.864295	17.9222	0.128086	2.71977	27.5633
215401232	0	0	0	0	0.00293782	0.0252082	0	0	0.00285351	0	0	0.0100262	0	0	0.0131391	0	0	0	0	0	0.0153765	0	0.0156749	0.0896262	0	0	0.0930828	0.00319074	0.0390282	0.391327
215401395	0	0	0	0	0	0.0193765	0	0	0	0	0	0.0532987	0	0	0.0232585	0	0	0	0	0	0.0032765	0	0.00359945	0.0624285	0	0	0.0361559	0.00331687	0.0450368	0.445114
215479924	0	0	1.8828	0	0.177633	5.4324	0	0	3.30617	0	0.223695	4.83432	0	0.0394469	1.9214	0	0	0.145154	0	0	3.43899	0	0.292368	4.33995	0	0.234187	5.34987	0.0263522	0.529348	6.07643
215479976	0	0	2.05978	0	0.0384909	2.49238	0	0	1.25074	0	0.067482	3.27236	0	0.0262885	1.88488	0	0	0.885128	0	0	3.20256	0.0129395	0.256197	2.13363	0	0.0962546	4.71552	0.0147139	0.479744	5.92564
21686665	0	0	0.236401	0	0.00801899	0.763725	0	0	0.0869759	0	0.0167929	1.35257	0	0.00385851	0.701142	0	0	0	0	0	0.165522	0.0042863	0.051142	1.64963	0	0.0217838	1.38031	0.00887457	0.239689	2.56071
216905852	0	0	0.259626	0	0.00962452	1.22127	0	0	0.260004	0	0.00692184	1.77785	0	0.00623437	0.759259	0	0	0	0	0	0.426397	0	0.0439776	2.32874	0	0.0235963	1.96441	0.0100963	0.244488	2.83567
216905965	14.8568	0.0142033	164.152	0.208191	15.892	158.808	0	15.0107	164.152	0.739962	16.3956	164.124	0.180959	14.2643	40.6696	0.129459	16.4247	164.178	0.0759825	12.44	88.2891	0.925085	16.0311	145.622	0.593416	16.4104	148.751	1.56111	16.5854	165.741
216906055	0	0	0.330024	0	0.0132753	1.33406	0	0	0.41577	0	0	2.41019	0	0	1.25964	0	0	0	0	0	0.568465	0	0.101196	2.24694	0	0.0149062	2.29117	0.0286393	0.298009	3.26974
21716071	0	0	0.0299855	0	0.00205404	0.269765	0	0	0.0145997	0	0.00227985	0.485565	0	0	0.166581	0	0	0	0	0	0.0144304	0.00216695	0.0219604	0.707979	0	0.00231894	0.440706	0.00847671	0.100222	1.44033
21716072	2.41394	0	78.1057	0.147508	4.22439	50.5916	0	3.71498	47.6748	0.323822	4.71403	72.0786	0.0679928	2.10495	9.08976	0.0550573	2.50851	24.0932	0.0532094	5.28714	34.6822	0.273765	3.51758	64.2609	0.205663	6.93274	59.2684	0.83635	8.94848	89.4393
218457801	0	0	0.673219	0.00730532	0.0283175	3.7678	0	0	1.38906	0	0.180434	3.53839	0.00801326	0.0451423	1.68747	0	0.0147161	0	0	0.0147161	1.72538	0.00730532	0.1964	6.44496	0	0.135442	4.82884	0.0305618	0.423482	4.88257
219523869	0	0	0.029986	0	0.007755	0.254592	0	0	0.136062	0	0.0077398	0.195867	0	0	0.119427	0	0	0	0	0	0.217596	0.00751171	0.061888	0.168344	0	0.0234323	0.334971	0.00705553	0.107323	1.45764
219563197	5.49656	0	89.4233	0.178379	7.24642	88.1334	0	5.85712	89.4233	0.152335	8.70776	89.4237	0.0640314	6.59868	39.5876	0.0128679	8.16762	89.3182	0	5.20155	53.0146	0.332922	8.61229	89.32	0.153234	8.66697	83.5918	0.807443	9.04806	90.6039
219681191	0.0240099	0	0.0582962	0	0	0.172004	0	0	0.314156	0	0.0576047	0.0693117	0	0	0.0349062	0	0	0.0114208	0	0.103765	0.151546	0	0.0251305	0.0713383	0	0.0114446	0.818245	0.0239861	0.447843	5.35438
219681259	2.62329	0	62.385	0.0919764	4.30518	62.1873	0	1.886	62.385	0.116794	5.46307	62.3852	0.0165413	3.73555	47.0864	0.0114926	4.38225	60.7981	0	2.38726	35.6666	0.223125	5.8119	62.2878	0.0645691	5.73821	61.6555	0.556931	6.31696	63.2242
22091104	0.17457	0	34.9789	0	1.4459	33.8956	0	0.267684	34.677	0.0169749	2.56255	35.052	0	1.5172	29.7664	0	1.45301	34.5169	0	0.47017	22.5753	0.0425314	2.74897	34.3692	0.0088721	2.36781	34.6507	0.280386	3.51636	35.2966
22122273	0	0	0.0713681	0	0.0140762	0.205134	0	0	0.0999718	0	0	0.818843	0	0	0.242059	0	0	0	0	0	0.113427	0	0.0283498	0.733822	0	0	0.717094	0	0.101269	1.82584
221328618	0.158662	0	8.02701	0.0111121	0.234006	6.07362	0	0.0799237	6.37049	0	0.331226	2.43	0	0.0914078	4.6014	0	0.0574902	5.9456	0	0.489469	4.69228	0.0570485	0.425516	0	0.012507	0.357495	6.48838	0.208922	2.39304	24.2234
222435670	15.1173	0.0358759	166.167	0.373894	14.8444	153.433	0.0552048	15.3639	134.395	0.912739	16.5586	165.377	0.320721	14.6159	23.9019	0.177391	16.5128	164.52	0.0843783	12.1776	89.3324	1.16749	16.1749	165.115	0.732019	16.0533	142.261	1.58468	16.3935	163.743
22296522	4.22015	0	110.533	0.154477	7.31455	94.7721	0.0214462	7.29737	89.3344	0.318076	7.39105	108.691	0.0430306	5.73032	28.95	0.0307756	6.42369	68.1411	0.0310981	7.40068	52.4347	0.50607	10.158	151.531	0.458087	9.94789	103.558	1.15538	12.1348	121.116
224020395	0	0	3.1854	0.00311319	0.0876276	5.86655	0	0	3.43693	0	0.180477	6.87238	0	0.0466979	4.04439	0	0.00932702	0.370363	0	0	3.19616	0.00964085	0.321399	7.0978	0	0.133371	7.09064	0.0557738	0.668878	7.32578
22549402	0	0	0.0121402	0	0.00583032	0.0678752	0	0	0.00602592	0	0	0.119408	0	0	0.103387	0	0	0	0	0	0.0216744	0	0.0314799	0.323608	0	0.0093386	0.269898	0.00333792	0.0843818	1.11524
225626323	0	0	0.161754	0	0.0217371	0.546834	0	0	0.10507	0	0	1.13432	0	0	0.577494	0	0	0	0	0	0.115916	0	0.0109381	1.54924	0	0	1.13089	0.00991843	0.148869	2.16136
225626377	0.408288	0	29.3302	0.0223538	1.07023	26.733	0	0.134833	29.3076	0.0445181	2.16339	29.5939	0	1.11868	25.2323	0	1.05015	29.5693	0	0.521572	19.1962	0.0669193	2.32574	29.5375	0	1.87317	29.5934	0.282643	2.86654	29.8644
226377630	0.0103862	0	8.54051	0.00335653	0.215916	10.1012	0	0.00325098	8.39373	0	0.44024	10.9647	0.00687491	0.139665	8.99648	0	0.0388921	0.630979	0	0.0208851	6.71168	0.0272604	0.559753	2.93867	0.00664269	0.303333	11.3348	0.0762573	1.08137	11.6215
227811306	0.982555	0	39.5767	0.0762599	2.10243	38.7012	0	0.754387	39.5023	0	3.11697	38.9819	0	1.94766	30.588	0	2.0226	39.6035	0	0.423026	23.6001	0.150837	3.45409	39.5656	0.0263722	3.0859	39.6269	0.372832	4.01387	39.972
22854993	6.47845	0	93.0976	0.122975	8.3988	90.6885	0	5.72676	93.0976	0.200203	9.27545	93.0317	0.0372282	7.91474	37.7527	0	8.76626	93.0317	0	5.93414	54.5456	0.480712	8.99306	93.0979	0.163662	9.14952	91.3636	0.850223	9.39847	94.0016
22855148	436.841	43.9201	4363.25	41.9762	387.273	4.65266	43.8469	427.356	0	43.8757	436.979	4361.39	32.4004	0.391358	0	43.9498	171.385	0	24.8465	238.161	2352.55	43.9148	436.841	4058.38	42.473	338.072	699.008	44.3155	440.699	4408.01
228860932	0	0	0	0	0	0	0	0	0	0	0	0	0	0	0.00323052	0	0	0.00501206	0	0	0	0	0	0.0123401	0	0.00304049	0.0117938	0.0029039	0.0299951	0.35278
228861315	0	0	0	0	0.0031917	0	0	0	0.00606302	0.00284714	0	0.00617788	0	0	0	0	0	0	0	0	0.0147737	0.00283505	0	0.0417762	0.00282901	0	0.0265371	0.0045518	0.0667356	0.84195
228861590	0.0381128	0	12.1373	0.0132776	0.215675	13.561	0	0.0313467	14.2108	0.0100502	0.551656	15.2697	0	0.177131	12.8544	0	0.0845914	13.4982	0	0.0318775	11.0197	0.0244885	0.782944	15.2544	0.00697143	0.540041	15.3596	0.126045	1.51599	15.7551
229604969	0.0739255	0	10.1624	0.0150648	0.554782	19.6543	0	0.0476246	24.4126	0	1.46664	24.7029	0	0.530379	22.0864	0	0.344242	24.7098	0	0.0718114	17.4687	0.0392183	1.79956	24.1954	0.015664	1.32938	24.8371	0.202467	2.5005	24.9733
23455719	0.09997	0	14.8052	0.0718441	0.676402	13.4062	0	0.336132	14.5571	0.149805	0.663988	17.9081	0.0453973	0.338231	5.24936	0	0.530465	7.43373	0	0.38036	7.63607	0.0877961	0.943598	9.52273	0.102549	0.931994	15.8084	0.323358	3.76186	37.7915
23455771	7.01867	0	103.754	0.0951987	8.92014	103.082	0.0116425	7.02953	103.754	0.346648	10.1438	103.772	0.0582125	8.07383	57.2117	0	9.99586	103.772	0	6.98445	57.2651	0.441042	9.94538	103.772	0.202205	10.2363	101.068	0.975343	10.479	104.569
23455848	0.676286	0	42.6446	0.0218688	2.82396	33.7436	0	1.29442	28.8569	0.0790946	2.10361	46.8637	0.0115612	1.23944	8.36594	0	2.57952	19.0649	0	2.34368	38.8288	0.14823	4.27315	55.6615	0.123645	4.44443	39.446	0.404968	4.89934	48.9342
23505445	0.0373857	0	7.12728	0	0.110887	8.94017	0	0	7.18434	0	0.258188	9.12394	0	0.183491	6.73885	0	0.0849087	0.748387	0	0.0235622	5.72555	0.0124038	0.383646	5.69521	0	0.358265	9.92523	0.0737503	1.01853	10.8061
23577820	0	0	0	0	0	0.0249913	0	0	0	0	0	0.0905372	0	0	0.0190685	0	0	0	0	0	0.0113818	0	0.0042273	0.114335	0	0	0.0823487	0.0034898	0.0339933	0.334124
237651460	0	0	0.0133106	0	0.0417184	0.124923	0	0	0.0742994	0	0.048401	0.263375	0	0.0139243	0.251892	0	0	0	0	0	0.270931	0	0.0765769	0.697825	0	0.0480464	0.750003	0.0130924	0.200696	2.18122
237651540	0.00688906	0	5.2524	0.0060983	0.0641058	9.31312	0	0	7.25266	0	0.154173	9.49715	0	0.0685556	6.76753	0	0.0279851	0.716932	0	0	5.75967	0.00719733	0.354747	10.2505	0	0.151707	10.2802	0.066639	0.948801	10.5234
238694878	0	0	0.726586	0	0.0290894	4.08222	0	0.00302251	1.17709	0	0.0789698	5.12561	0	0.0293478	2.16683	0	0.00610511	0.020773	0	0	1.65072	0.00291435	0.130617	5.65089	0	0.0633766	5.46444	0.0379526	0.43017	4.91797
238695156	0	0	0.588203	0.0055876	0.0170078	1.32306	0	0	0.493966	0	0.0325341	2.21666	0	0	1.58026	0	0	0	0	0	0.514339	0	0.088066	3.03967	0	0.0264857	2.8368	0.0229803	0.311442	3.8748
238695587	1.02822	0	43.9787	0	2.37824	42.7749	0	0.533417	43.8771	0.0116379	3.75987	43.975	0.011275	2.10894	34.8723	0	2.19192	43.975	0	0.752223	25.5888	0.0810345	3.87616	43.9486	0	3.48931	43.975	0.422799	4.47938	44.7132
238801731	0.0549685	0	11.545	0.0106682	0.331811	9.76764	0	0.0387402	7.82044	0.010996	0.653328	16.4791	0	0.169788	3.77547	0	0.147694	8.9219	0	0.0493406	10.5728	0.0335982	0.980619	14.2126	0	0.782104	10.5121	0.0901827	1.48104	15.2313
238801880	2.22733	0.0514469	72.4563	0.0786091	4.44581	60.5892	0.0257638	2.60359	61.566	0.0917868	5.51883	70.4043	0.0649742	4.07761	35.6658	0.0649742	4.79744	53.5274	0.0132046	3.32232	38.0456	0.148021	6.91569	71.7565	0.0820783	6.0842	63.7321	0.62344	6.72531	67.2041
238821317	28.1573	0.109893	283.168	1.20684	25.1613	269.632	0.174415	28.0748	283.169	2.12182	27.9088	283.169	1.04783	22.3389	10.5518	0.810558	27.94	279.781	0.304419	19.3981	153.752	2.27277	28.1455	283.067	1.87188	27.4224	237.263	2.85398	28.7126	286.733
239507361	2.83085	0	26.4905	0.0969163	2.0626	7.53569	0.0326351	3.43138	19.1485	0.0531331	3.55309	21.273	0.0404792	3.12699	3.7346	0.0302976	3.32577	12.5731	0.03268	2.25126	9.97022	0.109076	7.38432	2.99013	0.179066	3.63011	25.5772	0.373258	4.31145	43.1988
239590011	0.069979	0	14.348	0.0116551	0.453729	13.4758	0	0.0346034	15.7311	0	0.713979	16.7203	0	0.244758	16.1674	0	0.174465	16.6339	0	0.0802587	12.3031	0.0122101	1.00835	16.2377	0	0.612316	16.4625	0.113583	1.60628	16.9157
242345571	1.63277	0	75.4828	0	6.0383	73.1673	0	3.45937	74.0559	0.0643401	7.03702	75.4165	0.0475166	4.59421	43.045	0	6.25704	73.2625	0	3.57017	42.7237	0.262786	7.30279	75.255	0.0159566	7.21623	73.4911	0.666998	7.62279	76.065
24371534	0.0250744	0	0.407999	0.0111114	0	1.01785	0	0.0124143	0.922294	0	0	0.604268	0	0.0129305	0.70191	0	0.0493621	0.0457238	0	0.072519	0.758106	0	0.0129797	0.854716	0	0	1.5727	0.0244844	0.660488	7.64099
24943089	0	0	0	0	0.00318646	0.0223653	0	0	0	0	0	0.0198068	0	0	0.00639964	0	0	0	0	0	0.00917192	0	0.00350043	0.0836829	0	0	0.0224188	0.00309294	0.0299741	0.264429
254688521	0	0	28.4683	0	1.38844	28.2831	0	0	28.4679	0	2.12274	28.4725	0	1.61972	14.7105	0	1.24867	28.4725	0	0	15.2203	0	2.48812	28.1068	0	2.29656	28.4679	0	2.83611	28.6389
254729462	0.0178834	0	9.95841	0.00880684	0.156542	11.1348	0	0.0137822	9.59468	0.0145169	0.414535	12.1974	0.00513345	0.119502	10.1733	0	0.0499768	1.37111	0	0.0214173	7.8031	0.0332372	0.578341	11.8534	0.00989491	0.328987	12.0369	0.0815493	1.18237	12.4959
255033713	0.722654	0	42.2465	0.0354421	2.23516	41.9873	0	0.575597	42.2465	0.0121315	2.97797	42.2885	0	1.79203	33.588	0	1.90708	42.0234	0	0.836976	24.6971	0.0858733	3.71095	41.5603	0	3.41192	42.2883	0.350486	4.24609	42.7494
255252682	3.08127	0	46.2696	0.0349969	4.64615	39.443	0.0237462	2.64332	33.1599	0.084881	4.74165	56.3599	0.0134716	2.03405	12.6798	0.034216	3.52957	31.7997	0	2.74072	29.2725	0.271727	6.32947	57.2408	0.109628	6.61293	49.8742	0.437364	5.31551	53.4762
255928922	0.101181	0	23.0162	0.0100538	0.683642	19.6305	0	0.0627501	23.0501	0.00542545	1.48693	23.2305	0.0103161	0.552228	20.4684	0	0.403052	23.2322	0	0.10908	16.8469	0.0396752	1.62779	22.8018	0.0105578	1.31169	23.2017	0.194966	2.31662	23.5558
257136356	1.44037	0	34.718	0.0466132	1.83416	21.1299	0	1.0379	17.2677	0.184171	2.87878	27.1459	0.012512	1.29077	8.48176	0.0483796	1.70889	18.9483	0	2.24335	27.4669	0.171291	3.28446	31.0643	0.0889576	2.61679	24.5624	0.391526	4.58011	45.881
257136433	0	0	2.27283	0	0	4.07983	0	0	1.7726	0	0.0314628	4.11816	0	0	4.06985	0	0	0	0	0	1.4241	0.0309345	0.0607537	5.31698	0	0	5.25904	0.0596971	0.522306	5.8023
260665870	0.0556317	0	15.7356	0.00240925	0.384531	14.7834	0	0.0283374	16.2343	0	0.865781	17.2526	0	0.278957	15.5999	0	0.18862	16.7532	0	0.046996	12.6622	0.0347725	1.0593	16.585	0	0.720668	17.0909	0.134443	1.72443	17.5941
26553442	23.9168	0.0349831	242.643	0.52661	20.7423	227.106	0.0834079	23.263	236.676	1.39326	27.7669	239.165	0.637373	19.5851	8.9842	0.49436	23.2648	232.909	0.18304	17.8099	141.047	1.77216	23.4347	248.992	1.43441	23.6243	224.576	2.52447	25.4959	254.713
269838879	0	0	7.30053	0.0124495	0.194236	10.3392	0	0.0042118	8.93941	0	0.325826	11.4198	0	0.111989	9.56692	0	0.0292404	0.732793	0	0.00848847	6.54669	0.0197963	0.513282	11.2118	0	0.243368	11.4917	0.0896673	1.07957	11.7071
27228718	0	0	11.7208	0	0.400107	11.0692	0	0	10.6617	0	0.463529	12.6761	0	0.398766	9.33105	0	0	5.02454	0	0	7.98217	0	0.462725	12.5562	0	0.256369	12.5346	0	1.02119	12.705
27311175	29.9285	0.0697949	306.475	0.947914	28.8334	298.029	0.251887	29.8	298.547	2.37182	30.2276	300.003	0.922172	22.725	8.85036	0.993541	29.7593	293.866	0.353674	19.256	166.539	2.35372	29.8408	303.852	2.03433	28.6355	269.056	3.08153	31.2078	314.069
273809728	1.65019	0	77.2867	0.178353	4.26801	45.9843	0	2.14156	41.4319	0.368614	6.00754	66.8496	0.0566362	1.31384	6.52678	0	2.88988	24.6883	0	0	44.9871	0.410471	6.4753	61.3494	0.129317	5.20535	54.5552	0.660605	7.18457	71.7766
273810419	1.74363	0	60.1638	0.0392649	4.02048	60.1084	0	1.65256	60.1638	0.0683318	5.43475	60.1643	0.0135791	3.88038	39.6136	0	4.30588	57.7796	0	2.23393	32.2211	0.152479	5.47309	60.045	0.0276763	5.33321	60.1643	0.518951	6.00993	60.394
273810554	0.37632	0	32.2701	0.0104054	1.50716	31.1244	0	0.247094	32.117	0	2.34787	30.6991	0	1.3465	17.1265	0	1.33864	32.2729	0	0.448405	20.885	0.0890434	2.73331	31.5565	0.0218955	2.34836	29.9942	0.216011	3.21006	32.3297
281190771	0	0	0	0	0.00346841	0.122006	0	0	0	0	0	0.183141	0	0	0.0499937	0	0	0	0	0	0.00409435	0	0.00385134	0.349264	0	0	0.117536	0.00750385	0.0736246	0.770532
281199644	0	0	0	0	0	0.102833	0	0	0	0	0	0.444206	0	0	0.138714	0	0	0	0	0	0.0145831	0.0131865	0.0138848	0.608863	0	0	0.311669	0	0.0691822	1.25162
281306659	0.458951	0	46.4338	0.0111255	2.52612	45.1687	0	1.05491	45.5	0.0465418	3.87025	45.9424	0.0123076	2.39813	36.2342	0	2.66215	45.5261	0	0	27.1259	0.103537	3.92562	45.732	0.0124235	3.6218	46.2795	0.422538	4.69055	47.0287
281415946	0.310251	0	34.41	0.0177876	1.73929	26.9158	0	0.226974	22.7152	0.0067934	3.16924	34.7841	0.00321657	1.29677	18.5577	0	1.64346	37.3747	0	0.539007	24.0678	0.0450899	3.50672	40.1139	0.00337097	2.99359	32.2022	0.176146	2.39772	24.4136
281416165	0	0	0.0244435	0	0.0116892	1.10928	0	0	0.0123126	0	0.0268852	1.63304	0	0	0.416734	0	0	0	0	0	0.188508	0	0.0264956	1.91085	0	0	1.61878	0	0.175131	2.46048
281416213	40.6031	0.237366	376.236	2.30839	35.5923	309.229	0.874646	33.7943	310.472	3.1081	39.6036	370.773	1.78687	22.8157	1.5663	2.31693	29.3153	289.204	0.885587	24.4619	225.296	3.60739	41.9638	419.739	3.48039	37.9851	264.875	3.69423	36.9559	369.052
281416278	0	0	0	0	0.0122085	0.197062	0	0	0	0	0	0.436684	0	0	0.235755	0	0	0	0	0	0.0116005	0	0.0122085	0.792942	0	0	0.495975	0.0115762	0.114327	1.43972
281416323	15.7984	0.0645186	183.372	0.405273	13.193	130.613	0.0623001	14.5988	131.226	1.02884	16.6386	165.997	0.384068	10.0262	10.5982	0.441466	12.5526	116.124	0.253457	12.2649	145.122	1.27667	18.9988	206.497	0.924389	15.7062	142.092	2.00201	20.4731	204.354
281416385	0.450261	0	37.7369	0.0401926	1.96181	36.2726	0	1.10599	33.7517	0.0276647	1.82908	34.3699	0	1.44782	12.0918	0	2.48357	28.721	0	1.32297	33.1564	0.0749097	2.81363	24.5066	0.01399	3.01084	40.3268	0.348203	4.51121	45.162
281416434	176.097	15.1317	1747.79	14.5348	168.092	31.2888	16.7254	173.604	122.232	17.6569	175.875	1754.7	15.4537	24.6882	0	17.0875	133.584	202.519	13.686	94.489	973.813	17.5603	170.351	1662.91	17.6296	166.053	644.919	17.8491	177.781	1776.48
281416490	0.055528	0.0145023	7.69909	0.0262476	0.105845	5.40187	0	0.0545906	5.329	0.0655638	0.0930245	0.367356	0.0135098	0.231679	2.14709	0	0.177833	2.50477	0.0368073	0.0953405	3.75048	0.0257789	0.246733	4.66358	0.0260822	0.244665	7.7402	0.386325	4.64293	46.4353
282598606	0	0	9.2581	0.00914824	0.0361453	11.3938	0	0	10.4659	0	0.251654	11.8141	0	0.0840665	10.3525	0	0.0277367	5.26668	0	0	8.64783	0.0299945	0.54107	12.8993	0.0194643	0.460974	12.7983	0.096621	1.24591	13.2164
282598706	17.3268	0.0338377	189.433	0.610247	14.7785	177.297	0.0656672	17.3296	179.813	1.01053	14.4914	184.142	0.429359	14.9849	14.2973	0.205385	16.9352	170.539	0.146864	14.0207	70.8329	1.219	19.5455	188.762	0.855962	18.7533	181.434	1.91708	19.2324	191.923
282598772	0	0	0.184205	0	0.0488815	1.08978	0	0	0.159091	0	0	2.09986	0	0	0.985354	0	0	0	0	0	0.210922	0	0.0490691	2.1342	0	0.0339119	1.64496	0.0167258	0.210973	2.87303
282598847	0	0	0.0732107	0	0.00679588	0.445178	0	0	0.0680139	0	0	0.835796	0	0	0.32361	0	0	0	0	0	0.0277211	0	0.0346686	1.0665	0	0.00693372	0.740902	0.013578	0.155202	1.8321
282598938	0	0	0.393883	0	0.0272532	1.13935	0	0	0.252467	0	0.0182429	2.411	0	0.0124646	1.15359	0	0	0	0	0	0.312186	0.00334633	0.0438388	2.63971	0	0.00590529	2.12113	0.0225734	0.246092	3.26521
282599175	0.0155121	0	13.7214	0.00301887	0.329203	13.5273	0	0.018417	14.27	0.00969583	0.686563	15.6781	0.00296191	0.233358	14.6092	0	0.155836	15.3889	0	0.0363594	11.0191	0.0128033	0.903687	15.3259	0	0.582813	15.6035	0.0943951	1.53937	15.9372
282599392	0	0	0.162094	0	0.00646186	0.712981	0	0	0.11837	0	0.00614144	1.40421	0	0	0.59329	0	0	0	0	0	0.168823	0	0.0138049	1.5586	0	0	1.24407	0.0120159	0.155699	2.31893
284504040	0.00779473	0	7.83142	0.00390008	0.198885	9.99855	0	0.00937973	8.94044	0.00404935	0.422473	11.3729	0	0.139035	9.60305	0	0.068535	1.68996	0	0	6.94451	0.0192534	0.587924	10.8228	0.00147373	0.315605	11.5974	0.100376	1.11853	11.8314
285002275	0	0	0.00545062	0	0	0.0686564	0	0	0.00275078	0	0	0.155691	0	0	0.038777	0	0	0	0	0	0	0	0.00834857	0.305733	0	0	0.145242	0	0.0615473	0.868534
28876145	3.82412	0	79.9391	0.0455764	7.17472	70.4422	0	4.48118	64.5145	0.307148	5.90194	78.6018	0.0743588	3.54143	23.3049	0.0253174	5.11784	59.5912	0	5.10964	56.8947	0.393697	10.0171	79.9002	0.279807	7.65178	75.2798	0.776999	8.43325	84.3183
28876202	0.227089	0	19.1823	0.0221075	0.552688	18.3154	0	0.107932	18.3755	0.0605035	1.02194	12.7792	0.0244692	0.676933	14.4965	0.0244692	0.61419	20.5658	0	0.324333	11.8789	0.047648	1.18404	15.9235	0.0244936	1.14879	19.4412	0.238776	2.84082	28.4778
28876263	4.21604	0	83.7678	0.056771	6.8703	81.5912	0.0139167	4.28938	83.0259	0.204044	6.86432	83.2573	0.157791	5.68805	40.7311	0.0139748	6.80348	78.2837	0	4.56385	50.3482	0.30643	8.73962	83.7555	0.192423	7.96641	80.7064	0.77126	8.48226	84.7559
28876316	8.46476	0.0227294	128.037	0.197124	10.1263	102.035	0	9.55891	100.548	0.273088	9.3492	111.987	0.222485	7.60111	23.2412	0.162121	9.05735	86.935	0.0800794	8.72249	44.9997	0.552206	9.35805	96.837	0.355512	11.7422	114.428	1.2139	12.4244	124.37
28876381	45.2912	0.648642	452.817	2.5501	44.6253	411.64	0.726483	43.0687	419.121	3.89017	44.4901	453.142	2.37164	30.3034	0.233811	2.62304	40.5106	393.487	1.21497	25.4597	247.312	3.9934	45.5385	533.929	3.64759	43.3941	336.288	4.59396	45.4717	455.629
28876437	0.548683	0	35.0176	0.037037	1.011	25.5383	0	0.927825	18.8214	0.0233918	1.88257	25.9679	0	0.564352	3.26278	0	0.827011	5.9312	0	2.16624	15.1069	0.174714	0.961389	17.388	0.112011	1.98073	26.3206	0.743515	8.23922	82.1571
288804639	0	0	0	0	0	0.017202	0	0	0	0	0	0.0182426	0	0	0	0	0	0	0	0	0	0	0	0.0455651	0	0	0.0187583	0.00418079	0.0177637	0.262423
288887367	0.00346207	0	3.3479	0.00682089	0.0869577	6.63193	0	0	5.18299	0	0.205693	5.15541	0	0.0581737	3.03204	0	0.0334437	0.798416	0	0	5.06573	0.00998011	0.352993	7.36429	0	0.215742	7.75384	0.0530047	0.770753	8.58523
29028667	0	0	0	0	0.0341042	0	0	0	0	0	0	0	0	0	0	0	0	0	0	0.011212	0	0.0126633	0	0	0	0	0	0.0124292	0.0994804	1.3258
291084859	0	0	0.104102	0	0	1.76483	0	0.00914827	0.926392	0	0.00958938	0.855852	0	0.0289983	0.740626	0	0	0	0	0	1.45199	0	0.0760054	2.19179	0	0.0491168	2.31977	0.036267	0.431983	5.09687
29134936	0	0	0.00655646	0.00176932	0.00875384	0.196726	0	0	0.00480498	0	0.00756241	0.380699	0	0.00555766	0.140111	0	0	0	0	0	0.016541	0.0035422	0.0346301	0.578132	0	0.00745896	0.301901	0.0084756	0.103762	1.21609
29135243	0.353667	0	33.0218	0	1.45025	33.3802	0	0	33.0236	0	1.04067	33.3983	0	0.352941	17.4641	0	0.16594	30.837	0	0.16122	15.3333	0	2.34641	33.4136	0	2.52905	32.8533	0	3.38962	34.37
29165635	0	0	0	0	0	0.0552923	0	0	0	0	0.0452966	0.0713198	0	0.015884	0.114232	0	0.015884	0	0	0	0.127273	0	0.0420508	0.188568	0	0.0585093	0.26727	0.0143329	0.234698	2.68166
292397674	0	0	0.594139	0	0.0577061	2.58827	0	0	1.06581	0	0.0664624	2.88147	0	0.0184657	2.01082	0	0	0.012594	0	0	1.11003	0	0.145692	4.28208	0	0.0500115	3.99712	0.0340083	0.424916	4.93586
29366675	0.0211719	0	2.56178	0.00862625	0.20211	4.16921	0	0.0237059	4.84572	0.011924	0.232891	4.13569	0.00294252	0.136712	1.89688	0	0.107103	2.78323	0	0.128695	4.33826	0.0287798	0.26842	4.17758	0	0.306632	5.89796	0.0941665	1.30721	13.7233
29366701	0	0	0.561873	0	0.0118847	1.79552	0	0	0.393453	0	0.0402045	3.54249	0	0.0110014	1.99264	0	0	0	0	0	0.585401	0.0144008	0.0802752	3.62652	0	0.0258572	3.35866	0.0405792	0.318611	4.33882
294661411	0.125773	0	30.7705	0	1.28873	29.6144	0	0.171403	30.5172	0.0116186	2.32824	30.5315	0.0117099	1.20834	27.1771	0	1.03858	30.5491	0	0	19.7291	0.0601246	2.60743	30.2794	0	2.21363	30.5585	0.228583	3.12134	31.1512
294661423	0	0	0.0534981	0	0.0136841	0.333417	0	0	0.0692919	0	0.0114598	0.515713	0	0	0.3731	0	0	0	0	0	0.0727201	0.00290078	0.0318799	1.00065	0	0.0170378	0.71988	0.0171868	0.133378	1.81664
295441881	0.172352	0	23.7451	0	1.22047	21.7648	0	0	23.3497	0	1.42011	23.935	0	0.335368	18.4129	0	0.335368	23.935	0	0	17.4819	0	1.76732	23.9573	0	0.884022	23.935	0.175583	2.21185	24.3411
29565766	0	0	0.00899598	0	0.00849153	0.096753	0	0	0.084041	0	0	0.135041	0	0	0.140253	0	0	0.0164618	0	0.0166804	0.0885978	0	0	0.251904	0	0.0168485	0.436061	0.00810479	0.192094	2.33554
29565879	0.0125377	0	0.0123402	0	0.00615032	0.264714	0	0.0187539	0.282401	0.0142761	0.00678247	0.0657176	0	0.0119714	0.137098	0	0.00615032	0	0	0	0.175857	0.0142761	0.0327666	0.283284	0.0142761	0.00624251	0.14363	0.0268797	0.313495	3.83392
29566021	0	0	2.58602	0.00942785	0.064129	4.1235	0	0	2.53199	0	0.0777208	4.01434	0	0.085047	4.12079	0	0	0	0	0	2.23399	0.00942785	0.221142	5.85558	0	0.12433	5.74767	0.0584919	0.578477	6.51767
29566108	0.372638	0	34.1638	0.0260298	1.02312	32.5313	0	0.44489	33.2003	0.0176161	1.5423	34.1571	0.00783523	1.01649	28.4283	0	1.07774	33.4078	0	0.443944	21.0966	0.0869763	2.32508	33.9464	0.00895706	2.04941	33.3012	0.283996	3.46172	34.8493
29566193	0.0140782	0	0.037374	0.00665382	0	0.144443	0	0.0360551	0.103097	0	0.0149378	0.119072	0	0.0226437	0.170762	0	0	0	0	0	0.156802	0	0.00720213	0.216612	0	0	0.267546	0.0208951	0.558803	6.79868
29566284	0	0	2.04628	0.00642045	0.0407584	3.49748	0	0	1.4391	0	0.0433811	4.32658	0	0.0542872	2.98646	0	0	0	0	0	1.39467	0.00758129	0.157573	5.23718	0	0.0913768	4.70194	0.041088	0.472362	5.55222
29566407	0.157794	0	23.1067	0.0174142	0.618043	20.7619	0	0.177038	22.5257	0.0468761	0.965971	20.9232	0	0.578488	15.6667	0	0.542078	22.6307	0	0.15758	17.7979	0.0918509	1.31299	46.51	0.0191201	1.26718	22.9493	0.208863	2.47553	25.1879
29566511	0	0	0.00307491	0	0.0281547	0.0418124	0	0.00297242	0.0350668	0	0	0.0185776	0	0.0032735	0.0165469	0	0.0032735	0	0	0.00298523	0.0549	0	0	0.0658288	0	0.0130299	0.0129082	0.00658544	0.0879809	1.26078
29566737	0.313056	0	33.1177	0.0301448	1.32996	30.983	0	0.269724	31.6322	0.0395977	2.11592	40.9715	0.00948902	1.12306	25.5886	0	1.24169	31.675	0.00413115	0.4798	22.6349	0.0761647	2.35191	34.2577	0.0348983	2.33074	32.4104	0.290651	3.42221	34.3023
29566975	0	0	0.00717545	0	0.0066387	0.157521	0	0	0	0	0	0.174513	0	0	0.0755964	0	0	0	0	0	0.00670932	0	0.0066387	0.342246	0	0	0.158524	0	0.0491546	0.808565
29789895	15.5277	0.024802	171.335	0.306582	15.8423	158.86	0.0128928	16.1947	160.462	0.728401	18.3757	171.334	0.347148	12.7273	30.8575	0.245122	15.6297	150.714	0.0771705	11.6458	91.5864	0.963502	18.5686	166.618	0.63233	16.6386	153.863	1.65086	17.3997	173.617
298103485	0.0539819	0	17.4266	0.0136506	0.304683	15.7944	0	0.0264919	16.9302	0.0268426	0.968814	18.4189	0.0125445	0.347604	16.473	0	0.335141	18.3262	0	0	13.5876	0.0404662	1.16791	18.0878	0.0268426	0.79829	18.2025	0.124096	1.80857	18.6804
300116737	0	0	0.342126	0	0.0284728	1.14089	0	0	0.163251	0	0	1.99977	0	0	1.54585	0	0	0	0	0	0.272557	0	0	2.39545	0	0	1.77873	0.0285294	0.243009	3.00447
30027774	3.62848	0	70.6555	0.0746836	5.27172	69.7559	0	2.94853	70.4288	0.0852834	6.60049	70.4296	0.0297826	4.64842	38.826	0	5.55672	69.8846	0.00379499	3.1767	40.1492	0.225298	6.58561	70.642	0.0869769	6.50365	69.5717	0.631131	7.14317	71.5028
30043925	0	0	0	0	0	0	0	0	0	0	0	0	0	0	0.0323942	0	0	0	0	0	0.0215961	0	0	0.0122953	0	0	0.0121365	0.0117735	0.0703915	1.28295
30065704	9.06606	0	140.947	0.410375	12.3575	116.987	0	11.9858	102.574	0.565217	14.005	136.332	0.243361	11.4695	18.242	0.176712	13.7534	135.188	0.0931398	9.7857	76.0312	0.73887	13.7362	137.283	0.466285	13.5469	115.985	1.29751	13.8707	138.628
30089861	10.3907	0	135.251	0.290086	9.46276	76.7202	0.0136354	11.3007	72.8603	0.532299	12.6811	120.652	0.166166	5.08454	16.8643	0.0861296	6.68606	57.389	0.0274893	10.9899	98.2215	1.08952	16.334	152.571	0.558722	11.3195	87.8742	1.37449	13.9044	139.966
302393080	0.0370459	0	0.111457	0	0.115396	0.792205	0	0.0597391	0.0402354	0	0.152681	0.0156604	0	0.148215	0.347654	0	0.124215	0.0876631	0	0.0620674	0.637547	0.00763882	0.208401	0	0	0.228495	0.346984	0.0627053	0.83252	9.62216
30387379	29.5808	0.0619092	300.554	0.801467	27.2086	281.861	0.185677	29.8449	292.988	1.61108	31.5028	302.198	0.906632	23.9252	20.3134	0.95561	28.8321	279.937	0.223816	20.193	78.8553	2.34277	29.183	310.595	1.79234	27.5958	264.542	3.02826	30.2824	302.509
30387453	0	0	0	0	0.0133937	0.235495	0	0	0.0247371	0	0.0278259	0.0387698	0	0	0.142697	0	0	0	0	0	0.314366	0	0.0544002	0.131141	0	0	0.733218	0.012941	0.119744	1.74443
304360662	55.7977	0.225038	559.464	3.76011	54.8137	502.812	1.62432	55.8148	544.61	4.85441	55.8304	553.359	3.61863	36.9174	0	3.88118	55.1295	552.488	1.60072	0	311.402	5.33293	55.8069	554.737	5.19522	54.6805	352.821	5.70163	56.5	565.053
304360758	0	0	0.0237088	0.00830565	0	0.121783	0	0.00756737	0.248834	0	0	0.0656398	0	0	0.228531	0	0	0	0	0	0.2587	0	0.00867479	0.966559	0	0	0.807192	0.0158395	0.28605	3.28783
304360853	5.10942	0	110.396	0.0972106	9.65695	107.52	0	7.67357	106.132	0.38217	10.8538	111.788	0.0812235	8.44833	29.0139	0.00789324	10.5312	109.633	0.00847854	0	61.5458	0.560153	10.6991	109.251	0.300043	10.9568	108.049	1.05607	11.0229	110.631
304360949	0.0053912	0	13.5642	0	0.292282	14.1172	0	0.0183655	14.1235	0	0.584292	15.8086	0	0.232217	14.4588	0	0.089268	15.4322	0	0	10.948	0.0264931	0.802173	15.203	0.00682069	0.547085	15.7341	0.111772	1.51165	16.0364
304373555	0.0139659	0	9.47789	0.00552639	0.248405	12.0473	0	0.0302226	11.128	0.00563387	0.441229	13.0246	0	0.1186	8.28045	0	0.0567968	5.90525	0	0.00824151	8.82028	0.0252223	0.684102	13.125	0	0.425136	12.812	0.100765	1.23985	12.892
304422916	0.102193	0	21.5947	0	0.674288	17.426	0	0.102893	21.4715	0	1.38941	21.8248	0	0.674988	17.9174	0	0.674988	20.4389	0	0	14.1895	0	1.61853	21.4872	0	1.13696	21.595	0.113392	2.19575	22.1197
304443238	0	0	1.97185	0.0116	0.133982	3.81311	0	0.106948	3.31584	0	0.0851554	3.0033	0	0.119373	1.37486	0	0.145242	2.14197	0	0	3.41457	0	0.133715	1.884	0.0234184	0.509331	4.41158	0.0942073	1.48958	15.062
30844336	0	0	0	0	0	0.017323	0	0	0	0	0	0.0218353	0	0.00470381	0.0127662	0	0	0	0	0	0.00606684	0	0.00924726	0.00900227	0	0	0.0175903	0.00208464	0.0313454	0.255106
30984428	0	0	2.89126	0	0.142701	7.19115	0	0.0147332	7.17321	0.00663312	0.0911735	7.39693	0.00336121	0.0650875	3.35772	0	0.0461129	3.39973	0	0.0458706	5.50766	0.0227057	0.133153	7.19059	0.00323365	0.376289	8.24055	0.0776649	0.898909	9.62114
31044225	0.0592267	0	0.0774901	0.00866563	0.0419817	0.485396	0	0.00880373	0.239893	0	0.00856206	0.259037	0	0.0862938	0.241067	0	0.0783877	0	0	0.0430865	0.289228	0.00807872	0.0509753	0.745693	0.0168134	0.0262558	0.870154	0.025151	0.332349	4.09755
31072008	0	0	0.608078	0	0	1.33008	0	0	0.493438	0	0.0616648	2.76754	0	0	1.57302	0	0	0	0	0	0.406065	0	0.151076	2.68592	0	0	2.42908	0.0273267	0.250674	3.64589
310830989	0.00463355	0	5.79257	0.00772366	0.111617	6.51434	0	0.00793907	6.47117	0.000796822	0.256479	7.92502	0.0023273	0.0811414	5.56024	0	0.0462513	2.98641	0	0	5.24499	0.0137371	0.387855	8.04932	0.00150943	0.238634	8.38525	0.0760997	0.861015	9.19199
312281391	0	0	0.637159	0.00264237	0.0159889	2.32965	0	0	0.748919	0	0.0108107	3.51815	0	0.00835348	2.21725	0	0	0	0	0	0.698787	0.0054811	0.0874956	3.64117	0	0.0252119	3.41833	0.0386594	0.370992	4.4499
31343652	0	0	3.69824	0	0.153309	5.11338	0	0	2.82818	0	0.0857004	6.31252	0	0.0337176	3.95972	0	0	0	0	0	2.53511	0	0.347559	6.63928	0	0.171713	6.62862	0.0537537	0.64126	7.0683
31415740	0.569525	0	46.9214	0.0566821	2.53467	46.179	0	0.745321	46.6337	0.0329831	3.99264	46.9368	0	2.31411	34.2738	0	2.66339	46.4026	0	1.02575	27.496	0.131509	4.26776	46.7875	0.0400033	3.87703	46.2771	0.401678	4.71586	47.5047
31415816	18.405	0.0131524	190.825	0.428779	14.2273	187.021	0.0874142	18.2628	190.291	0.997531	18.5029	189.785	0.474527	16.3521	27.5078	0.257824	18.7272	184.139	0.0893117	13.7616	103.768	1.1768	18.9629	190.812	0.889504	19.1167	169.298	1.83333	19.3055	192.906
31543997	6.48354	0	110.564	0.155718	9.44501	109.634	0	8.09304	110.542	0.392722	10.8822	110.542	0.115284	9.26345	42.5436	0.0351823	10.7033	110.564	0	7.64002	61.324	0.605187	10.9401	110.543	0.258662	10.9257	106.948	1.05907	11.1744	111.568
318065901	0.325623	0	41.6836	0.0248377	2.50673	26.2234	0	1.2374	18.7639	0.0729517	1.76404	39.2667	0.0354511	1.35749	6.61636	0	2.26216	23.0078	0.0243498	0	34.597	0.14849	2.24518	36.1032	0.0485044	3.11035	35.2786	0.358195	4.48643	44.8716
31880044	0	0	13.2719	0	0.244625	14.1709	0	0	14.9657	0	0.572323	15.9407	0	0.166693	13.5969	0	0.0992255	13.8208	0	0.011515	11.878	0.0117435	0.844182	15.6332	0	0.561562	15.9885	0.101236	1.55919	16.1309
32128412	0	0	0.140175	0.0109751	0.0338719	0.972235	0	0	0.197598	0	0	0.553242	0	0	0.669461	0	0	0	0	0.0117639	0.286052	0.0220855	0.0336691	1.80907	0.011223	0.0231898	2.02526	0.0220855	0.297906	3.50465
32453484	0	0	0.307311	0	0.00550251	1.05604	0	0	0.218865	0	0.0119062	1.33282	0.00296013	0.00291239	0.93505	0	0	0	0	0	0.316305	0.00304965	0.0448794	2.20785	0	0	1.94095	0.00896992	0.240421	3.10451
32453825	0.110872	0	17.2697	0.0198819	0.613455	18.9324	0	0.0789085	21.1268	0.0134127	1.29747	21.3302	0.0134127	0.483096	19.4347	0	0.271404	21.2244	0	0.0768268	15.6731	0.0537959	1.46688	20.7925	0	1.12869	21.3854	0.165986	2.12916	21.6061
32469420	7.20881	0.0131154	110.04	0.0666436	9.93552	107.916	0	7.89217	110.013	0.231754	10.0167	110.04	0.0735616	9.14467	36.8338	0.029171	10.5698	110.013	0.0291422	7.32763	59.8576	0.463536	10.6932	110.04	0.231264	10.9607	108.269	1.02718	11.1009	111.158
32698539	0	0	0	0	0	0.0052179	0	0	0	0	0	0.0405089	0	0.0104458	0	0	0	0	0	0	0	0	0	0.127517	0	0	0.0201491	0.00490683	0.0348495	0.520054
33620426	0	0	0.00606031	0	0	0.00841371	0	0	0.0116085	0	0.00585911	0	0	0	0	0	0	0	0	0	0.0207172	0.00307283	0.0149618	0	0	0.00911485	0	0	0.0240279	0.224463
33770508	0.198968	0	20.6696	0	0.419992	18.1578	0	0.0752714	20.9896	0	1.26263	21.5365	0	0.440191	18.5484	0	0.395261	21.5338	0	0.0951466	15.5518	0.0115454	1.3589	21.0518	0	1.04983	21.5236	0.163836	2.11787	21.7077
340025671	0.0736182	0	18.5344	0.0101116	0.435055	16.2226	0	0.0438279	18.0614	0.0103778	0.84852	19.6253	0.00589817	0.365148	13.0005	0	0.275411	19.1914	0	0.0752334	15.0649	0.0390308	1.23956	19.9043	0.00599194	0.923823	18.9202	0.146051	1.96236	20.0599
347750411	0.433341	0	37.3605	0.03838	1.49055	33.5375	0	0.516894	31.9948	0.0158973	2.71302	36.6708	0.0151638	1.27976	18.1457	0	1.53875	32.6398	0	0.618305	24.1129	0.0646735	3.06469	34.9799	0.0303596	2.61405	34.8108	0.294076	3.6236	36.8318
358356445	0.309288	0	47.0113	0.00913556	2.75327	55.9669	0	0.933986	47.0466	0.0554646	3.89616	47.0197	0.0181037	2.398	36.7962	0	2.5377	47.0203	0	1.036	27.7705	0.138485	4.09846	46.7744	0.0279835	3.75753	47.0484	0.437167	4.75487	47.5276
359946431	0	0	0	0	0.00211755	0.0229703	0	0	0.00221038	0	0	0.0575717	0	0	0.0105391	0	0	0	0	0	0	0	0.00211755	0.103044	0	0	0.0431511	0.00228996	0.0325413	0.415477
37651481	0	0	0.0968253	0	0.0366609	0.773738	0	0	0.281397	0	0.020364	0.82756	0	0	0.644313	0	0	0	0	0	0.444338	0.00570882	0.0806321	0.430863	0	0.0458952	0.805808	0.016896	0.169611	2.24266
38229169	0	0	0	0	0	0.020895	0	0	0	0	0	0.0317174	0	0	0.0364605	0	0	0	0	0	0.00328085	0	0.00728172	0.110458	0	0	0.0666192	0	0.0394667	0.518798
38638196	0	0	0.00306701	0	0.0029014	0.0347431	0	0	0.00544088	0	0	0.0637264	0	0	0.0211379	0	0	0	0	0	0.00258856	0	0.00318356	0.112026	0	0	0.0522926	0.00263763	0.0393069	0.365864
38639923	0	0	1.67171	0.00614833	0.0598069	3.51811	0	0.00228097	1.49825	0	0.0545289	4.99836	0	0.0217078	3.33286	0	0.00442045	0	0	0	1.60384	0.0128926	0.164955	5.2583	0.00225096	0.0490023	5.04769	0.0470386	0.509141	5.82105
38640276	3.45136	0	90.1423	0.230465	6.7451	78.2576	0	5.88878	76.54	0.398862	9.02163	83.7523	0.125142	3.10097	13.8747	0.0305323	5.14402	56.6422	0	6.35561	52.7051	0.597255	8.82678	87.9076	0.27151	8.89776	82.9701	0.818413	9.36358	94.0072
38707640	0.0114677	0	10.8752	0	0.375393	7.55694	0	0.0172944	7.92035	0	0.756845	6.7704	0	0.299634	3.20359	0	0.199582	9.94902	0	0.142812	11.8253	0.0117579	0.820277	11.3595	0.00545528	0.659451	12.1029	0.103743	1.53901	15.8971
38707890	0.431386	0	37.8367	0.0762781	3.47025	30.7333	0	1.0559	28.756	0.0177709	4.73192	47.5905	0.00909505	1.66017	18.209	0	2.44985	32.7935	0	1.26915	30.9292	0.0606762	4.52706	48.0139	0.0173881	4.32328	42.7302	0.326146	4.12266	41.3368
388262476	0	0	0.00171813	0	0.0078181	0.111256	0	0	0.00556079	0	0	0.190077	0	0	0.0654137	0	0	0	0	0	0	0	0.00997884	0.370919	0	0	0.131701	0.00594706	0.0702502	0.848809
393707861	12.3917	0	150.731	0.295427	12.6063	148.542	0	13.4683	150.731	0.748522	14.73	150.732	0.289042	11.436	31.9167	0.0795969	14.6241	150.853	0.0276798	11.4854	81.8354	0.943585	14.584	150.732	0.521863	14.832	148.986	1.49443	15.2394	152.632
39653674	70.7121	3.84053	704.842	5.23421	69.8659	657.171	2.88038	70.042	639.962	6.89668	70.5717	704.422	4.35325	43.4309	0	5.64143	67.4652	669.471	2.74846	38.299	396.969	6.88825	70.7023	706.257	6.648	69.1613	353.06	7.16784	71.4242	713.536
40549402	0	0	0	0	0.010307	0.195965	0	0	0.0101971	0	0	0.241017	0	0	0.13887	0	0	0	0	0	0.0209217	0	0.0221304	0.79331	0	0.0107026	0.517812	0.0115597	0.120981	1.76663
40555938	0	0	0.254587	0	0.0213087	0.818968	0	0	0.176253	0	0.00812276	1.64375	0.00127274	0.00278447	0.853821	0	0	0	0	0	0.228388	0.00140891	0.0563369	1.85522	0	0.00700286	1.57668	0.0212114	0.210197	2.77292
40806958	0.0925151	0	22.222	0	0.630848	19.5268	0	0.0825942	22.1656	0.0127657	1.20786	21.8608	0	0.517033	16.2387	0	0.496235	22.515	0	0.163898	16.848	0.0127657	1.59724	21.7968	0	1.20659	21.1687	0.183692	2.19055	22.6306
40807285	0	0	12.6252	0	0.25861	12.2785	0	0	13.6754	0	0.492661	14.919	0	0.203466	11.8133	0	0.117881	11.3183	0	0.0256441	10.6959	0.0116893	0.698585	14.15	0	0.515485	14.4041	0.0715577	1.50341	15.5635
41057066	0	0	0.301139	0.00338663	0.0646104	0.804797	0	0	0.504408	0	0.0889884	0.463211	0.00352238	0.0319158	0.648462	0	0.0210914	0.00345094	0	0.0103814	0.504866	0.00698047	0.0811363	1.20965	0	0.0271216	1.57706	0.021463	0.286985	3.5705
41057278	29.8303	0.0994801	360.999	0.947519	17.7669	151.106	0.137438	16.3921	142.243	1.67876	26.3479	212.745	0.580591	10.1561	4.56773	0.438849	13.0359	125.137	0.253208	19.5099	158.308	1.86548	28.9286	169.264	1.74618	24.1579	168.031	2.57255	25.9475	259.983
41057352	0.0630957	0	13.4971	0	0.251991	12.5917	0	0	14.0415	0	0.473626	15.0532	0	0.17907	13.3342	0	0.113135	14.624	0	0	10.6493	0	0.817992	19.994	0	0.585455	15.0811	0.081179	1.53166	15.6813
41057437	0	0	6.12278	0.0070817	0.100632	7.70942	0	0	6.97416	0	0.356413	8.61409	0.00364499	0.0763514	6.63229	0	0.018225	0.595592	0	0.00330281	5.92496	0.0115226	0.488042	9.84314	0	0.225387	9.85985	0.0888709	0.967865	10.3863
41179217	11.6048	0.45887	327.252	1.04538	31.3625	304.936	0.227494	32.5934	320.826	2.4887	32.8202	327.252	1.2267	25.9657	5.27567	1.02409	31.5272	304.247	0.322891	21.1696	185.227	2.80518	32.4226	327.226	2.24937	32.279	278.89	3.31376	33.0858	331.159
41179287	7.15134	0	100.986	0.16783	9.29038	99.1405	0	7.34991	98.0746	0.20842	10.0114	100.686	0.0655221	7.94248	35.3598	0	9.27115	97.5379	0.0132607	6.69227	50.5285	0.496639	10.0904	100.42	0.192476	10.209	101.51	0.937187	10.3226	103.044
41189515	0	0	0	0	0.0117004	0.0371871	0	0.0374988	0	0	0	0.0123957	0	0.0375468	0	0	0	0	0	0.0494629	0.0228733	0	0	0.024192	0	0	0.0724082	0.0125396	0.168097	2.28007
426202315	0	0	0.00773169	0.0015896	0.0080365	0.136112	0	0	0.00303499	0	0.00156666	0.258692	0	0.00157649	0.0894765	0	0	0	0	0	0.0111174	0.00332341	0.0229493	0.431523	0	0.0016486	0.220633	0.00834131	0.0818661	1.04364
45390216	0	0	31.9199	0	1.59447	31.9271	0	0	31.9206	0	1.4357	32.0959	0	1.08477	23.2974	0	1.08477	29.8926	0	0.341236	21.3912	0	1.94361	32.1038	0	1.97414	32.0938	0	2.91092	31.856
45429963	0	0	0	0.0661697	0	0	0.0236973	0	0	0.0458477	0	0	0.0106415	0	0	0.0106415	0	0	0.0231817	0	0.0592317	0	0	0	0.0339873	0	0.0316902	0.400394	4.33697	43.523
45429984	39.0576	0.0118673	393.376	1.59475	37.0363	362.188	0.270463	39.0149	372.227	3.07646	38.8416	387.145	1.47629	33.2341	7.45917	1.55812	38.4787	378.115	0.592781	22.2247	211.061	3.28704	38.9913	393.375	2.81345	38.9933	331.447	3.57693	35.3507	354.444
45597386	12.493	0.0323262	151.313	0.274431	11.2507	59.3253	0	9.703	54.2488	0.595984	12.766	125.32	0.325998	4.98331	4.86078	0.13978	7.49907	48.8131	0.151716	11.0086	74.5478	0.737878	14.9392	135.349	0.697346	13.7804	82.2284	1.36917	14.2796	142.872
45686008	0	0	0.203551	0	0.0180567	1.45913	0	0	0.323082	0	0.0189595	2.12518	0	0.0146428	0.880346	0	0	0	0	0	0.474815	0.00481511	0.0526088	2.74044	0	0	2.21308	0.0228435	0.261727	3.05107
46358648	0	0	0.0244014	0	0	0.162741	0	0.0251746	0.285449	0	0.0218405	0.0474258	0	0.0218405	0.265782	0	0	0.100046	0	0.0232659	0.8253	0	0	0.295016	0	0	0.507864	0.0330265	0.412384	4.92926
46401626	0.551076	0	34.983	0.0106329	1.72278	33.163	0	0.316572	34.5946	0.0271414	2.6091	34.4776	0.020865	1.36198	30.4752	0	1.41895	34.6091	0	0.513259	21.9899	0.107605	2.81034	34.4182	0.0323312	2.41178	34.5685	0.297859	3.56065	35.6149
46401737	0.412345	0	25.1094	0.0198111	1.04293	27.4189	0	0.352567	28.1037	0.0328296	2.13934	29.1933	0.0155975	0.956444	17.9067	0	0.986021	29.1137	0	0.468953	19.1892	0.0643203	2.40506	28.7642	0.0401068	1.96509	27.8472	0.233782	2.93124	29.4283
46402086	0.0687584	0	25.1203	0.018643	0.926765	21.9301	0	0.118854	24.3494	0.0283328	1.5491	24.8139	0.00972849	0.752427	22.1401	0.00972849	0.724211	24.5606	0	0.224143	16.9398	0.0957152	1.70309	25.1796	0.0382551	1.45391	25.1786	0.235422	2.54576	25.9095
47073736	0	0	0	0	0	0	0	0.0234502	0	0	0	0	0	0	0.0100834	0	0	0	0	0	0.144404	0	0	0.0550277	0	0	0.113898	0.0119231	0.586791	6.63183
47566140	936.109	120.937	15150.2	34.2958	175.507	30.8357	16.2455	110.555	615.484	96.5474	550.603	6978.36	1.20971	0.950154	0	1.20971	2.12626	0	57.3871	550.195	3916.51	106.571	942.301	5941.2	51.0002	723.302	3620.7	106.965	1067.05	10666.7
47777280	0.073479	0.019802	15.8332	0.0199888	0.669925	10.1182	0	0.762812	10.5782	0.18596	0.226436	16.5909	0.0103992	0.482761	3.21763	0	0.658177	4.933	0	1.50856	7.58192	0.196359	0.897088	11.5459	0.103182	1.09403	10.9722	0.470121	5.8975	59.0846
47835019	0.00982445	0	0.0428628	0.0190685	0.0304682	0.669762	0	0.100524	0.672104	0	0.0402927	0.281634	0	0.0747404	0.293386	0	0.0100939	0.315833	0.00858084	0.112774	0.880241	0.0413497	0.0507182	0.864365	0.0308206	0.0598794	0.979066	0.102037	1.14434	12.3564
47842848	0.271718	0	50.6529	0.0499542	1.75058	36.052	0	1.15798	29.6301	0.102282	1.20536	46.3631	0.0322755	1.53051	9.82384	0.011286	2.23007	17.1304	0	1.90613	23.4428	0.15713	2.25537	59.2428	0.0828544	3.35022	42.2547	0.449234	5.39938	54.136
48696682	19.1209	0	198.714	0.635852	16.6046	197.068	0.0622078	19.2158	198.722	1.21726	19.691	198.456	0.49437	18.2817	43.4813	0.387197	19.9063	198.7	0.0969688	14.9132	108.478	1.36958	19.4349	198.722	1.04082	19.9203	191.761	1.98077	20.0881	200.861
48696910	0	0	16.8684	0.013579	0.277566	18.7284	0	0.068303	19.6409	0.0554588	0.201725	14.5785	0	0.254925	8.8973	0	0.190323	17.2372	0	0.239115	13.0961	0	0.930173	18.9868	0	0.864265	23.085	0.179302	2.53671	25.6703
48697190	29.6842	0.023105	295.117	1.1168	27.4499	282.262	0.232371	29.6598	295.117	2.2961	29.6847	289.22	0.955228	27.3356	30.614	0.8969	29.7093	292.916	0.380691	19.7272	160.037	2.37598	29.3993	295.117	1.92392	29.6969	242.511	2.96162	29.8878	298.454
48697258	1.62723	0	57.83	0.0845121	3.56628	56.0847	0	2.56021	57.2905	0.0875249	3.89619	65.1789	0.0497881	2.70107	24.2757	0	3.72826	36.6315	0	3.23771	38.4899	0.225987	4.83955	0	0.164556	5.42445	62.0662	0.567891	7.08209	70.7088
48697401	2.12894	0	57.5077	0.0335107	3.61873	57.3387	0	1.55464	57.534	0.0159453	5.34164	57.6394	0.0159794	3.39708	43.8854	0	4.1793	57.5434	0	1.83321	32.2498	0.14187	5.43421	57.5678	0.0503087	5.19863	57.2774	0.490058	5.83095	58.3188
48843719	0	0	0	0	0.00522953	0.0132993	0	0	0	0	0	0.0432859	0	0	0.0159302	0	0	0	0	0	0	0.00263087	0.0135356	0.0695785	0	0	0.0165638	0.00263624	0.0322309	0.41614
49237297	0	0	0.00503291	0.0089327	0	0.326015	0	0	0.0738034	0	0	0.474179	0	0	0.101867	0	0	0	0	0	0.125048	0	0.0182148	0.737278	0	0	0.625185	0.0143339	0.127352	1.77374
50313241	0	0	0	0	0	0.0538196	0	0	0	0	0	0.0953776	0	0.00333502	0.0294627	0	0	0	0	0	0.0161692	0.00342821	0.00985195	0.10298	0	0	0.115148	0.00645702	0.0515896	0.727926
51010904	0	0	0.0035944	0	0.00714291	0.0185609	0	0	0	0	0	0.0806751	0	0	0.056325	0	0	0	0	0	0.026155	0	0.0108367	0.0659457	0	0.0108367	0.126469	0	0.0422686	0.449705
51236723	0.0119595	0	1.7087	0	0	4.94509	0	0	4.23941	0	0.0351836	3.55949	0	0.0338894	1.65526	0	0.0115521	0.623574	0	0.250503	3.32677	0.0124868	0.0361662	2.46918	0	0.105143	7.25846	0.0960598	1.15428	12.0859
51518014	0	0	0	0	0.00548815	0.0198719	0	0	0.00298078	0	0	0.0427362	0	0	0.0170372	0	0	0	0	0	0.0027996	0	0.00288727	0.191419	0	0	0.0982431	0	0.0435662	0.534314
51518815	0	0	0.19322	0	0.0130818	0.440781	0	0	0.0553933	0	0	1.14086	0	0	0.470741	0	0	0	0	0	0.230217	0.0147754	0.0325585	1.34445	0	0	1.16857	0.0148046	0.133505	2.31227
51527264	0	0	0.107379	0	0.0267545	0.86256	0	0	0.012891	0	0	1.24073	0	0	0.781602	0	0	0	0	0	0.136245	0	0.0412569	1.46552	0	0	1.25104	0.0140857	0.177252	2.39204
51557483	0.122479	0	15.8098	0.00980754	0.464084	13.3544	0	0.0964931	16.2766	0.00333889	0.808742	15.4775	0.00315765	0.438203	10.5151	0	0.428876	15.3851	0	0.136497	10.6777	0.0317438	1.18206	16.7392	0.00333192	1.01076	16.7247	0.110685	1.73434	17.5261
51980126	0.0117672	0	10.4634	0	0.250963	12.3935	0	0.0235078	11.8057	0	0.469214	13.6538	0	0.18117	11.3022	0	0.0898876	11.0089	0	0.0056711	9.67385	0.0210641	0.665272	13.5798	0.0068797	0.467209	13.9529	0.126464	1.34007	14.1534
519904135	0	0	0.0618509	0	0.0104823	0.362091	0	0	0.0205698	0	0.0146991	0.698076	0	0	0.296373	0	0	0	0	0	0.0735401	0.00368036	0.0366397	0.907745	0	0.00719682	0.70017	0.0108325	0.126056	1.55756
52627071	0	0	9.3649	0.0146795	0.234052	10.0001	0	0	8.9242	0.00785237	0.37235	11.549	0	0.0559386	9.49004	0	0.0676033	1.57044	0	0.0110343	6.90659	0.0192132	0.535131	11.2624	0	0.275744	11.609	0.0914414	1.11413	11.8076
53869480	0.276351	0	25.2765	0.0290126	0.869321	20.4615	0	0.164811	25.1165	0	1.56552	25.4602	0.00879724	0.654592	22.7999	0	0.594189	25.3283	0	0.167777	17.6772	0.0908371	1.79555	25.1205	0.0108696	1.33285	25.3716	0.184275	2.59039	25.7077
557136928	0	0	0.0109761	0	0.00407685	0.235843	0	0	0.021252	0	0.00424009	0.562102	0	0.00631073	0.220437	0	0	0	0	0	0.0376754	0.00427875	0.0434233	0.828218	0	0.00220811	0.493011	0.00836419	0.11465	1.51597
564102868	0	0	3.09377	0	0.101924	4.37995	0	0	2.74881	0	0.1468	5.67977	0	0.0725348	4.24063	0	0	0.186807	0	0	1.91773	0	0.16214	5.98457	0	0.058456	5.79941	0.0576348	0.589517	6.62029
564102869	0.174528	0	30.9736	0.0113455	1.08614	31	0	0.150733	30.9881	0.0114864	2.31929	30.986	0.0244997	1.14977	26.4854	0	0.976839	30.85	0	0.26602	20.7039	0.0497745	2.44821	30.6727	0.0114864	2.15759	30.986	0.221084	3.11233	31.2819
564105783	0	0	0.157697	0	0.0284768	0.656667	0	0	0.114146	0	0	1.46345	0	0	0.598191	0	0	0	0	0	0.102773	0.015701	0	1.72043	0	0	1.35706	0.0157309	0.170144	2.41014
564619457	0.894778	0	42.9466	0.0263566	2.48436	42.665	0	0.580898	42.1597	0.0903905	3.72017	42.7928	0.0317683	1.96241	30.6799	0	2.30089	41.8878	0	0.903934	26.5055	0.147082	4.04385	43.3896	0.0745356	3.64414	42.3857	0.347082	4.4406	44.5769
565323599	0	0	0.0566605	0	0	0.409363	0	0	0.18947	0	0.0123388	0.475378	0.0114925	0.0122943	0.633355	0	0.0122943	0	0	0	0.45981	0.011292	0.0443885	1.71743	0.0230963	0.0122943	1.48616	0.0335865	0.260206	3.30952
56692568	0	0	4.50407	0.0115508	0.0747678	7.08798	0	0	4.16507	0	0.206457	7.68914	0	0.0804131	6.6176	0	0	0	0	0	3.86194	0.025677	0.362705	8.09332	0	0.204428	7.95442	0.0521866	0.765941	8.26564
56692637	0	0	0.621383	0	0.0334972	1.91284	0	0	0.557122	0	0.0426458	3.31852	0	0.00720041	1.83359	0	0	0	0	0	0.656571	0	0.118097	3.37415	0	0.0383498	3.03726	0.0315491	0.36914	4.08366
56692908	5.28034	0	83.1878	0.0889025	6.84885	82.1002	0	4.34941	82.7708	0.191242	8.09021	83.2063	0.0373495	6.02384	55.1967	0.00731651	7.27522	82.6578	0	4.43402	50.2999	0.361439	8.10004	83.2067	0.104456	8.05715	82.543	0.747266	8.39015	83.8177
56693048	3.24503	0	65.8772	0.075858	4.74968	65.7015	0	2.38622	65.6817	0.105853	6.16106	65.8629	0.0181415	4.05409	42.7516	0	5.11206	65.89	0	2.64546	36.9345	0.262587	6.17624	65.5585	0.0409665	6.21559	65.5775	0.604834	6.67565	66.5231
56694721	0.0199449	0	11.5483	0	0.522158	8.71224	0	0.0325316	9.75884	0.0130113	0.536377	11.7999	0	0.233361	2.18202	0	0.513068	7.63153	0	0.239054	9.60833	0.0292074	0.863431	16.1876	0.0097336	0.808287	12.7624	0.157158	1.64443	18.0649
56694869	13.4	0.0121191	194.437	0.387764	16.8852	193.06	0.0252361	18.7217	194.437	1.04069	19.6179	194.438	0.388664	15.6642	30.0575	0.278521	19.617	192.552	0.0494013	14.2459	107.765	1.18013	19.3705	194.438	0.779446	19.3724	185.529	1.97423	19.6622	196.789
57659643	6.84613	0	101.24	0.174751	8.3175	85.5664	0	6.875	90.212	0.226619	8.88028	97.4752	0.114076	6.49561	38.6392	0	8.23872	87.6108	0	6.98092	56.1685	0.458881	9.55205	101.312	0.177948	9.65245	96.2785	0.938477	10.4318	103.443
57659681	0.0223943	0	2.05838	0	0.0811825	3.70322	0	0.0223222	1.77877	0	0.132827	4.98939	0	0.0835157	3.75648	0	0.0223943	0	0	0.0118346	1.7667	0.0131576	0.228177	5.08679	0	0.096529	5.02379	0.0365862	0.518317	5.86717
58042841	0	0	0.00397987	0	0.00381214	0.0364745	0	0	0.00397987	0	0	0.0229872	0	0	0.0316102	0	0	0	0	0	0.003957	0.00402562	0	0.152097	0	0	0.0349649	0.00403324	0.0473391	0.521821
58532811	0	0	3.32103	0.00236397	0.0756827	5.52255	0	0	3.52725	0	0.133936	6.77451	0	0.0597463	5.26274	0	0.00967495	0.0139953	0	0.00424394	3.1501	0.00513552	0.256012	7.08725	0	0.100693	7.19746	0.0596648	0.674592	7.78512
61602086	0	0	0.058897	0	0	0.386851	0	0	0.0445864	0	0	0.561248	0	0	0.313614	0	0	0	0	0	0.044238	0	0.0157329	1.08029	0	0	0.835007	0.0139913	0.143077	1.93579
62326506	0	0	1.82423	0	0.0593128	5.80506	0	0	3.56986	0	0	7.32104	0	0	5.55998	0	0	0	0	0	2.60157	0	0.0594334	7.20579	0	0.125256	7.32128	0	0.713924	7.34973
62327085	0.0124066	0	12.7348	0	0.400938	14.1162	0	0.0124066	16.2463	0	0.807602	17.1234	0.0136609	0.226155	13.9732	0	0.148143	16.5864	0	0	11.6184	0.0141244	1.00635	17.0561	0	0.686563	16.9191	0.126902	1.69491	17.384
62327168	0.109774	0	23.0201	0	0.708039	20.917	0	0.0679508	23.4442	0	1.40642	23.635	0	0.534887	22.1469	0	0.410266	23.5561	0	0.11034	17.248	0.06462	1.66799	38.5335	0	1.12987	23.635	0.181213	2.37022	23.8825
62327519	0.0345594	0	24.4733	0	0.962409	26.599	0	0.0970763	25.3514	0	0.0691862	28.9859	0	0.557936	9.79594	0	0.526139	17.8321	0	0.395715	17.037	0	0.999326	28.5061	0	0.993937	27.1844	0.249326	3.25869	32.8555
62362213	0.505352	0	61.4952	0.0405117	4.48981	54.0526	0.0107889	2.60326	51.9961	0.147548	3.71578	61.092	0.0192751	3.15904	33.8883	0	4.17443	44.2511	0	2.75296	35.2423	0.26951	4.69921	66.7597	0.146674	5.16915	59.0616	0.557228	6.32883	63.0516
62362363	3.59156	0	72.241	0.152689	4.67423	71.8173	0	2.86419	72.1735	0.141074	6.78789	72.1741	0.0254175	5.5747	43.2667	0	6.25004	72.1741	0	3.16128	42.6413	0.20658	6.83604	72.2055	0.0769636	6.7969	71.3841	0.564874	7.18216	72.9138
62422552	0	0	4.94304	0.00825218	0.080537	5.97969	0	0	4.31857	0	0.143667	7.30561	0	0.0325757	5.09196	0	0.00311562	0.380046	0	0.0124144	3.98162	0.0116926	0.315947	7.1754	0	0.162283	7.37108	0.0474681	0.734414	8.13083
657184119	0	0	0	0	0.00926394	0	0	0	0	0	0.00325654	0	0	0	0.00346555	0	0	0	0	0	0.00628384	0	0.00306775	0	0	0.0030745	0.00673557	0.00366782	0.04011	0.543174
66391255	0.360894	0	30.4561	0.0181399	1.32654	28.8215	0	0.266904	30.8664	0.0188056	2.11607	30.922	0	1.16679	25.275	0	1.03032	30.6877	0	0.327514	19.5927	0.0685202	2.44475	11.6609	0.0187138	2.1283	30.8534	0.252383	3.14586	31.3194
66391451	0	0	0.0396676	0	0.0321717	0.274532	0	0	0.18082	0	0.0254792	0.322981	0	0.013651	0.49954	0	0	0	0	0	0.297645	0.00293629	0.0804875	0.88995	0	0.0411025	1.06478	0.0243878	0.231463	3.02822
66391759	0	0	0.0134278	0	0.0553827	0.0989511	0	0.0413785	0.192831	0	0.040053	0.0724124	0	0.0401683	0.178827	0	0.0415514	0	0	0	0.301233	0.0143787	0.0148398	0.188739	0	0	0.343707	0.0289016	0.568983	6.39053
66391804	0	0	0.352763	0	0.0139163	2.27403	0	0	0.510791	0	0.0117424	3.09204	0	0.0177437	1.34041	0	0	0	0	0	0.887594	0.0028561	0.0912218	4.10858	0	0.00309893	3.74168	0.0252713	0.287703	3.32646
66392052	0.398099	0	31.0963	0.0174825	0.914327	29.6072	0	0.212695	30.6905	0.0173032	2.199	31.0694	0	0.989887	26.5109	0	0.974377	31.1839	0	0.35546	20.012	0.0623095	2.46209	30.1798	0	1.98329	30.6968	0.216102	3.19308	31.5983
66394670	2.19454	0	56.3766	0.237868	4.38149	38.2166	0	2.66754	35.4512	0.226289	3.08987	52.0635	0.0459024	1.34572	4.25168	0.0118094	2.11409	14.9956	0	3.24017	20.559	0.267634	11.2532	111.594	0.17058	4.98384	53.3284	0.60953	6.74526	67.6733
66394949	0.116426	0	20.6002	0.0272934	0.452157	17.5866	0	0.0393901	20.9477	0.0174098	1.16841	21.331	0.0138918	0.460102	18.112	0	0.31631	20.9488	0	0.116318	15.4706	0.0533973	1.37891	8.18359	0.0146632	1.11375	21.2749	0.159053	2.09483	21.0696
66395164	1.66442	0	60.878	0	4.66314	61.1056	0	1.26982	61.1052	0	5.67295	60.8784	0	3.61354	36.2028	0	4.58021	61.1056	0	1.79677	34.043	0.0633852	5.57604	60.822	0	5.66878	60.8784	0.526822	5.97923	61.4178
66395215	0.953912	0	44.4385	0.049899	2.61845	29.7291	0	0.66368	28.2874	0.112998	2.6815	35.5866	0.0378849	1.80553	18.6538	0	1.90482	26.4173	0	1.85275	23.419	0.288465	2.61227	32.5197	0.0999748	3.06429	36.3503	0.390081	4.74417	47.6319
66395293	0	0	0	0	0	0	0	0	0	0	0	0	0	0	0	0	0	0	0	0	0.0234719	0	0	0	0	0.058317	0.056632	0.0120285	0.140176	1.67287
66395450	25.3657	0.190789	254.099	0.745873	21.6088	243.813	0.167651	25.4051	254.099	1.56382	25.2779	252.648	0.671039	21.2531	8.52469	0.551406	25.3527	252.607	0.193306	17.9257	136.044	1.85493	25.1062	254.086	1.45999	25.4284	235.857	2.54083	25.7334	257.066
66395508	0.434552	0.021696	46.8293	0.054011	1.98053	18.3511	0.0333399	1.5574	16.6627	0.13735	1.07638	28.4314	0.0656549	0.773664	5.62	0	0.945487	12.0221	0.0863479	2.71058	36.6939	0.171802	1.91974	29.4105	0.163429	3.19116	21.0697	0.639956	7.11273	71.2792
66395588	0	0	0.021209	0	0	0.974521	0	0	1.05901	0	0	0.122682	0.0224852	0.0227869	0.0217891	0	0.0227869	0.853997	0.0232278	0.0699617	1.12767	0.0223692	0	0.0120432	0.0116719	0.0335306	1.40146	0.138763	1.55524	16.1908
66395656	0.325681	0.0526386	3.97593	0.140251	0.129665	2.30219	0.0106751	0.296804	2.20106	0	0.166134	2.89349	0.0445318	0.340331	1.07754	0.0340353	0.339393	1.85696	0.121156	0.611609	3.10231	0	0	4.94607	0.0755968	0.276504	3.77754	0.523126	5.53795	55.4165
66395729	0.980701	0	44.4033	0.0344543	2.40372	43.075	0	0.740619	44.3566	0.0710606	3.25567	44.4035	0.0237632	2.14713	31.8434	0	2.24212	44.0642	0	0.825782	25.9891	0.176919	4.06346	44.1966	0.0346604	3.5835	44.4033	0.393787	4.48628	44.9219
66395807	1.48101	0	47.9542	0.0837566	2.63543	47.2928	0	1.1029	47.9918	0.0844411	3.27953	47.7976	0.066069	2.45778	37.3777	0.0112397	2.92932	46.7175	0	1.27892	27.0286	0.161043	3.85773	47.8885	0.0308705	3.98715	47.9435	0.407079	4.82299	48.5054
66395965	0.227853	0	7.68453	0.0115861	0.670235	7.98283	0	0.260688	7.02048	0.0906268	0.402271	6.4802	0	0.269169	3.67726	0	0.543274	9.03462	0.0603406	0.54142	6.87832	0.0328351	0.756506	5.96276	0	1.22781	8.2945	0.219766	2.98151	29.7253
66396040	0	0	0	0	0	0.0673563	0	0.0583105	0.0558751	0	0	0.0103447	0	0	0.0332607	0	0	0	0	0.0232175	0.0909449	0	0	0.0479891	0	0	0.442061	0.0167927	0.326437	3.93468
66396191	0.00969581	0	1.01871	0	0.0109341	1.74648	0	0.0121022	1.36636	0	0.0693659	1.4218	0	0.146816	0.876314	0	0.0338302	0.17359	0	0.0110742	1.14997	0.0121022	0.0237606	1.96981	0	0.0107238	2.39493	0.0577076	0.803841	8.7941
66396267	0	0	0	0	0.0220676	0.130367	0	0	0.0609978	0.0122331	0.0119453	0	0	0	0	0	0	0.0236268	0	0	0.202375	0.0352123	0	0.108419	0	0.0468458	0.106284	0.0476613	0.482058	5.78052
66396333	4.82635	0	71.2859	0.0557702	2.4153	15.5122	0.0107562	1.49048	13.242	0.298351	2.94849	23.7062	0	0.312484	1.57082	0.0439499	0.897967	7.80595	0.0105942	2.7704	56.5127	0.587194	4.80028	43.71	0.578821	3.82721	18.1485	0.446578	5.10458	51.1838
66396406	0	0	0.186986	0.0212345	0.058	0.700973	0	0.0337253	0.333435	0.0349037	0	0.245504	0.0235441	0.14084	0.0434824	0.0235441	0.14084	0.189319	0.0461219	0	0.542599	0	0	0.21357	0.0221065	0.0342674	0.463812	0.0815206	0.82666	8.77538
68299727	0	0	0.0393135	0	0.0126573	0.50748	0	0	0	0	0.0257449	0.574184	0	0.0126573	0.265043	0	0	0	0	0	0.158115	0.0132901	0.0389844	0.70182	0	0.0128851	0.674734	0.0133154	0.131155	1.64934
68304136	0	0	0.00564757	0.00328829	0.0129125	0.133891	0	0	0.00923661	0	0.00327492	0.198427	0	0	0.196382	0	0	0	0	0	0.0640548	0	0.00966435	0.560252	0	0	0.433085	0.0133069	0.107671	1.44044
71647259	0.0160251	0	8.61647	0	0.0827155	10.4935	0	0.014892	9.31749	0	0.426786	11.6471	0	0.0321474	9.28991	0	0.080417	2.90712	0	0	7.02564	0	0.574055	11.271	0	0.428275	11.7243	0.0934313	1.13429	12.065
71658845	0.305806	0	38.3136	0	1.65322	32.3624	0	0.468597	38.632	0	3.27939	38.7293	0	1.64325	29.3713	0	1.64325	38.8013	0	0	22.9432	0	3.28302	37.5486	0	3.19807	38.7214	0.138744	3.86537	38.7561
72257064	2.88253	0	64.9155	0.071837	4.69803	63.8881	0	2.36497	64.5466	0.203696	6.04175	64.9685	0.0207599	4.15509	47.6977	0	4.89776	64.4657	0	2.62436	36.8137	0.232959	6.14414	64.8136	0.104791	5.97968	64.9561	0.598473	6.56619	65.732
723456162	0	0	0	0	0	0.0453554	0	0	0	0	0	0.133521	0	0	0.0286124	0	0	0	0	0	0.00550261	0	0.012181	0.274449	0	0.00295707	0.107136	0.00292179	0.0468075	0.653571
73852470	0.00108755	0	6.64325	0.00237885	0.119782	8.05232	0	0.00107527	6.11564	0.00238867	0.244632	8.99691	0	0.0785685	6.94732	0	0.0203344	0.198368	0	0.0034664	4.95011	0.0172412	0.392005	9.07862	0.00259244	0.210299	9.24799	0.067504	0.890347	9.74449
74229684	0.003646	0	3.49938	0	0.103896	5.80017	0	0	3.52138	0	0.160409	6.46378	0	0.0615876	4.94253	0	0.00367576	0.0101641	0	0.00325163	3.26724	0.0150304	0.26833	7.0967	0.00356415	0.108569	6.98757	0.0661934	0.678148	7.54785
75750386	0	0	0.0230352	0	0.00787502	0.249402	0	0	0	0	0	0.454743	0	0	0.182672	0	0	0	0	0	0	0	0.0079069	0.50228	0	0.0153356	0.380727	0.00798661	0.096748	1.34943
77020112	31.333	0.287682	312.541	1.04093	28.6515	289.412	0.148839	31.2409	312.594	2.12507	31.321	312.542	1.21196	25.5766	8.35277	1.04071	31.3602	312.499	0.298678	19.879	166.711	2.43025	31.3986	312.542	2.07653	30.8634	268.477	3.18877	31.826	316.389
77020114	687.589	49.5336	0	26.6285	192.2	74.7755	14.5325	212.979	72.4881	60.0804	748.575	5850.81	0.436865	0	0	2.06424	0	0	57.7757	467.649	2510.31	35.1903	486.349	5462.84	37.5684	311.464	1310.65	82.0735	813.486	8125.93
77118167	0	0	8.54891	0.012165	0.190787	10.9243	0	0	7.62757	0	0.402504	10.6253	0	0.0484334	3.37377	0	0	3.20104	0	0	9.07866	0.0256649	0.516195	11.2435	0	0.339009	10.2957	0.120366	1.19144	12.4847
77864625	0.0313002	0	20.7131	0.0116818	0.449929	16.2766	0	0.0542179	21.1453	0.0221821	1.10025	21.1605	0	0.476324	19.5222	0	0.37772	21.3768	0	0.0663233	15.4983	0.0547753	1.42293	20.8797	0	1.01449	21.3873	0.132937	2.13806	21.6049
77999988	3.60122	0	76.9575	0.0668568	5.91518	70.4997	0	4.25964	67.4374	0.232189	5.28586	80.6537	0.0116821	3.4426	25.2135	0	4.57966	41.433	0	3.81937	46.2989	0.230873	4.98097	113.674	0.232655	6.80949	73.7073	0.791285	8.68206	86.7965
80159686	5.17525	0	102.051	0.116047	8.39654	97.0114	0.00239117	7.42638	101.141	0.249021	9.79547	102.062	0.073744	7.89515	31.5566	0.0211112	9.53027	99.7126	0.00994706	6.9884	58.1278	0.403704	9.76055	101.295	0.263794	9.98081	98.2777	0.946974	10.6127	105.503
82503188	0	0	1.23005	0.00545329	0.146657	1.62092	0	0.0579492	1.72122	0	0.0846394	1.41217	0.00279939	0.0552138	1.60655	0	0.0466119	0.152157	0	0.0606671	1.52836	0.00857278	0.255816	0.0955693	0	0.125431	1.46248	0.028541	0.367797	4.30574
82700933	0	0	0.572748	0.00463035	0.0267026	2.16923	0	0	0.71342	0	0.0495135	3.59156	0	0.0208839	1.93859	0	0.00929385	0	0	0	0.799313	0.0046919	0.106413	3.66003	0	0.0379045	3.33471	0.0203679	0.338314	4.33302
83571714	0.0184305	0	10.9928	0	0.253586	9.33763	0	0.0307839	9.08238	0	0.591744	14.5405	0	0.137456	5.06782	0	0.0630925	10.0605	0	0.0195797	11.0439	0.0340324	0.706018	11.194	0	0.562816	10.4156	0.122097	1.40001	14.8587
83642839	0	0	1.17878	0.0033966	0.024827	2.25875	0	0	0.806823	0	0.0299034	3.32523	0	0.00784401	2.16431	0	0	0	0	0	0.90175	0	0.0632479	3.73082	0	0.0369038	3.4256	0.0295038	0.380272	4.43061
83722567	0.0623119	0	16.8903	0.0121352	0.78156	10.8699	0	0.187856	10.1537	0.0477995	1.02319	14.2218	0.0132918	0.345351	2.05701	0.0102884	0.566641	11.1924	0	0.431141	14.6145	0.0734694	1.84422	15.4422	0.0195671	1.38151	14.5555	0.187019	2.03513	20.7459
84662593	4.82926	0	77.9139	0.0973393	7.08987	80.2568	0	4.07797	75.455	0.192349	8.05703	81.3735	0.0221309	6.13664	29.353	0	7.13834	80.6904	0	4.25956	47.5997	0.258102	8.0254	80.4613	0.179217	8.04296	73.7362	0.773781	8.18826	81.7084
84662653	10.8375	0	134.872	0.309328	11.6091	128.401	0	11.3809	132.006	0.71567	13.1642	133.081	0.236627	11.3458	61.3784	0.119418	13.0046	131.348	0.0648972	10.0333	74.7433	0.879274	12.968	134.97	0.419827	13.2314	130.119	1.28379	13.6627	136.574
86355520	0	0	0	0	0	0.0215706	0	0	0	0	0	0.0343264	0	0	0.0106649	0	0	0	0	0	0	0	0	0.0668402	0	0	0.0221873	0.00385081	0.0330177	0.331749
89152479	5.51683	0	110.049	0.14955	9.44412	109.015	0	7.35314	109.905	0.391531	10.8313	109.935	0.114526	9.42195	43.8857	0.0249644	10.5562	107.68	0	6.58853	60.3244	0.537736	10.7241	110.049	0.311476	11.0022	109.936	1.0429	11.0785	110.943
89152530	1.48415	0	77.2778	0.111457	5.5079	76.7555	0	3.18513	77.2779	0.113421	7.50917	77.2535	0.0619659	5.88033	54.7951	0.0125513	6.64282	77.2785	0	3.78188	45.1781	0.31238	7.6902	77.3406	0.126024	7.62537	77.3442	0.721983	7.80936	78.157
89152531	51.9377	0.271844	519.143	3.32159	51.1489	496.185	1.29947	51.9016	519.014	4.70481	51.951	519.155	2.47694	37.7473	1.59548	3.12077	51.951	518.773	1.4782	29.2408	283.886	4.60253	51.91	518.464	4.51601	50.7737	359.902	5.20342	52.3619	524.039
89152533	0	0	0.321743	0	0.020085	1.72437	0	0	0.29783	0	0.069119	2.72318	0	0.0371684	1.41262	0	0	0	0	0	0.395435	0	0.0895667	2.96777	0	0.00950865	2.52153	0.0090856	0.299946	3.54006
89155211	0	0	0.0780709	0	0.0485483	0.414124	0	0	0.163409	0	0.0338122	0.466676	0	0.0333244	0.23677	0	0.0332403	0	0	0.0165865	0.749302	0	0.0319113	0.763752	0	0.0481277	0.930794	0.0335935	0.31987	4.43877
89158250	0	0	0.0367644	0	0.0223889	0.372612	0	0	0.144134	0	0.0305082	0.421919	0	0	0.368144	0	0	0	0	0	0.276346	0	0.0367341	0.511778	0	0.00702871	0.992032	0.00839203	0.130228	2.0135
89885981	0.249549	0	38.4221	0.0186151	1.65243	38.4098	0	0.544266	38.4418	0	2.54622	38.5682	0	1.51037	29.6	0	1.6915	37.728	0	0.665005	23.574	0.0573406	3.20089	72.4527	0	2.83264	38.2513	0.299816	3.87458	38.7572
90592575	1.0085	0	62.0747	0.0380502	2.83261	56.13	0	2.07652	57.1218	0.159471	2.97301	63.2569	0	2.88198	30.5282	0	3.78004	42.744	0	2.66074	33.1749	0.318523	3.31086	59.8157	0.105181	5.0255	58.7795	0.561443	6.41432	64.1421
90592637	16.9937	0.0267042	189.913	0.61037	14.7292	162.098	0.0282232	16.6686	169.345	0.996474	16.761	157.787	0.193849	12.1137	12.1524	0.148917	14.9605	146.222	0.26166	12.7882	67.6618	1.3591	14.0708	170.503	0.816221	17.2683	163.37	2.08641	20.7513	206.226
90592717	0	0	0.0028195	0	0.00629643	0.0390731	0	0	0	0	0	0.0961544	0	0	0.0322412	0	0	0	0	0	0.00292116	0	0.0170932	0.208514	0	0	0.0690506	0	0.0437022	0.613607
91214206	1.12361	0	58.1448	0.0426421	3.95915	57.3652	0	1.70309	57.6457	0.0421199	5.5258	57.5311	0.0444174	3.64322	46.6357	0.00892873	4.07146	57.5472	0	2.22706	31.4434	0.183239	5.39948	58.1773	0.0355583	5.2527	57.7327	0.496702	5.88857	58.9448
91214232	1.15894	0.00211572	48.475	0.0469788	2.82475	48.103	0	0.976306	48.475	0.0909065	4.15819	48.4772	0.0286888	2.56511	39.1851	0.00194009	2.89508	48.2257	0.00199727	1.28572	27.6271	0.166247	4.4369	48.0716	0.0624791	4.05643	48.3018	0.395844	4.8894	48.9592
93007408	0.975389	0	67.1455	0.109415	5.28371	65.7615	0	2.84801	67.1564	0.0894381	6.39344	67.1464	0.0363408	4.49686	48.6376	0.0234592	5.48193	67.158	0.0115725	2.90865	37.5417	0.245196	6.49212	67.0285	0.0777871	6.07889	66.2025	0.656019	6.80939	67.8142
9625355	0.153442	0	6.97026	0	0	19.7219	0	0.0755709	19.7229	0	1.16461	19.8924	0	0.898636	16.1702	0	0.654181	18.2558	0	0.0721209	14.1763	0	1.16166	19.9111	0	0.989322	19.7229	0.0675209	1.90307	20.0478
9625433	0	0	0.1293	0	0	0.314798	0	0	0.205213	0	0	0.247414	0	0.00959902	0.578217	0	0	0	0	0	0.235673	0.0101727	0.00910186	1.48932	0	0.0187009	1.24806	0.0199629	0.210892	2.70601
9625875	0	0	0	0	0	0.0232055	0	0	0	0	0	0.0125637	0	0	0.0192819	0	0	0	0	0	0	0.00389962	0	0.0439768	0	0	0.00827168	0.00390763	0.0270651	0.25434
9625955	2.89584	0	62.6571	0.0645267	4.27979	61.2118	0	2.34071	62.6507	0.0947135	5.77891	62.4087	0.0349331	4.07929	36.4592	0.00844771	4.80739	62.3942	0.00407332	2.49768	35.7565	0.208359	5.81818	62.6389	0.0794209	5.68587	61.8673	0.568919	6.28202	63.2579
9626243	2.62966	0	70.4043	0.068925	4.82316	56.545	0	3.29677	54.5408	0.209249	5.68212	69.1193	0.0735227	3.41215	28.5761	0.0201229	4.31116	46.5488	0	3.42508	45.6281	0.268628	5.799	70.8091	0.102862	6.90712	63.9532	0.658591	7.37866	73.9366
9626429	0	0	25.9754	0	1.75679	22.8969	0	0	25.9763	0	2.2169	24.4886	0	1.75636	19.8008	0	1.52523	26.1988	0	0	11.7305	0	1.98534	26.1992	0	1.75119	25.9741	0	2.5925	26.2695
9626510	0	0	9.40644	0	0.241705	10.1439	0	0	8.4275	0	0.202842	11.2521	0	0.083995	8.85591	0	0	0.162975	0	0	7.11316	0	0.333389	11.012	0	0.241204	10.9291	0.0880067	0.961972	11.3514
9627257	0	0	8.49362	0	0.230711	9.87814	0	0	8.45915	0	0.417477	11.7121	0	0	9.32062	0	0	0.563708	0	0	5.63278	0	0.417477	11.4129	0	0.0559414	11.5345	0.0688218	0.887991	11.8666
9627507	0	0	14.88	0	0.79809	16.2897	0	0	19.3683	0	1.19787	20.4623	0	0.252151	16.1286	0	0.127667	18.8488	0	0	13.9583	0	1.46	20.2655	0	0.898142	20.4623	0.168617	2.00155	20.5377
9627909	0.0232034	0	3.28673	0	0.0422618	7.41469	0	0	6.05555	0	0.0659157	5.11318	0.022843	0.0444244	5.76463	0	0.0644289	0.413607	0	0.0222122	5.16508	0	0.11444	9.11656	0	0.132327	8.8779	0.0663663	0.883217	9.77387
9628002	0.356596	0	29.0178	0.0101666	1.03131	27.3727	0	0.24009	28.7483	0.0165214	1.895	28.6556	0	1.10834	21.0725	0	1.13014	27.6761	0.00253217	0.341398	19.1217	0.0450964	2.26579	28.9187	0.0107034	1.93531	29.1318	0.231425	2.96943	29.6185
9628660	0.596202	0	37.917	0.0649017	1.17238	35.6587	0	0.213332	37.2732	0.0472668	2.63481	37.7363	0	1.31296	19.0704	0	1.46992	37.058	0	0.418185	21.562	0.156368	3.40154	37.5739	0.023002	2.76051	37.4657	0.323877	3.83998	38.4354
9628932	0	0	0.554798	0	0.0204373	1.46508	0	0	0.357498	0	0.026218	2.49047	0	0.00235957	1.49386	0	0	0	0	0	0.443757	0	0.0868626	2.86998	0	0.0155553	2.66122	0.016249	0.28823	3.68295
9629143	1312.58	132.269	13121.3	132.058	197.947	7.65532	132.354	240.657	0	132.271	1311.76	8537.79	42.6547	0	0	118.543	1.11872	0	71.7816	722.008	5144.21	132.358	1311.75	11830.1	132.358	838.343	2858.96	133.168	1326.83	13256.5
9629267	0	0	3.22186	0	0.0691068	5.01314	0	0	3.64597	0	0.154628	5.11935	0	0.0476911	4.36942	0	0.018889	0.0153736	0	0	3.23254	0.00938312	0.251968	6.59299	0	0.140824	6.56414	0.0533196	0.646498	6.95882
9629378	0	0	0.0917503	0	0	0.397915	0	0	0.0571453	0	0.00302113	0.464308	0	0	0.505645	0	0	0	0	0	0.152337	0	0.0300865	1.10813	0	0.00964134	1.05663	0.0100091	0.167213	2.20781
9629524	33.0716	0.567337	332.978	1.68485	30.8863	321.085	0.153854	33.1673	325.007	2.59908	33.048	330.711	1.09409	23.7622	3.43706	1.27979	32.7693	327.356	0.50623	21.1299	179.314	2.88823	32.7102	333.007	2.23507	32.4533	287.695	3.36427	33.4807	335.929
9629644	0	0	2.84678	0	0	4.81186	0	0	2.51733	0	0.0854858	5.56816	0	0.0833194	3.31561	0	0	0	0	0	2.51725	0	0.169305	5.7922	0	0.038077	5.65431	0.0459923	0.560407	6.20413
9629653	0	0	0	0.0169766	0.240905	2.82127	0	0.338406	2.43499	0.0169414	0.183052	5.51077	0	0	0.102738	0	0.0841447	0.153738	0.0349373	0.464096	3.28512	0.0681171	0.227444	0	0.229869	0.189062	5.55587	0.39749	4.62177	46.4826
9629732	0	0	0.0171432	0	0	0.142599	0	0	0.009959	0	0	0.374087	0	0.00325556	0.152421	0	0	0	0	0	0.036292	0	0.0137091	0.532037	0	0	0.417921	0.00351656	0.0803451	1.18886
9629818	0.0447077	0	11.9439	0	0.301121	10.874	0	0.0371099	10.7915	0.00728006	0.552272	12.6578	0.00733919	0.18127	6.00602	0	0.190849	12.3134	0	0.0873682	9.37651	0.0220693	0.684969	13.8337	0.0070879	0.598783	12.9256	0.0968951	1.3455	13.7094
9630125	19.0915	0.0431199	203.221	0.6044	16.91	199.148	0.0383585	19.8148	203.247	1.12738	20.3827	203.221	0.413173	17.9475	18.3089	0.285799	20.3194	203.211	0.0815379	15.0461	111.42	1.36025	19.9875	203.221	0.956404	20.3649	194.268	2.01867	20.5209	205.386
9630327	0	0	0.674158	0	0.057125	1.72078	0	0	1.22662	0.0301849	0.0752835	1.28949	0	0.0147054	1.55732	0	0.0147054	0.101122	0	0	0.855684	0	0.0754026	2.52606	0	0.0148245	2.88992	0.0295895	0.553925	6.69467
9630386	0.480076	0	42.8966	0.0286145	1.84525	41.9022	0	0.486995	42.601	0.0692161	1.67014	43.0156	0.0298966	1.7488	26.4908	0	2.23024	35.3767	0	0.889144	25.7368	0.160331	3.61668	42.9435	0.0190492	3.16548	41.5961	0.309936	4.33118	43.3851
9630464	0.277801	0	26.891	0.0321941	0.942447	23.7389	0	0.0517089	27.1956	0	1.53544	27.2499	0	0.835946	23.3733	0	0.697984	26.6344	0	0.16703	19.7792	0.0319569	2.11215	27.0252	0	1.67832	27.1528	0.205606	2.72274	27.5158
9630525	0	0	0	0	0	0.0579449	0	0	0	0	0	0.157865	0	0	0.0934855	0	0	0	0	0	0.0777833	0	0	0.29455	0	0	0.113975	0.0175405	0.0595151	1.20957
9630566	4.62131	0	116.321	0.0947282	7.57968	82.0326	0.0603703	6.35007	73.6739	0.204919	8.22561	146.045	0.0769982	0.751842	1.3335	0.153807	1.04695	10.9385	0.246709	11.1543	101.357	0.742332	3.75745	106.446	0.408106	8.16029	94.3784	1.49487	15.3346	153.796
9630966	0	0	0	0	0	0.0842616	0	0	0.00317922	0	0.00289979	0.137011	0	0.00593619	0.155105	0	0	0	0	0	0.0903779	0	0.0159333	0.273127	0	0.00588031	0.369416	0.0122822	0.118041	1.64631
9631195	0	0	1.14777	0	0.00902139	2.85721	0	0	0.97301	0	0.0187069	2.61914	0	0.0139103	2.78885	0	0	0	0	0.00491657	1.1928	0	0.101634	4.19751	0	0.0776412	4.1612	0.036187	0.435259	5.01271
9631294	0	0	0.135418	0	0.00401491	0.221447	0	0	0.0626546	0	0	0.538696	0	0.00223615	0.314306	0	0	0	0	0	0.111409	0	0.00841521	0.498403	0	0.00205828	0.515429	0.00650093	0.0820303	1.02912
9632287	0	0	0	0.550894	8.27909	17.8529	0.87856	7.14816	69.2961	0	6.71716	12.3338	0.108412	0.532347	0	0	0.63524	4.40252	1.64429	22.9536	364.281	0.987414	0	489.872	1.11945	16.0678	175.785	7.8408	78.5438	785.176
9632857	2.19962	0	62.0442	0.185633	3.91745	61.699	0	2.41115	62.144	0.187221	5.62099	62.0443	0	2.95009	41.565	0	4.57635	62.0443	0	2.60403	35.2549	0.337236	5.30033	62.1093	0.236829	5.17988	62.145	0.559182	6.2279	62.5721
9632893	0	0	0	0	0.0131924	0.153412	0	0	0.147177	0	0	0.0533048	0	0	0.152395	0	0	0	0	0	0.0509767	0	0	0.345892	0	0	0.394621	0.0136473	0.187182	2.27774
9632937	0.0965659	0	11.8986	0	0.326002	13.1126	0	0.132281	12.7821	0	0.17455	13.7047	0.011856	0.417217	8.85132	0.011856	0.365522	13.4462	0	0.134588	10.3862	0.0381207	0.38916	18.4043	0	0.534844	16.0164	0.15965	2.06186	20.7995
9633000	2.05847	0	53.7807	0.0545392	3.44926	52.4143	0	1.24346	53.4234	0.12285	4.88053	53.7854	0.0237524	2.93578	31.9684	0	3.57207	52.8675	0	1.39082	29.8543	0.193468	4.84904	53.7928	0.0771497	4.6098	53.4619	0.484709	5.4042	54.4165
9633069	0	0	0.00299789	0	0.0147057	0.0243779	0	0	0.00296088	0	0.00957968	0.0426552	0	0	0.0362523	0	0	0	0	0	0.0359007	0	0.0247974	0.147298	0	0.0091047	0.120878	0.00302873	0.0808258	0.923955
9633550	0.53239	0	15.0222	0.082877	0.961833	11.5474	0	0.541753	10.6635	0.15201	0.778009	15.6244	0.0283923	0.791014	4.03729	0	0.993511	7.35494	0	1.50953	4.67246	0.166931	0.780008	11.0134	0.125917	1.03548	13.7252	0.492635	5.73152	57.1447
9634119	0.928419	0	27.4344	0.0346495	2.34264	33.875	0	1.27899	29.0843	0.0346249	2.20262	42.1883	0	1.69385	19.833	0.0128095	2.18049	32.7763	0	2.19622	24.4343	0.0458394	2.89895	37.1249	0.0585262	2.7418	39.6326	0.324606	5.00783	50.1482
9634155	0.347981	0	32.917	0.0116531	0.828677	16.2456	0	0.17457	15.3931	0.0135407	2.23178	18.9265	0.0355381	0.681617	9.30273	0	0.902799	14.957	0.0133897	0.717809	17.9621	0.0756317	2.35694	27.9996	0.0248918	2.40937	19.4861	0.330842	3.88201	38.8287
9634221	0	0	0.0528644	0	0.0106186	0.426477	0	0	0.0426367	0	0.0147333	0.950557	0	0.00353954	0.46278	0	0	0	0	0	0.114836	0.0037755	0.0294076	1.3537	0	0.0070717	1.13928	0.0178894	0.181681	2.26136
9634626	0.0292675	0	31.0894	0.012801	0.956014	28.8686	0	0.225399	29.8706	0.0561665	1.10314	33.7846	0	0.872131	10.8296	0	0.967321	26.3573	0	0.623273	19.4322	0.0576609	1.62697	48.7077	0.0153668	1.8875	32.5946	0.291829	3.58859	35.772
9634679	0	0	0.00642894	0	0	0.0608618	0	0	0.0015076	0	0	0.128534	0	0	0.0410239	0	0	0	0	0	0.00796773	0	0.00179179	0.210051	0	0	0.102915	0.00498373	0.0469365	0.63755
9634948	0	0	0	0.513259	5.25137	0	0	0.659215	0	0	2.27285	517.248	0	0	0	0	0	0	1.08744	61.6211	520.759	0.211484	29.3616	638.213	1.48236	6.39733	133.134	11.6353	117.271	1172.03
9634983	0.0374306	0	17.8657	0.0360489	0.538197	13.4453	0	0.369759	13.1026	0.0244429	0.485392	21.8188	0	0.13465	3.69731	0	0.123521	13.7747	0	0.852413	9.4616	0.0759414	0.496144	12.445	0.0243927	1.16806	18.0959	0.257317	2.96586	29.6521
9635165	0	0	0	0	0	0.0114973	0	0	0.0113041	0.0127533	0	0	0	0	0	0	0	0	0	0	0.0124393	0.012705	0	0	0.0122461	0	0	0	0.10763	1.35393
9635250	0	0	0.0333906	0	0.00809028	0.252013	0	0	0.0136013	0	0.00854906	0.512077	0	0.0029821	0.187145	0	0	0	0	0	0.013674	0.00283663	0.0277957	0.727672	0	0	0.516049	0.0140041	0.111205	1.49912
9635581	0.0367568	0	15.6922	0.0174214	0.413664	14.6556	0	0.034311	16.1538	0	0.749349	17.4709	0.00863093	0.405086	14.3404	0	0.21416	17.3867	0	0.0263358	12.8365	0.00886132	0.848418	17.4927	0	0.680248	17.3219	0.153496	1.8218	18.4009
9635677	1.50305	0	17.5147	0.0756639	2.43919	16.2389	0	0.325248	23.8137	0.0878692	3.74936	38.8166	0.0209703	1.13656	5.99682	0	1.96941	10.3199	0.0108029	1.71715	12.1278	0.155382	0.588702	74.506	0.0654965	1.05686	20.8229	0.300158	4.14977	41.513
96980809	0	0	0.190225	0.00263609	0.012428	1.16542	0	0	0.249703	0	0.0233039	2.02752	0	0.0101445	1.13894	0	0.00250455	0	0	0	0.311596	0.00264135	0.0551212	2.35082	0	0.0259716	2.04003	0.0209256	0.239421	3.14252
9910036	0	0	5.49271	0	0.0343911	6.9482	0	0	4.79674	0	0.217496	7.77144	0	0.0427959	6.1018	0	0	0	0	0	4.30292	0	0.34717	4.5518	0	0.298799	7.63542	0.0803602	0.848456	8.38662
9964314	0.00908809	0	0.802618	0	0.0263004	1.09356	0	0.00443217	0.689667	0	0.0404704	1.58775	0	0.02195	1.1212	0	0.0112482	0.00785741	0	0.0111837	0.629286	0	0.0827309	1.53022	0	0.0380263	1.54847	0.0212055	0.200609	2.07663
9964607	0	0	0.844178	0	0.0359166	1.81513	0	0	0.54296	0	0.0128327	3.09509	0	0	1.79543	0	0	0	0	0	0.658479	0	0.0887012	3.31247	0	0.0240112	2.76207	0.0242117	0.285879	3.92303
