# Supplementary material for: Fragmentation and Coverage Variation in Viral Metagenome Assemblies, and Their Effect in Diversity Calculations
Source: Front Bioeng Biotechnol. 2015 Sep 17;3:141. doi: 10.3389/fbioe.2015.00141 (PMC4585024; doi:10.3389/fbioe.2015.00141)
Supplement: Supplementary file 8 [file Table_8.XLSX]

## Sheet: Penalized-Coverage
GI	Ray 0.5M	Ray 0.05M	Ray 5M	Meta-IDBA 0.05M	Meta-IDBA 0.5M	Meta-IDBA 5M	SoapDeNovo 0.05M	SoapDeNovo 0.5M	SoapDeNovo 5M	CLC 0.05M	CLC 0.5M	CLC 5M	Velvet 0.05M	Velvet 0.5M	Velvet 5M	Metavelvet 0.05M	Metavelvet 0.5M	Metavelvet 5M	MIRA 0.05M	MIRA 0.5M	MIRA 5M	SPAdes 0.05M	SPAdes 0.5M	SPAdes 5M	MEGAHIT 0.05M	MEGAHIT 0.5M	MEGAHIT 5M	Ideal Assembly 0.05M	Ideal Assembly 0.5M	Ideal Assembly 5M
10140926	0.000325276	0	0.0400444	2.14129e-05	0.00182265	0.0479795	0	0.00017575	0.0986997	0	0.00416396	0.0935728	0	0.00151798	0.0432833	0	0.00117626	0.094248	0	0.000310916	0.0392528	9.67071e-05	0.0050361	0.0940276	6.97861e-06	0.00354636	0.10124	0.0313321	2.1742	24.8412
108861984	0.000288874	0	0.0582741	0	0.00161502	0.0527289	0	0.000238119	0.051333	0.000211417	0.00292509	0.0468699	0.000137613	0.0010776	0.0224692	0	0.00100848	0.0316563	0	0.000299479	0.0503957	0.000211553	0.00550865	0.0810918	0	0.00480278	0.0655419	0.00410659	0.855474	13.5853
109255272	0	0	0.00606682	0	9.74643e-05	0.0146948	0	0	0.00773392	0	0.000351633	0.0334384	0	6.71481e-05	0.014119	0	2.11811e-05	1.08278e-05	0	0	0.00701702	5.2552e-05	0.000651213	0.0394018	0	0.000204235	0.0408872	0.00195401	0.22404	6.99874
109287878	2.90679e-06	0	0.00563729	6.75292e-06	0.000118298	0.0111126	0	2.90681e-06	0.0080325	0	0.000206062	0.0127769	0	7.13165e-05	0.00942376	0	1.27509e-05	0.000102039	0	5.76166e-06	0.00633668	1.08622e-05	0.000508945	0.0186483	0	0.000250209	0.0223659	0.00441568	0.408329	9.37265
109289936	0	0	0.0140626	0	0	0.0300206	0	0	0.00902537	0	0.00055272	0.0671658	0	0.000102429	0.0273762	0	0	0	0	0	0.0103089	0.000115412	0.000578982	0.0668511	0	0.00044201	0.0644936	0.00153113	0.109158	5.17281
109289986	4.30087e-06	0	0.00214852	4.54544e-06	5.18877e-05	0.00548771	0	0	0.00208037	0	0.000109809	0.0114481	0	5.21545e-05	0.00534967	0	2.27921e-05	0	0	4.48974e-06	0.0016506	0	0.000247472	0.0148443	0	8.88331e-05	0.0121931	0.000859511	0.126117	5.15741
109302753	2.04697e-05	0	0.000109228	0	0	0.000352105	0	0	0.00011521	0	4.25701e-05	0.000243783	0	0	4.44303e-05	0	0	0	0	2.22292e-05	0.000597776	0	0	8.94013e-05	0	0	0.00134108	0.000540854	0.0431611	2.81449
109392186	3.89619e-05	0	0.000679166	0	3.66237e-05	0.00356743	0	0.000148656	0.00127262	0	7.25954e-05	0.00307966	4.304e-05	3.89075e-05	0.00112981	0	0	0	0	3.44865e-05	0.0044381	0	7.58569e-05	0.00652781	0	0.000162717	0.00651599	0.000852643	0.119372	4.83629
109392353	0	0	0.122114	6.97342e-05	0.00209717	0.115413	0	0.000791459	0.122458	0	0.000760349	0.09884	0	0.00218266	0.0446994	0	0.0023458	0.100792	0	0.00178726	0.0615271	2.47223e-05	0.00513343	0.155317	7.27854e-05	0.00548706	0.130263	0.0482846	2.95612	32.1122
109392453	0.000535967	0	0.306192	0.000235163	0.00719513	0.31867	0	0.00400726	0.362675	0.000565268	0.0102084	0.179408	0	0.00977767	0.134046	0	0.0130861	0.19341	0	0.00487441	0.1326	0.00114754	0.0200467	0.358277	0.000234185	0.0218661	0.322079	0.100506	4.49084	45.6539
109393216	1.53726e-05	0	4.84961e-06	0	4.28774e-05	5.489e-05	0	0	4.02385e-05	1.22413e-05	3.71369e-05	3.58279e-05	0	3.61601e-05	4.05795e-05	0	5.38226e-05	0	0	1.93845e-05	0.000129928	1.22043e-05	1.67293e-05	3.24746e-05	0	2.88324e-05	2.06937e-05	8.23939e-05	0.0101091	0.990961
109521437	0	0	0.00255888	2.20385e-05	0	0.00620664	0	0	0.00119247	0	0.000188188	0.0150091	0	3.74147e-05	0.00627279	0	3.74147e-05	0	0	0	0.00165503	2.20385e-05	0.000330831	0.0161394	0	5.99687e-05	0.0124168	0.000319351	0.057876	3.51302
109521758	0.00870228	2.56828e-05	0.413877	0.000252408	0.020222	0.221959	0	0.00729176	0.197812	0.000414548	0.0264996	0.348471	0.000165231	0.0169577	0.133287	0	0.0260205	0.343404	0	0.0101947	0.137668	0.000987756	0.0528751	0.385906	0.000347611	0.048956	0.267322	0.157343	5.71131	57.6095
109521840	0	0	4.84514e-05	2.92649e-05	0	0.000383719	0	2.59887e-05	0.000565818	0	0	0.00020574	0	0	0.000180247	0	0	0	0	5.07341e-05	0.000644636	0	5.89828e-05	0.000852795	0	4.77424e-05	0.00135785	0.000397425	0.113719	4.40075
109522567	0	0	3.0527e-05	0	3.01742e-05	0.00011458	0	0	6.41553e-05	0	0.000169255	5.89608e-05	0	0	0	0	0	0	0	0	0.000592009	0	0.00010205	0.000150285	0	3.22089e-05	8.81862e-05	4.75328e-05	0.0042685	0.594197
109638461	0	0	2.17063e-06	0	0	5.02063e-05	0	0	2.1757e-06	0	2.26882e-06	7.50251e-05	0	0	3.74714e-05	0	0	0	0	0	3.28169e-05	0	5.46463e-06	0.000158802	0	0	5.05319e-05	5.8756e-06	0.00141794	0.110585
109638594	0	0	2.23266e-05	0	2.18974e-06	0.000244537	0	0	1.54974e-05	0	7.51757e-06	0.000471926	0	4.84905e-06	0.000188446	0	0	0	0	0	3.32967e-05	0	1.69985e-05	0.000751332	0	0	0.000432142	5.81323e-05	0.00788363	0.824616
11038431	0	0	0.00301229	0	9.80164e-05	0.00944562	0	7.7725e-06	0.00393428	0	0.000107532	0.0160762	0	2.80111e-05	0.00871748	0	0	0	0	0	0.00421376	1.4839e-05	0.000363908	0.0221196	0	0.00011596	0.0192504	0.00260439	0.185927	6.17017
11068003	0	0	0.000481741	0	0.00010991	0.0017336	0	0	0.000174935	0	4.79274e-05	0.00431078	0	0	0.00187816	0	0	0	0	0	0.000803975	0	0.000141938	0.00613842	0	1.18225e-05	0.00443024	0.000261332	0.026494	2.17042
110804020	0.442911	0.00252042	2.16488	0.00803913	0.202032	1.72912	0.00125876	0.434654	2.04863	0.0167938	0.443035	2.16495	0.00715512	0.156461	0.04083	0.00672496	0.447803	2.1558	0.00256502	0.144332	1.0277	0.020844	0.383282	2.01187	0.0160798	0.308304	1.65999	2.58751	29.4652	293.427
111146921	0.00322048	0	0.326923	5.80201e-05	0.00947175	0.348138	0	0.00218778	0.436893	5.78349e-05	0.0263685	0.453737	6.28183e-05	0.00856769	0.19191	0	0.00832258	0.453737	0	0.002097	0.142642	0.000402003	0.031231	0.607405	6.21679e-05	0.0199804	0.46076	0.0691828	3.57383	37.2943
113195177	0	0	0.000337354	6.4139e-06	5.61088e-05	0.00272076	0	0	0.000390907	0	8.36073e-05	0.00616725	0	2.50709e-05	0.00135591	0	3.05337e-06	3.04609e-06	0	0	0.000783472	3.00647e-06	0.000189831	0.00992075	0	6.89606e-05	0.00674468	0.00038822	0.0450685	2.93317
114679849	0	0	0.000199934	0	2.14693e-05	0.00153416	0	0	0.000232097	0	1.25958e-05	0.00315203	0	0	0.00139308	0	0	0	0	0	0.000303868	9.60362e-06	7.57993e-05	0.0048022	0	2.61448e-05	0.00319151	0.000438737	0.0350303	2.64112
114680053	0	0	5.73572e-06	0	0	0.000170644	0	0	5.99576e-06	0	0	0.000397473	0	6.8913e-06	0.000129812	0	0	0	0	0	3.25122e-05	0	0	0.000627141	0	0	0.000387166	1.03705e-05	0.0034547	0.339355
115298502	0	0	0	0	0	3.88166e-05	0	0	0	0	0	1.01709e-05	0	0	3.49289e-05	0	0	0	0	0	4.6962e-06	0	5.5251e-06	0.000128496	0	0	2.96946e-05	0	0.000497018	0.0721368
115304210	0.204609	0	1.4887	0.00718345	0.0603939	0.809695	0.000288917	0.0744286	0.721938	0.00474481	0.161167	1.32671	0.0028284	0.0130382	0.00915755	0.00357871	0.015032	0.125425	0.00361902	0.131009	1.21794	0.0245054	0.161479	1.60811	0.0127701	0.112057	0.898779	1.6149	20.6658	206.459
115304270	0.000378617	0	0.271729	0	0.00124871	0.299917	0	0	0.26758	0	0.00606017	0.570774	0	0.00200282	0.173444	0	0.00110136	0.569609	0	0.00056832	0.133766	0.000395131	0.00908162	0	0	0.00567813	0.569609	0.0180311	1.21673	16.5783
115315572	0.0062609	0	0.632714	0.00122422	0.0293936	0.499498	0	0.0371543	0.485981	0.000547103	0.0145877	0.573846	0	0.0174513	0.102134	0	0.0208152	0.203815	0.000412795	0.0352608	0.425402	0.00195086	0.0313065	0.551256	0.00129703	0.0529837	0.535253	0.30929	8.52024	86.0251
115315628	0.105366	0	1.33262	0.0101716	0.101173	0.618378	0.00284256	0.110265	0.476567	0.00732358	0.127386	1.09568	0.002666	0.023	0.0125848	0.00389786	0.032781	0.173692	0.00357914	0.169076	0.952011	0.00589878	0.347491	1.72587	0.00920919	0.154858	0.906364	1.20564	17.7395	177.137
116221992	6.4948e-05	0	0.00116006	0	0.000107328	0.0030888	0	6.47148e-05	0.00161407	0	3.46965e-05	0.0024267	0	6.93096e-05	0.00313262	0	0	0	0	3.41577e-05	0.00191891	0	0.000456992	0.00587075	0	0.000451373	0.00679847	0.000849325	0.0939422	4.78958
116326222	0.000973556	0	0.0949439	6.14725e-05	0.00403642	0.0446143	0	0.000763901	0.0279602	7.2988e-05	0.00724248	0.0654262	1.38256e-05	0.00229713	0.0104441	0	0.0035018	0.0447757	0	0.00148306	0.0459108	0.000184911	0.0116533	0.0867384	6.78753e-05	0.00922037	0.0501949	0.0634496	3.70147	38.9676
116326687	0	0	0.000156137	0	1.14619e-05	0.000748004	0	0	0.000127711	0	1.64321e-05	0.00221194	0	1.23036e-05	0.000956613	0	0	0	0	0	0.000129541	0	5.70524e-05	0.0029351	0	8.04757e-06	0.00217848	0.000100574	0.0317779	2.01951
117530171	0	0	0.00830491	4.84422e-06	0.000137251	0.0133901	0	0	0.00720592	0	0.00024071	0.0300853	0	6.50817e-05	0.0118622	0	4.66596e-06	8.86983e-05	0	0	0.00598494	2.0532e-05	0.000464732	0.0311804	0	0.00018779	0.0287834	0.000981341	0.341873	8.3107
117676329	9.29356e-05	0	0.00357327	0	0	0.00415418	0	0.000181353	0.0034937	0	0.000655865	0.00477766	0	7.2705e-05	0.0031395	0	0.000163824	0.000265748	0	0.000604131	0.00264304	0	0.000443752	0.00697286	0	0.000333926	0.0072839	0.00332214	0.19404	6.44032
118197620	0	0	0.0107074	0	0.000112288	0.015948	0	0	0.00928255	0	0.000377666	0.0421242	0	4.78563e-05	0.0131681	0	5.47553e-06	0.000170494	0	0	0.00749796	1.6598e-05	0.000738971	0.031048	0	0.000258126	0.0378334	0.00323215	0.380121	8.94758
118430711	0	0	0.624851	0	0.0180743	0.613945	0	0	0.502047	0	0.0257157	2.46244	0	0	0.50165	0	0	0.834356	0	0	0.370568	0	0.0341992	1.55198	0	0.0181081	1.70908	0	1.00304	14.0753
118430724	0	0	0	0	0.000130768	0	0	0	0.000463818	0	0.000212409	0	0	0	0	0	0	0	0	0	0	0.000126665	0.000138102	0	0	0	6.15942e-05	0.000121956	0.0250929	1.85203
118496614	0	0	0.000982551	0	4.45694e-05	0.00220823	0	0	0.000755261	0	5.08432e-05	0.00362095	0	9.33097e-06	0.00206693	0	3.55043e-06	0	0	1.07775e-06	0.000766826	1.21274e-06	0.000119411	0.00610264	0	4.44931e-05	0.00458959	0.00111636	0.107167	4.57623
118725053	0.000193588	0	0.0291683	6.65969e-05	0.000317783	0.0295458	5.70038e-05	0.00123614	0.0279366	6.57048e-05	0.00114172	0.0311139	0	6.65052e-05	0.0139939	0	0.000441545	0.0271012	0	0.00193207	0.0351803	0.000290345	0.00497904	0.0160749	0.000296704	0.00146825	0.0393372	0.0171354	1.46632	19.3899
119443652	0.00210251	0	0.000425842	0.000248573	0.00283433	0.0022268	0	0.00189092	0.00388261	0.000249388	0.00142134	0.00133341	0	0.00178901	0.000613676	0	0.00116032	0.00247826	5.83644e-05	0.00096559	0.00519159	0.000250722	6.50996e-05	0.000610256	0.000415025	0.00378228	0.00348234	0.0164122	1.66968	20.9351
119952179	0.000589925	0	0.0863494	0	0.00210818	0.0821786	0	0.000507898	0.243175	4.94498e-05	0.00682738	0.276194	2.3689e-05	0.00230451	0.100644	0	0.00167833	0.276056	0	0.000342466	0.0723294	0.000103706	0.00924546	0.171366	0	0.0055102	0.272733	0.0174761	1.99682	23.8971
119953678	0	0	0.0399252	6.9644e-05	0.00090779	0.053178	0	0.000123187	0.0534763	6.71944e-05	0.00115754	0.0600913	0	0.00104215	0.0311136	0	0.000918655	0.0451742	0	0.000255832	0.0430092	0	0.00242588	0.0594677	6.72191e-05	0.00243796	0.0738352	0.00758038	0.966407	15.6963
119953744	0	0	0.00511529	2.86093e-06	9.14031e-05	0.00770564	0	1.61168e-06	0.00458178	0	0.000181154	0.0137358	0	5.2605e-05	0.00658128	0	1.31157e-05	6.73537e-05	0	2.64011e-06	0.00367187	1.83081e-05	0.000338838	0.0172325	0	0.00013933	0.0184425	0.00264957	0.359442	8.75281
119967833	0.00996802	0	0.406653	0.000124328	0.0335787	0.280306	0	0.0114689	0.211228	0.000616841	0.0323416	0.325333	6.2815e-05	0.019622	0.068578	0	0.0345676	0.212169	0	0.0159557	0.223954	0.00143387	0.0691375	0.388237	0.000456073	0.0670818	0.307559	0.17913	6.04702	60.8651
12085135	68.9318	9.10134	670.199	9.21117	22.824	1.33589	9.10134	27.8052	0	9.21729	68.9323	670.293	1.06263	0	0.0299051	9.21729	0	0	3.62003	39.6152	271.506	9.10811	68.6386	670.293	9.10693	36.5068	144.532	125.297	1255.24	12593.7
12248100	4.27398	0.764641	38.0061	0.423022	3.96033	0.0165277	0.797287	4.27539	0.0226754	0.835703	4.32742	38.0051	0.31516	0.0727519	0	0.725985	1.53736	0.091423	0.270055	2.05397	20.9154	0.777719	4.33135	37.0658	0.810691	3.37057	4.43219	32.9171	324.947	3254
122891714	0	0	0	0	0	6.32415e-05	0	0	0	0	0	0	0	0	0	0	0	0	0	0	0.000200521	0.0010495	0	6.87356e-05	0.000115951	0	0.000194156	0.000122052	0.00391501	1.06
122891784	0.00742778	0	0.173617	0	0.00998688	0.133093	0	0.0062244	0.134738	0.000185662	0.00951152	0.120984	0.000177464	0.00630356	0.0559224	0	0.00908093	0.107245	6.41396e-05	0.00603896	0.0961055	6.56028e-05	0.0129803	0.143735	0.00073001	0.0211254	0.153286	0.0536158	3.94166	40.5678
123318702	1.24732e-05	0	0.00642563	6.45144e-06	0.000409621	0.00785578	0	6.41579e-06	0.00905121	0	0.000601557	0.00831242	0	0.000264241	0.00545611	0	0.000189785	0.0028412	0	4.62136e-05	0.00892557	1.35107e-05	0.00114895	0.0130275	0	0.000613706	0.0140497	0.00121839	0.364401	7.31121
124300942	0.146037	0.000814347	1.23788	0.00504223	0.100525	0.991187	0.000907435	0.103332	1.01092	0.0108683	0.105162	1.01784	0.00553515	0.0819396	0.00843446	0.00546315	0.0917395	0.894282	0.0036494	0.157922	0.522015	0.010528	0.0971719	0.566235	0.0114098	0.108175	0.895332	3.66102	38.2824	382.915
124378202	0	0	0.794122	0	0.0501963	0.524478	0	0	0.796884	0	0.0282181	2.55309	0	0	0.51494	0	0	0.0745665	0	0	0.824461	0	0.0282086	2.05394	0	0.0121226	1.71516	0.0254574	0.130702	9.55325
125745044	0	0	0	0	0	3.83181e-05	0	0	0	0	0	6.09565e-05	0	4.00717e-06	3.56942e-05	0	0	0	0	0	0	0	8.18997e-06	0.000261533	0	3.95271e-06	8.86021e-05	6.05629e-06	0.000746499	0.110799
126010846	0.00633514	0	0.631758	0.00077862	0.0371729	0.613882	0	0.0152291	0.64329	0.000514752	0.0585041	0.643374	0.000253661	0.0312027	0.349467	8.12952e-05	0.0394469	0.631837	0	0.0178557	0.23361	0.00140454	0.0846243	0.630163	0.000793115	0.0667209	0.631837	0.145705	6.12217	61.5718
126010934	4.09088e-05	0	0.0422759	0.00010078	0.000864398	0.0599651	0	0	0.0475739	7.43791e-05	0.00176179	0.1333	0	0.00076372	0.0490789	0	0.000470166	0.0158622	0	6.67995e-05	0.0304335	0.000160403	0.00306093	0.0364069	7.44953e-05	0.00136705	0.132157	0.00751008	0.747313	13.2274
126011062	0.00214422	0	0.231396	0.000411118	0.00501549	0.181454	0	0.00245074	0.179442	0.00016362	0.00689059	0.174255	0	0.00529631	0.0983588	0	0.00547971	0.191989	0	0.00294582	0.112607	0.000964169	0.0110717	0.261626	0.000258032	0.0165137	0.211606	0.0450817	3.30523	36.0339
13095658	0.406367	0.00110075	3.66933	0.0186686	0.36977	3.03456	0.00238207	0.436703	3.07607	0.0143133	0.447867	3.4034	0.00583801	0.236745	0.252906	0.00827179	0.394384	3.04056	0.00278618	0.266999	1.97724	0.0196704	0.428076	3.84947	0.0184715	0.394439	2.82089	1.18676	19.6014	195.69
13095680	0.11411	9.26436e-05	1.24101	0.00247987	0.0800448	0.626688	9.26472e-05	0.082839	0.626626	0.0048028	0.150321	0.906674	0.00106393	0.0507277	0.0840181	0.000871812	0.0672001	0.5484	0.000481746	0.106559	0.785385	0.00659072	0.104232	1.06011	0.00426331	0.111399	0.758893	0.893475	14.7292	147.667
13095743	0.0004137	0	0.112775	6.88905e-05	0.00212215	0.100684	0	0.000903004	0.0842601	0	0.00050481	0.0893929	0	0.00175611	0.0299364	0	0.0010369	0.0884211	0	0.00221478	0.173424	7.1477e-05	0.00265128	0.0414548	6.84061e-05	0.00603126	0.112205	0.040246	3.12678	33.776
13095805	0.0344748	0	0.675536	0.00149812	0.0578604	0.457373	9.15684e-05	0.0385762	0.445583	0.00166972	0.0644535	0.633379	0.000724463	0.0346597	0.124566	0.000438784	0.0472331	0.354918	0.000439731	0.0416617	0.278286	0.00434214	0.0770716	0.731859	0.00225509	0.0872697	0.508786	0.438615	9.66822	96.834
13095862	0	0	0.0436467	0.000847765	0.00357959	0.0834518	0	0	0.0266012	0	0.00299491	0.132699	0	0.00113962	0.073296	0	0	0	0	0	0.0280008	0	0.00366588	0.261203	0	0.00171808	0.170639	0.000933558	0.171329	6.14433
13095891	0.00359862	0	0.749449	0	0.016426	0.467421	0	0.00100852	0.604842	0	0.0244319	0.994901	0	0.0172989	0.29514	0	0.0153196	0.680938	0	0.00148017	0.287375	0	0.0368486	0	0	0.0290842	0.544973	0.0383843	2.23707	27.8996
131840030	1.08585e-06	0	0.0059509	2.75261e-06	8.84265e-05	0.00797738	0	7.77288e-06	0.00486298	0	0.000165086	0.0152737	0	4.17769e-05	0.007011	0	2.7643e-05	0.000880516	0	7.0027e-06	0.00396467	1.19527e-05	0.000321879	0.0150729	1.26603e-06	0.000157924	0.0192839	0.00386885	0.360852	8.72079
13242472	1.21781e-05	0	0.00317167	2.10159e-06	6.31506e-05	0.00528657	0	3.26739e-06	0.00288744	3.36074e-06	9.59493e-05	0.00753108	2.09423e-06	3.93005e-05	0.00440386	0	1.21784e-05	0.000162435	0	1.84479e-05	0.00287228	1.97699e-05	0.000243141	0.00964443	3.10025e-06	0.000106976	0.00929489	0.00304152	0.303217	8.0433
134287156	0	0	0.000415696	0	2.42729e-05	0.00158764	0	0	0.000431129	0	1.73566e-05	0.00316334	0	6.59755e-06	0.00131198	0	3.27092e-06	3.37297e-05	0	0	0.000463691	1.25774e-05	0.000114045	0.00413492	0	2.50178e-05	0.00286569	0.000591032	0.0425616	2.59219
134287335	0.281842	0.000578261	1.9683	0.0163127	0.172959	1.40751	0.00495345	0.179464	1.53595	0.0202574	0.228642	2.13152	0.0106531	0.10459	0.00327117	0.0135555	0.151076	1.42811	0.00582157	0.147972	1.37802	0.0382178	0.290175	2.09349	0.0317343	0.208631	1.25144	4.52564	46.1238	461.341
134288688	0.00019237	0	0.06056	8.83381e-05	0.00269855	0.0502362	0	0.000834435	0.0517445	0	0.00406197	0.063456	0	0.0020711	0.0448097	0	0.00223501	0.0544562	0	0.000463603	0.0363675	8.83381e-05	0.00429127	0.0614284	0	0.00464719	0.0615778	0.00782984	1.288	18.2892
134288739	0.00719743	0	0.426431	0.000293463	0.038291	0.272955	0	0.0103706	0.169144	0.000309841	0.055659	0.382789	0	0.0167011	0.135826	0	0.0261059	0.342145	0	0.015387	0.270858	0.00063613	0.090877	0.643344	9.75202e-05	0.0640461	0.32512	0.0995183	4.41455	46.5229
134288788	0.244213	0	1.30815	0.00369126	0.127881	1.00991	8.58098e-05	0.226134	0.982703	0.00923995	0.371593	1.28619	0.00278055	0.0730638	0.187796	0.00182446	0.105022	0.771028	0.000261107	0.120028	0.733042	0.0121324	0.264479	1.25765	0.00727324	0.234763	1.07809	1.4562	19.3003	192.881
134303398	0	0	0.0194934	0	0.000219153	0.024233	0	0	0.0176563	0	0.000623694	0.0603649	0	0.000181153	0.0189773	0	1.18716e-05	0.000311615	0	0	0.0138679	2.7676e-05	0.00118949	0.0448877	0	0.000421222	0.0506118	0.00228797	0.380185	9.39752
13487801	0.026275	0	0.479412	0.00120904	0.0318267	0.241668	0.000155748	0.0230895	0.208275	0.00268534	0.029139	0.318262	0.00122355	0.0139967	0.0343284	0.00103746	0.0186416	0.115178	0.000402528	0.0425032	0.323224	0.00621221	0.0608818	0.476566	0.00322211	0.0392851	0.335605	0.430944	9.85753	99.3797
13559823	0.0750154	0.000248605	0.351301	0.00332554	0.0638309	0.647965	0	0.0699639	0.589864	0.00377565	0.09946	0.950642	0.00190456	0.0341256	0.0908247	0.00336023	0.048213	0.413176	0.0011921	0.0792556	0.80334	0.0106455	0.14286	1.51628	0.00581534	0.0873967	0.719461	1.37603	18.3262	183.03
13786531	0.000864232	0	0.155073	0	0.00454308	0.159102	0	0.00190803	0.145172	0.000461543	0.00673554	0.231807	8.21476e-05	0.00394928	0.039375	8.21476e-05	0.0054682	0.065089	8.16452e-05	0.0080725	0.106013	0.000446997	0.00817478	0.117489	0.000542166	0.0145885	0.199024	0.105023	4.86995	49.0901
139424470	2.4989e-05	0	0.00479189	0	0.000150288	0.0100155	0	0	0.00431366	0	0.000217606	0.0193968	0	4.07048e-05	0.00546176	0	1.58661e-05	0.00143758	0	3.59595e-05	0.00490369	4.19341e-06	0.000410035	0.0361351	0	0.000203349	0.025921	0.000521046	0.138097	4.95659
139472801	0.00324025	0	0.155074	7.74988e-05	0.00771602	0.121581	0	0.00221987	0.133299	7.87208e-05	0.0188488	0.146163	1.89181e-05	0.00648237	0.0663885	0	0.00753122	0.128082	0	0.00281608	0.0554512	0.000247323	0.0174575	0.138941	5.13743e-05	0.0157287	0.133741	0.124393	4.88681	49.8345
14250967	6.07325e-06	0	0.00646254	0	0.000112384	0.00986307	0	2.62812e-06	0.00515842	0	0.000260111	0.0173136	0	4.7526e-05	0.00893988	0	1.8432e-05	5.12495e-05	0	0	0.00458003	1.42579e-05	0.000420633	0.0212229	0	0.000185634	0.0221305	0.00170137	0.252091	7.72644
14251125	0.0033042	0	0.18188	0	0.00768648	0.144861	0	0.002344	0.13065	0.00032922	0.00916191	0.189727	0.000226586	0.00530478	0.0575987	0	0.00666964	0.103215	0.000154204	0.00738734	0.085603	0.000685717	0.0109148	0.100329	0.000595168	0.0135386	0.187632	0.0582971	3.84261	40.5445
145708074	0.000480467	0	0.0826629	0.000337116	0.00308464	0.114204	0	0	0.242541	7.97275e-05	0.00737903	0.351653	0	0.00286441	0.163729	0	0.00203619	0.274155	0	0.000252348	0.115673	0.000349337	0.013656	0.241815	0	0.00824192	0.35162	0.0176974	1.60855	20.4439
146329912	0.43111	0.000927131	2.38729	0.0167875	0.370856	2.26068	0.00432529	0.42676	2.24872	0.0475907	0.441533	2.37979	0.0136028	0.179497	0.0209201	0.0146269	0.433426	2.37806	0.00400588	0.13796	1.21007	0.0439187	0.405416	2.53388	0.03669	0.366356	1.55724	4.57248	47.0521	470.915
148368821	0	0	0.00156975	0	5.46399e-05	0.0065386	0	0	0.00219913	0	7.72032e-06	0.0133003	0	0	0.00590754	0	0	0	0	0	0.00238636	1.766e-05	0.000202862	0.0165532	0	4.89863e-05	0.0139463	0.000718696	0.137798	4.91517
148609382	0.000540155	0	0.142328	0	0.00615085	0.128247	0	0.00032586	0.148664	0.000117335	0.00853425	0.164539	0	0.00477258	0.0815649	0	0.00377076	0.132215	0	0.00118613	0.109854	0.000379455	0.0129143	0.0623359	0	0.0116479	0.163047	0.027005	2.12519	25.6709
148717842	0.0131417	0	0.153832	0.000487287	0.0195713	0.0504408	0	0.0105049	0.0423302	0.00048734	0.0154556	0.111518	0.00020126	0.00380097	0.0146084	0.000130773	0.00771892	0.0280468	6.67248e-05	0.0306701	0.11071	0.00144772	0.0119439	0.212479	0.00156009	0.0205554	0.0971163	0.146818	5.14424	52.3404
148724443	0.00679154	0	0	0.000117868	0.0193644	0.431988	0	0.0058637	0.424848	0.000633171	0.0523059	0.413717	0	0.0169445	0.226278	0	0.0217507	0.417067	0	0.00753943	0.163626	0.000915958	0.0547463	0.420586	0.00036476	0.0394261	0.423052	0.115553	4.94025	49.903
148727082	0.08413	0.000273434	1.22151	0.00173894	0.137425	1.02115	0	0.0707191	1.22151	0.00241525	0.312984	1.22166	0.000827284	0.0803184	0.493852	0.000696938	0.148795	1.22166	0.000535557	0.0710388	0.50611	0.00552957	0.220447	1.23651	0.00191705	0.287013	1.23651	0.572851	11.1108	110.899
148727181	0	0	0.000419299	0	0	0.0059265	0	0	0.00186629	0	0.000176825	0.00274836	0	0.000113896	0.00350647	0	0	6.42005e-05	0	0	0.00451816	0	0.000315023	0.00992451	0	0.000117482	0.0109073	0	0.0564311	3.42912
148734472	0	0	0.00102241	0	9.84719e-05	0.00773741	0	0	0.00103003	0	4.90463e-05	0.0178032	0	0	0.00663961	0	0	0	0	0	0.00189867	0	0.000438396	0.01939	0	0	0.014575	0.000745225	0.0416266	2.98216
148747798	0.0003592	0	0.0551794	9.80114e-05	0.00274611	0.0484092	0	0.00106602	0.0581834	0	0.00413845	0.0611495	4.66281e-05	0.00126558	0.0401305	0	0.00122411	0.057411	0	0.00142304	0.0564143	0.000274381	0.00357285	0.0512407	0.000153223	0.00423885	0.0648793	0.0149599	1.47045	19.6224
148750834	0.0414057	9.67562e-05	0.900633	0.0010226	0.0840721	0.883463	9.67627e-05	0.0329622	0.899184	0.00109017	0.157441	0.900659	0.000504113	0.0617008	0.351975	0.000287696	0.0968826	0.900659	9.67627e-05	0.0402204	0.396259	0.00216155	0.268999	0.899211	0.000757572	0.2715	0.753674	0.342403	8.5615	86.3313
149882781	0.0116489	0	0.561364	0.000235041	0.0309684	0.476792	0	0.0124553	0.561369	0.000175471	0.0808051	0.564928	0.000290059	0.0293166	0.251607	0	0.0342447	0.545575	0	0.0142783	0.200706	0.000550857	0.0878115	0.563372	0	0.0736399	0.564928	0.204816	6.33789	64.2252
149882900	0.0887168	5.11621e-05	0.786351	0.00163381	0.071735	0.462247	0	0.0746022	0.413499	0.00501064	0.115758	0.608356	0.00100539	0.0287084	0.0961477	0.000941372	0.0398702	0.288185	0.000320676	0.0768225	0.578905	0.00628184	0.17258	0.709355	0.0037892	0.0818688	0.501325	0.624571	11.7996	118.051
15078713	2.75504e-06	0	0.00414843	5.60917e-06	6.53498e-05	0.00654751	0	2.75508e-06	0.00355123	0	0.000115775	0.0119744	0	6.37096e-05	0.00611607	0	5.50567e-06	8.24659e-06	0	1.35145e-05	0.00363394	1.19381e-05	0.00028986	0.0140995	0	0.000112887	0.0143329	0.00237291	0.219729	7.02878
151266287	4.58009	0.765432	40.0514	0.459609	4.27163	0.131237	0.757135	4.61653	0.242873	0.794377	4.59944	40.0458	0.437877	0.515759	0	0.929445	2.78095	0.552879	0.32594	2.13037	22.2335	0.786442	4.58017	39.3912	0.929759	3.88016	7.12235	27.9403	278.588	2782.37
15320570	0.000597575	0	0.0944248	9.82109e-05	0.0026011	0.0852804	0	0.000291563	0.198305	0.00014787	0.0066442	0.346158	9.49359e-05	0.00163987	0.11345	0	0.00153712	0.292123	0	0.000606396	0.0904416	0.000330383	0.00934425	0.20678	0	0.00525871	0.339999	0.0143506	1.56903	20.1174
15320657	0	0	0	0	8.44507e-06	7.99793e-05	0	0	0	0	0	7.11126e-05	0	0	2.50258e-05	0	0	0	0	0	0	0	8.44507e-06	0.000239679	0	0	7.98631e-05	9.64503e-06	0.00068042	0.0909637
154551150	0	0	6.54149e-06	0	7.54571e-06	3.71518e-05	0	0	6.54165e-06	0	0	0.000108592	0	0	2.15657e-05	0	0	0	0	0	6.54165e-06	0	3.44638e-05	0.000318351	0	0	0.000167977	0	0.00214368	0.189775
155370093	1.67393	0.328346	14.2809	0.152249	1.52047	0.00873963	0.347362	1.58359	0.549726	0.238033	1.53315	14.1441	0.156092	0.204179	0	0.313793	1.06113	1.00616	0.1381	0.769347	8.53237	0.370886	1.67499	14.2745	0.375384	1.45054	4.69595	22.639	225.833	2256.85
155573622	0	0	7.90904e-05	2.12522e-06	1.71661e-05	0.000419192	0	0	6.41701e-05	0	6.75683e-06	0.000982679	0	6.67671e-06	0.000406587	0	0	0	0	0	7.22178e-05	4.70614e-06	4.8874e-05	0.00137169	0	4.46141e-06	0.000971013	0.000100552	0.0176761	1.48263
15617474	0	0	0.000145909	1.39484e-05	2.59225e-05	0.000876928	0	0	4.42384e-05	1.39484e-05	0	0.00183993	0	0	0.000656439	0	0	0	0	0	0.000162729	1.3934e-05	7.45408e-05	0.00293346	0	1.28187e-05	0.0021251	8.00473e-05	0.0194071	1.91225
156563990	0.000207576	0	0.0746728	7.81048e-06	0.00109529	0.031626	0	0.000217512	0.0654556	2.40413e-05	0.00277202	0.0748494	0	0.000965989	0.0337052	0	0.000935906	0.0750304	0	0.000212746	0.0242224	5.26814e-05	0.00332176	0.0542254	1.6213e-05	0.00233106	0.0708241	0.0297931	2.24147	26.0841
157102936	0.00396892	0	0.470689	0.000443997	0.0223017	0.201867	0	0.0142899	0.0453807	0.000739833	0.00567871	0.234867	6.88983e-05	0.00604669	0.0342883	0	0.0110993	0.252463	0	0.029639	0.161569	0.000720845	0.0100782	0.219612	0.000215797	0.0542877	0.205632	0.0727881	4.37309	44.4908
157102937	0.0168526	0.000171394	0.490842	0.000992383	0.0302355	0.157646	0.00151467	0.0244238	0.133286	0.00165016	0.0335594	0.443487	0.000859456	0.00311898	0.0075224	0.00124604	0.00415994	0.0280491	0.00509389	0.0386283	0.307771	0.00433172	0.0400668	0.580766	0.00279701	0.036765	0.302445	1.07388	16.5494	165.179
157102938	0	0	0	0	0	0	0	0.000229177	0	0	0.000155252	0	0	0	0	0	0	0	0	0	7.20732e-05	0	0.000163985	0	0	0.00015416	0	0	0.0130396	1.06505
157265294	0	0	1.65166e-05	0	1.60672e-05	8.73049e-05	0	0	5.24499e-05	0	9.33613e-05	5.20602e-05	0	1.731e-05	3.40452e-05	0	0	0	0	0	0.000193847	2.11196e-05	9.16009e-05	0.000510737	0	7.45129e-05	0.000347897	0.000101437	0.0139639	1.46494
157265412	0.00023814	0	0.091053	1.80039e-05	0.00208183	0.0690264	0	0.000152441	0.107935	3.51702e-05	0.00501192	0.120007	0	0.001465	0.0432385	0	0.00112619	0.125844	0	0.000305022	0.0602448	9.35405e-05	0.00586201	0.132587	3.5281e-05	0.00326446	0.14726	0.0218147	1.61452	21.1518
157310906	0	0	0.00620373	0	0.000223417	0.0128548	0	0	0.00462549	0	0.00015364	0.0266181	0	2.42642e-05	0.0119987	0	0	0	0	0	0.0042279	6.32611e-05	0.0005452	0.0313433	0	0.000252101	0.0258466	0.000355216	0.146356	5.19774
157311004	0.0103301	0	0.328256	0.000387921	0.0217781	0.261427	0	0.007207	0.267226	0.000446782	0.0402053	0.328262	8.06759e-05	0.0162367	0.128916	3.82111e-05	0.0211436	0.222613	5.90732e-05	0.00933313	0.126513	0.00100593	0.0474559	0.32638	0.000411175	0.0415557	0.265474	0.222593	6.59439	66.0509
157311135	0.739108	0.0105522	3.86052	0.0481951	0.398322	1.96756	0.0193741	0.335833	1.84858	0.0992808	0.515727	4.07519	0.0322201	0.120033	0	0.0534317	0.207814	1.84775	0.0265877	0.25868	2.81435	0.0978714	0.569955	3.84228	0.100552	0.406226	2.03236	7.07664	70.1688	703.191
157311189	0	0	0.000138292	0	0	0.0012944	0	0	0.00175515	0	0	0.00069348	0	0	0.00106802	0	0	0.000416052	0	4.07286e-05	0.00188086	0	7.47052e-05	0.00204729	0	0.00015296	0.00337	0.000458709	0.0611067	3.3622
157311299	0	0	5.90224e-05	0	1.29336e-05	0.000367511	0	0	0.000181572	0	1.37147e-05	0.000402387	0	0	0.000404439	0	0	0	0	0	0.000456034	0	6.94231e-05	0.000302239	0	1.92031e-05	0.000717174	0.000104562	0.0201412	1.75559
157324960	0.0360703	0.000159615	0.841986	0.00153732	0.071269	0.688143	0	0.049739	0.673518	0.0023956	0.107778	0.757339	0.000819061	0.0487752	0.207488	0.000649182	0.0629931	0.504682	0.000240282	0.0618182	0.265275	0.00268352	0.10128	0.734905	0.00216474	0.134004	0.642669	0.480259	10.8193	108.433
157325217	0.00103386	0	0.192296	6.51555e-05	0.00299775	0.142146	0	0.00101088	0.176754	0	0.00347917	0.120442	6.49874e-05	0.00387379	0.10464	6.49874e-05	0.00351643	0.169435	0	0.000992235	0.103431	0.000140206	0.00834876	0.192785	0	0.00728636	0.170807	0.0234244	2.09259	24.5215
157325284	0.0905258	0.000419748	1.35947	0.00345328	0.111373	1.22617	0.000630735	0.214988	1.3185	0.00944706	0.255009	1.37628	0.00288135	0.110456	0.0770172	0.00258458	0.246609	1.26965	0.00117047	0.0997197	0.670826	0.0109386	0.209102	1.35228	0.00628339	0.328781	1.21874	1.97018	22.8579	229.14
157325365	0.0287292	0	0.803206	0.000681892	0.0614962	0.659133	0	0.0261145	0.803206	0.00159998	0.136204	0.805391	0.000288962	0.0492999	0.328272	0	0.0663491	0.65629	0	0.0288917	0.317809	0.00265693	0.177928	0.803587	0.000918807	0.172749	0.677915	0.198017	7.40299	74.421
157325422	0.201493	0.000163789	1.46343	0.00371464	0.137389	1.29285	0.000559328	0.19933	1.28984	0.00899373	0.356185	1.46066	0.00180928	0.103864	0.088141	0.00199455	0.151953	1.11811	0.000903041	0.128148	0.744844	0.0125845	0.27378	1.31581	0.00637089	0.208344	1.18971	1.46617	19.4429	194.668
157786393	0	0	0.000177327	0	0.000188863	0.00481126	0	0	0.00180096	0	9.88544e-05	0.00286286	0	0.000199326	0.00180784	0	0	0	0	0.000198983	0.00362354	5.47879e-05	0.000149134	0.0049306	0	4.84079e-05	0.00825676	0.000649372	0.131921	4.82833
157834972	0	0	0.00684661	0	0.000380564	0.0219218	0	0	0.0140634	0	0.00111084	0.0195237	0	0.000474135	0.00552387	0	0.000277904	0.00153428	0	8.5974e-05	0.00898928	0	0.00114072	0.066574	0	0.000796536	0.0247215	0.00225604	0.160737	5.55098
157939619	0	0	7.05956e-05	1.33539e-05	1.14848e-05	0.000380214	0	0	4.56834e-05	0	5.43535e-06	0.00112089	0	0	0.000437329	0	0	0	0	0	7.43964e-05	1.3388e-05	7.05312e-05	0.00162968	0	1.17373e-05	0.001127	0.00018879	0.00797729	1.04011
157952304	8.71283e-07	0	0.000788274	1.78079e-06	3.48749e-05	0.00186331	0	8.49454e-07	0.00118279	0	6.99467e-05	0.00183189	0	1.52071e-05	0.00117767	0	1.67701e-06	0.000120205	0	6.44735e-06	0.00141781	5.83817e-06	0.000136584	0.00237266	0	5.87915e-05	0.00320229	0.000747024	0.140379	5.31645
157953191	9.68706e-07	0	0.00127758	2.01832e-06	3.23353e-05	0.00335111	0	9.58343e-07	0.00187016	2.87599e-06	8.79163e-05	0.00295161	0	1.8514e-05	0.00161199	0	9.0661e-06	0.00019966	0	9.1174e-06	0.00241311	8.58912e-06	0.000157479	0.00485981	1.73123e-06	0.000109599	0.00442603	0.00115563	0.183091	6.1588
158079296	0.000301862	0	0.0780557	4.14237e-05	0.00155212	0.0544257	0	0.00018163	0.105921	1.24655e-05	0.00408144	0.116745	5.53843e-06	0.00165144	0.0432837	0	0.00133051	0.110048	0	0.000294824	0.0379394	9.81384e-05	0.00491307	0.0940225	1.75912e-05	0.00337949	0.118102	0.0231643	2.38133	27.0153
158267608	0.0354693	7.26601e-05	0.77584	0.000814788	0.0733116	0.696578	0	0.0330655	0.693683	0.0015269	0.113096	0.678274	0.000358995	0.0462787	0.271877	0.000217176	0.0795634	0.686991	0	0.0295549	0.32132	0.00267719	0.132278	0.770134	0.00102765	0.157673	0.628537	0.347552	8.78037	88.3417
158345134	0	0	0.00162743	0	0	0.00550777	0	0	0.0010397	0	0.000239848	0.0157572	0	0	0.0039263	0	0	0	0	0	0.0009615	0	0.000335014	0.0171319	0	0.000240978	0.0120569	0.000488025	0.0337994	2.17737
158380386	0.11506	0	1.26565	0.00182756	0.107086	1.16853	0.000224259	0.153466	1.2657	0.00573315	0.274873	1.26877	0.00113509	0.114253	0.202957	0.000513831	0.24782	1.18876	7.92173e-05	0.0984681	0.563733	0.00832457	0.234845	1.26877	0.00508027	0.309628	1.02839	1.20915	17.0851	170.613
158518661	0.000107587	0	0.10487	0.000335078	0.00234379	0.140234	0	0.000206673	0.151931	0.000218773	0.00633372	0.348011	0	0.00127921	0.127876	0	0.000847759	0.143009	0	9.74396e-05	0.110137	0.000345544	0.0082784	0.254652	0	0.00504722	0.334025	0.0103953	1.20533	16.5499
158997720	3.01012e-05	0	0.0519525	2.95151e-05	0.000834894	0.0592419	0	0.000147562	0.0676587	0	0.0015645	0.0759019	0	0.000364298	0.0370395	0	0.000514352	0.0622687	0	0.000383375	0.0457962	9.60697e-05	0.00313325	0.0917062	2.95151e-05	0.00215735	0.0785173	0.00899318	1.26553	17.5901
159192286	0.00109405	0	0.0261496	0	0.00288719	0.0666196	0	0	0.0120984	0	0.00287679	0.143372	0	0.00229134	0.0666354	0	0.00168348	0	0	0	0.0134996	0	0.00228842	0.154147	0	0	0.141254	0.000741421	0.104938	4.869
159341058	0.0881684	0	0.945555	0.0014274	0.102535	1.09148	0	0.0757521	1.09199	0.00337127	0.228691	1.06813	0.000373402	0.120681	0.517629	0.000373402	0.184179	1.07217	0	0.0643586	0.571465	0.00519857	0.199102	1.0414	0.00195128	0.206129	1.03447	0.438885	9.27086	93.8845
160688402	0	0	0.0365745	0	0	0.154063	0	0	0.103843	0	0.00684254	0.116337	0	0.00185369	0.0391125	0	0	0	0	0	0.156521	0	0.0110349	0.266797	0	0.00431174	0.314253	0	0.0373917	3.8144
160693214	0.00309351	0	0.348733	0.000193251	0.00824142	0.285701	0	0.00268303	0.358771	0	0.0209763	0.346656	6.9086e-05	0.00736193	0.175322	0	0.00613575	0.333254	0	0.0023924	0.137576	0.000131032	0.0262337	0.381044	0	0.0182655	0.437483	0.0428945	2.96077	32.02
160700594	0	0	0.068434	8.42831e-05	0.000829836	0.091391	0	0	0.0681512	0	0.00215969	0.18529	0	0.00045429	0.0888904	0	8.47906e-05	0.00387676	0	7.97109e-05	0.0439852	0	0.00339868	0.159442	0	0.00228916	0.262649	0.00501237	0.582786	11.3983
161617915	0.00165754	0	0.343184	0.000128187	0.0101023	0.249355	0	0.0017968	0.343187	0.00028619	0.0186441	0.341448	0	0.00848387	0.170123	0	0.00741163	0.341448	0	0.00162517	0.1163	0.000550636	0.0235787	0.322375	9.31487e-05	0.0154969	0.345541	0.058753	3.44697	35.9733
162135082	0.000212475	0	0.146489	0.000104364	0.0033112	0.0941121	0	0.000281396	0.114949	0.000104136	0.00852267	0.176031	0	0.00261397	0.0465502	0	0.0023208	0.196695	0	0.000645282	0.0972801	0.000274373	0.0117098	0.19978	0	0.00757248	0.133358	0.024887	2.10057	24.7269
162290107	0.00124551	0	0.0886072	0.00040248	0.0100249	0.0841106	0	0.00747982	0.0613266	0.000329515	0.0124199	0.109239	0	0.00506214	0.0133562	0.000260945	0.0069503	0.046959	0.000460205	0.0230769	0.10175	0.000589883	0.00705065	0.0869872	0.000191919	0.0213887	0.105693	0.110596	4.77329	48.6768
162290187	0.000889613	0	0.110521	6.74939e-05	0.00286353	0.0849428	0	0.000583833	0.100316	4.73317e-05	0.00652669	0.105966	3.65286e-06	0.00255108	0.0473067	0	0.00255802	0.0995403	0	0.000777509	0.0363103	0.000189697	0.00783989	0.095122	6.41478e-05	0.00608245	0.0904305	0.0688356	3.75338	39.0753
162329424	0.0128165	0	0.794947	0.000557918	0.0506028	0.756688	0	0.0280325	0.783756	0.00156703	0.0805509	0.802476	0.000277741	0.0459653	0.300717	9.95717e-05	0.071942	0.665509	0	0.0281411	0.319811	0.00206962	0.11166	0.63123	0.000663901	0.106189	0.625729	0.255491	7.60307	76.8982
165969010	0	0	9.05409e-06	0	9.99733e-06	0.000283012	0	0	4.98167e-06	0	0	0.00052519	0	0	0.000165022	0	0	0	0	0	9.29576e-06	0	2.16902e-05	0.000977458	0	0	0.000451992	2.44558e-05	0.00354516	0.651803
165970234	0	0	0.00660301	0	0.000334709	0.0231102	0	0	0.00538613	0	0.000460035	0.0562303	0	0.000107738	0.0218103	0	0	0	0	0	0.00755929	0	0.00058888	0.0630784	0	0.000584454	0.046832	0.000397503	0.103708	4.67699
167583555	0	0	0.0338161	4.09317e-05	0.000563315	0.0493325	0	0	0.0454313	0	0.0015693	0.164221	0	0.000468672	0.0458504	0	0.000158451	0.0159571	0	7.94764e-05	0.031203	4.21835e-05	0.00255914	0.108469	0	0.00124405	0.213122	0.00700687	0.748424	13.0348
167600373	0.00607675	0	0.569397	0.000359216	0.0426872	0.477278	0	0.0180969	0.553239	0.000910891	0.0665475	0.543612	0.000171645	0.0343741	0.252614	5.44707e-05	0.046509	0.50005	0	0.0193834	0.226526	0.001369	0.0759314	0.542291	0.000431359	0.0876784	0.509103	0.236073	7.06216	70.9687
167832345	0.00230945	0	0.343441	0.000151686	0.00752759	0.19145	0	0.00188491	0.253828	0.000169017	0.0174978	0.299167	0	0.00691791	0.181511	0	0.0063538	0.290815	0	0.0021416	0.140085	0.000358447	0.0178864	0.280284	0	0.0126701	0.296129	0.0287732	2.49664	27.5352
16798783	0.0212123	7.12353e-05	0.315502	0.000625161	0.0358549	0.399244	7.12392e-05	0.0255483	0.417049	0.00162675	0.0358322	0.469181	0.00043855	0.0270608	0.109858	0.000216383	0.0324594	0.305162	0.00013958	0.0239176	0.352774	0.00258405	0.0468787	0.436834	0.00198667	0.065224	0.445001	0.374282	8.71874	88.445
168229273	0.00056145	0	0.213921	9.78277e-05	0.00824909	0.162806	0	0.00125314	0.147777	0	0.00327181	0.178606	0	0.00375047	0.0513461	0	0.00362895	0.158958	0	0.00354633	0.161714	0.00074856	0.00469003	0.160276	0.000395895	0.0136696	0.188854	0.0592907	2.53531	29.2295
168495103	0	0	0.0328697	0	0.00065529	0.060273	0	0	0.030507	0	0.00123197	0.128197	0	9.86882e-05	0.0446833	0	0	0	0	0	0.0231385	6.90341e-05	0.00197635	0.113622	0	0.00119303	0.113288	0.0037752	0.487917	10.2299
168804017	0	0	0	0	0	2.67323e-05	0	0	0	0	0	2.00676e-05	0	0	1.643e-05	0	0	0	0	0	3.32813e-06	0	0	9.80542e-05	0	0	5.50375e-05	5.50064e-06	0.000668071	0.0482214
169257155	0.000193264	0	0.158826	0.000202607	0.00298022	0.121818	0	0.000737781	0.163378	0.00014122	0.00521661	0.21501	0	0.00236533	0.119148	0	0.00150297	0.17002	0	0.000473396	0.0978838	0.000451131	0.00906821	0.249235	0	0.00813954	0.215211	0.0145349	1.72442	21.2407
169257208	0.000356404	0	0.141242	0	0.00195687	0.0808864	0	0.000204915	0.104038	0	0.00379492	0.123541	5.56818e-05	0.00209141	0.0708305	0	0.0012699	0.0936852	0	0.000414522	0.065729	0	0.00570275	0.19988	0	0.00378465	0.153863	0.0160042	1.25695	18.0791
169257267	0.000571099	0	0.0595174	0	0.00287086	0.0795485	0	0.000166287	0.0641761	0	0.00662604	0.115236	0	0.00245201	0.0561632	0	0.00188107	0.135795	0	0.000513173	0.0890939	6.15474e-05	0.0114624	0.0464028	0	0.00670558	0.0780995	0.0110146	1.1579	16.687
169794178	0.0328958	0	0.712843	0.000285361	0.0508221	0.563242	0	0.0389824	0.566918	0.000620915	0.0655104	0.680377	0.000305454	0.0359354	0.153958	7.08103e-05	0.0503339	0.403036	0	0.0418447	0.336303	0.00201528	0.118319	0.680324	0.000949464	0.110124	0.627212	0.376586	9.37703	94.061
169936017	0	0	0.142017	0.000213518	0.00215098	0.124208	0	0.000205758	0.118748	0	0.005934	0.210832	0	0.00167605	0.122978	0	0.000317858	0.15484	0	0.000206252	0.0900025	0	0.00978287	0.217229	0	0.00437709	0.346872	0.00609474	1.00999	15.437
170676276	0.000481709	0	0.284897	6.03174e-05	0.00389083	0.123785	0	0.000650791	0.289673	0	0.00962591	0.272199	0	0.00315413	0.138013	0	0.00205904	0.366402	0	0.00065292	0.11122	0.000186512	0.0136648	0.261773	0.000121922	0.0090013	0.361786	0.0271939	1.98307	23.9171
170783609	0.000230193	0	0.107076	5.91798e-05	0.00210399	0.0682514	0	0.00051082	0.0767101	0.000130024	0.00399613	0.0930555	2.71676e-05	0.00141663	0.0356101	0	0.00115513	0.0889385	0	0.000835759	0.0673703	0.000130036	0.00642705	0.123105	0.000159922	0.00451517	0.0900425	0.00810682	1.096	16.8877
171473648	0.0469707	0	0.814701	0.00123036	0.0709314	0.664205	0	0.0413518	0.734278	0.0013085	0.0796626	0.725897	0.00053192	0.0567279	0.249185	0.000450801	0.0887522	0.722121	0.000150868	0.0359526	0.335078	0.0026417	0.122628	0.677054	0.00126297	0.103423	0.688628	0.433785	9.47805	95.6226
17313217	0.0544771	0	0.970339	0.000473405	0.0769309	0.905433	0	0.0482146	0.970339	0.000906012	0.123003	0.972991	9.38463e-05	0.0815347	0.422845	0	0.142989	0.972991	0	0.0526405	0.407223	0.00253754	0.135756	0.97298	0.00112782	0.170446	0.763212	0.480261	9.85365	98.81
17426228	0	0	0	0	5.97014e-05	0.000137287	0	0	6.16483e-05	0	0	0	0	0	0	0	0	0	0	0	0.000196958	0	0	0.000535508	0	0	0.000510488	0	0.0190579	1.93519
17974913	0	0	9.08933e-06	0	9.27617e-06	0.000128615	0	0	6.20805e-05	0	3.14778e-06	0.000230019	0	0	8.76978e-05	0	0	0	0	0	9.31554e-05	3.80406e-06	2.76752e-05	9.62635e-05	0	0	0.000187527	2.43065e-05	0.00480162	0.548781
17975161	0.00180701	0	0.102136	3.98778e-05	0.00439834	0.0648978	0	0.00293059	0.0712601	0.000216366	0.00451568	0.0581962	4.10218e-05	0.00615023	0.0399097	0	0.00690754	0.0750674	0	0.00327259	0.081719	0.000320076	0.0083165	0.102593	8.81399e-05	0.00799514	0.0687167	0.0281005	2.57496	28.6117
17981815	0	0	0.00200952	0	0	0.0090003	0	0	0.00185286	0	0	0.0232515	0	0	0.00888755	0	0	0	0	0	0.00108129	0	0.000571157	0.0221659	0	0	0.0166464	0	0.0170907	2.43901
18034800	0	0	0	0	0	0	0	0	0	0	0	0	0	0	0	0	0	0	0	0	0	0	0	0	0	0	0	0.000111869	0.0158439	1.4576
18071213	0.00297784	0	0.361797	0.000187084	0.00792589	0.32655	0	0.00185433	0.368645	0	0.022198	0.361819	0	0.00686523	0.159936	0	0.00781999	0.361819	0	0.00341654	0.110631	0.000227263	0.0233044	0.347309	0	0.0175675	0.361812	0.0390398	3.51636	37.4351
18138257	0	0	0.000275208	0	3.6721e-05	0.00110544	0	0	0.000214581	0	5.45804e-05	0.00282689	0	0	0.00104569	0	0	0	0	0	0.000230366	8.41517e-06	0.000126374	0.00465918	0	4.1108e-05	0.00313467	0.000314299	0.0172425	1.70113
18249864	0.00443279	0	0.675239	0.000340465	0.0413742	0.601073	0	0.0156452	0.598786	0.000420449	0.0761006	0.658618	0.000138223	0.0322281	0.245809	0	0.0407728	0.45937	0	0.0204942	0.24594	0.00146461	0.0916385	0.648831	0.000646957	0.100479	0.533866	0.188506	6.86653	69.4377
182637477	0.793201	0.0467049	6.15713	0.0847932	0.744481	1.46361	0.0660674	0.793543	2.59405	0.167154	0.795482	6.1622	0.0919495	0.232385	0	0.127288	0.569654	3.63635	0.0615042	0.330396	3.53532	0.120543	0.80056	6.05428	0.220537	0.705712	2.26749	13.7709	137.082	1369.42
182682799	1.98052e-05	0	0.00465128	0	0.000187765	0.0135559	0	0	0.00959223	0	0.000284137	0.0118351	0	0.000158949	0.0115448	0	7.83777e-05	0	0	1.02874e-05	0.00817746	9.9813e-06	0.00037225	0.0245116	0	0.00034383	0.0279157	0.00207454	0.307996	8.1063
18450236	0	0	0.000373704	0	3.70238e-05	0.00158259	0	0	0.000244417	0	4.42282e-05	0.00340596	0	0	0.00131769	0	0	0	0	0	0.000309655	0	0.000119677	0.00412277	0	2.90051e-05	0.00306407	2.89479e-05	0.025677	2.12586
18496886	4.12463e-05	0	0.0442135	0	0.0002657	0.0742212	0	0	0.05225	0	0.00132616	0.0646431	4.51244e-05	0.000400438	0.0652161	0	8.72913e-05	0.0024839	0	3.93045e-05	0.0374378	4.7389e-05	0.00242354	0.118885	0	0.00162409	0.146211	0.00510916	0.600043	11.2455
18640086	0	0	3.89754e-05	0	2.32359e-05	0.000374189	0	0	1.10757e-05	0	1.18554e-05	0.00113392	0	0	0.000416202	0	0	0	0	0	7.91241e-05	0	5.04869e-05	0.00156796	0	0	0.00110053	7.74236e-05	0.00957845	1.07733
18640237	0	0	8.75948e-06	0	2.60228e-06	3.58369e-05	0	0	5.88226e-06	0	0	1.19592e-05	0	2.5448e-06	5.01703e-05	0	0	0	0	0	2.59428e-05	0	8.75913e-06	6.13206e-06	0	0	2.07068e-05	4.8016e-06	0.000502216	0.0640373
18640469	0	0	0.0397474	0	0.0008337	0.0639278	0	0	0.0343106	0	0.000909242	0.098196	0	0.000440035	0.0469559	0	0.000163168	0.000573147	0	0	0.0311918	0	0.00257005	0.103893	0	0.00139761	0.111591	0.00259163	0.32984	9.32768
18653809	0	0	0	0	1.48717e-05	5.29242e-05	0	0	0	0	0	6.18637e-05	0	0	3.52358e-05	0	0	0	0	0	6.45365e-06	0	2.36254e-05	0.000288954	0	0	4.88819e-05	0	0.00122578	0.120662
189427122	0.0088375	0	0.182147	0.000375093	0.0146289	0.0868188	0	0.0159142	0.0643702	0.00101742	0.0139577	0.156414	6.48534e-05	0.00411115	0.0123076	6.48055e-05	0.00769564	0.0412073	0	0.0184725	0.351727	0.00130016	0.0214604	0.165492	0.00100575	0.0294538	0.110251	0.143	5.42407	54.9536
189490161	2.49046e-06	0	0.00580442	3.3297e-06	0.000120378	0.00907279	0	2.49434e-06	0.00493923	2.37962e-06	0.000208053	0.0184042	3.41138e-06	5.89032e-05	0.00791705	0	2.36863e-05	3.6285e-05	0	1.2135e-06	0.00364013	9.03778e-06	0.000333393	0.0173656	2.27844e-06	0.00016435	0.0226118	0.00295727	0.420935	9.36295
190151415	0.363802	0.000931689	1.82007	0.00634317	0.158807	1.55727	0.00079067	0.39334	1.82007	0.0163419	0.389835	1.81322	0.00572579	0.150265	0.119758	0.00449017	0.389842	1.81135	0.000462461	0.129335	0.879138	0.0179595	0.2819	1.97852	0.0120473	0.319662	1.38846	2.20384	25.3603	253.966
190340974	0	0	0.000101041	0	0	0.000391343	0	0	0	0	0	0.00184646	0	0	0.00106236	0	0	0	0	0	0	0	0	0.00249304	0	0	0.00195294	0.000181089	0.00734508	0.57629
192823813	0	0	0	0	0	0.000411903	0	0	0.00023328	0	0	9.06265e-05	0	0	0.000280689	0	0	0	0	4.36537e-05	0.000562856	0	4.94099e-05	0.00127969	0	9.28012e-05	0.00183835	5.54803e-05	0.0236565	2.13218
192823901	0	0	0	5.46568e-05	0.000148341	0.000381233	0	0	4.65393e-05	0	0	0.000587259	0	0	0.000616592	0	0	0	0	0	0.000327571	5.46568e-05	0.00010473	0.00186238	0	5.35856e-05	0.00179882	8.69056e-05	0.0144365	1.54856
192823996	0	0	0	0	4.29583e-05	4.27293e-05	0	0	0	0	0.000152213	0	0	0	0	0	0	0	0	0	8.87354e-05	0	0.000104542	4.28086e-05	0	4.45785e-05	0.000130918	0	0.0079258	0.859931
192824177	0.040358	0.000129481	0.71794	0.000834402	0.0679908	0.636549	0	0.0448914	0.71794	0.00195355	0.0715629	0.688092	0.000496566	0.0424875	0.250193	0.000363908	0.0645196	0.46306	8.96527e-05	0.0428704	0.288617	0.00277174	0.109323	0.72103	0.00187068	0.126347	0.650704	0.610804	11	110.289
193506277	0.815406	0.0321263	6.71943	0.108266	0.624613	3.27616	0.0581799	0.632085	3.54684	0.14612	0.694313	6.18226	0.0562118	0.207781	0	0.086559	0.581779	4.9003	0.0500902	0.338083	4.27275	0.147536	0.824765	7.00766	0.125423	0.677395	3.56078	8.09513	81.0492	809.927
19387568	57.2183	7.92048	549.492	8.02799	35.6782	1.41207	8.02235	27.2987	0	8.02799	45.9195	549.274	1.56214	0	0	7.92645	0.140259	0	3.1232	31.7095	218.26	8.02799	54.2958	453.387	7.92645	8.83501	112.161	99.3153	990.127	9886.53
194097521	0.0400016	0	1.25551	0.00357915	0.0614313	0.803978	0.000148713	0.0709879	0.727476	0.0020697	0.113856	1.10732	0.00125953	0.00907942	0.0346904	0.00202862	0.0119695	0.102172	0.00192806	0.117158	0.786369	0.00447975	0.115876	0.714027	0.00446256	0.0959715	0.919145	1.28621	16.641	166.466
194100305	0	0	0.0202546	0	0.000826188	0.0297225	0	0	0.0379051	0	0.00418501	0.0401787	0	0.000335161	0.015757	0	8.07706e-05	0.00819075	0	8.03166e-05	0.0407339	0	0.00608004	0.0456328	0	0.00207071	0.0507858	0.00184917	0.461041	10.3436
194100359	0	0	0.00166205	0	0.000247328	0.0181433	0	0	0.00300347	0	0.000328197	0.0222871	0	7.64325e-05	0.00883737	0	0	0	0	0	0.00394557	8.92672e-05	0.00102791	0.0602645	0	0.000421393	0.0310991	0.000515649	0.0855027	3.68285
194100514	0.178618	0.000957402	1.04602	0.00439711	0.104607	0.906866	0.000770384	0.182839	0.931633	0.0109014	0.211876	1.04159	0.0037513	0.0623653	0.0480517	0.00290115	0.0839778	0.784556	0.000901501	0.0815258	0.562584	0.0144308	0.198255	1.03805	0.00908006	0.161357	0.816632	2.62216	28.707	287.227
194100609	0	0	0.0022884	0	2.37876e-05	0.00575704	0	0	0.00148964	0	0.000186511	0.0143891	0	7.37947e-05	0.00654525	0	0	0	0	0	0.00147533	0	0.000457331	0.0169683	0	0.000185826	0.0135613	0.000660487	0.0559788	3.61174
194172859	0.194005	0.00607647	1.27201	0.0116882	0.169747	1.1479	0.00508864	0.194005	1.13131	0.0297258	0.194024	1.27236	0.0105129	0.0817356	0	0.0141404	0.154786	1.20863	0.00578244	0.0680185	0.688632	0.0313337	0.187622	1.27201	0.0277294	0.162622	0.667275	6.82106	67.9892	679.908
194186868	5.62351	1.12602	51.5136	0.859833	4.92886	0.103783	1.21513	5.61424	0	1.16884	5.62368	51.39	0.412297	0.0247084	0	1.16884	1.97618	0	0.34339	2.89779	28.6106	0.972251	5.62366	51.5088	0.765142	4.13647	6.85481	40.5689	404.381	4040.9
194303053	0.0282637	0.000102933	0.41721	0.000627574	0.0500762	0.218182	3.8142e-05	0.0343862	0.200712	0.00158938	0.0776822	0.372274	0.000617182	0.0275355	0.0717245	0.000435942	0.0441731	0.268003	0.000208744	0.032589	0.245739	0.00241769	0.103089	0.46891	0.00125935	0.0748046	0.285278	0.446292	10.2919	103.168
194303197	0	0	0	0	0	0	0	0	0	0	0	0	0	0	0	0	0	0	0	0	0	0	0	0	0	0	0	3.9214e-05	0.00948129	0.64865
194303296	0.000339655	0	0.0351615	0.00014844	0.000714203	0.0218144	0	0.00115691	0.0220246	0.000252087	0.000625121	0.0225711	6.04339e-05	0.000737418	0.0106241	0	0.000856118	0.02111	0	0.00116902	0.0159396	0.000307134	0.00124974	0.0145589	0.000131948	0.00197083	0.028036	0.0444803	2.35393	27.5736
19548987	0	0	0.00684295	0	0.000263164	0.0125542	0	0	0.0071695	0	0.000287054	0.0209192	0	0.00016638	0.0149149	0	0	0	0	0	0.00881206	0	0.000938049	0.0265665	0	0.000185441	0.0321926	0.000199377	0.113737	4.98995
195546530	0.00493092	0	0.385564	0.00021369	0.0126474	0.29426	0	0.00308322	0.377307	0.00017385	0.030553	0.385639	3.29919e-05	0.0113874	0.155995	0	0.0122775	0.385639	0	0.00383752	0.118362	0.000327885	0.0361879	0.351521	7.03898e-05	0.0237577	0.385596	0.0835487	4.28357	44.2652
195546701	0	0	0	0	0	0.000502148	0	0	6.51791e-05	0	0	0.000580043	0	0	7.18507e-05	0	0	0	0	0	0.000210539	0	0	0.00091949	0	0	0.000291263	0.000111221	0.000111122	0.0791983
195661200	0.346307	0	1.37075	0.00505503	0.111077	1.04612	0.000831816	0.120312	1.00185	0.0126148	0.18982	1.3657	0.00365235	0.064734	0.0721559	0.0028745	0.0687789	0.694818	0.00166652	0.122729	0.952796	0.0175236	0.22925	1.27212	0.01076	0.151066	1.07169	1.94202	24.0343	241.322
197085614	0.0261668	0	0.606292	0.000429848	0.0538021	0.523391	0	0.0191646	0.605377	0.000275346	0.101309	0.595597	0	0.0361782	0.253915	0	0.0508955	0.576935	0	0.0211258	0.23951	0.000891288	0.0989254	0.612772	0.00038943	0.0909012	0.460846	0.246975	7.48895	75.029
197261329	0	0	0.000483274	0	0	0.00268127	0	0	0.000819995	0	0.000181407	0.00208884	0	6.05757e-05	0.00125829	0	0	0	0	0	0.00233649	0	0.000227166	0.00122894	0	0.000192833	0.00401412	0.000422354	0.033307	2.29619
197261511	0.0699351	0.000577726	1.14945	0.00322638	0.100737	0.980873	0.000130583	0.21961	1.02858	0.00771644	0.238347	1.14452	0.00247186	0.0951603	0.119354	0.00174653	0.166588	1.03532	0.000796174	0.0856634	0.531978	0.0103186	0.17841	1.1451	0.00542891	0.21525	0.931096	1.59885	20.8831	208.927
197322349	4.42731e-06	0	0.00219422	9.9874e-06	8.77446e-05	0.00462295	0	4.43772e-06	0.00169826	0	0.000126555	0.00907993	0	6.06767e-05	0.0044406	0	9.394e-06	2.97924e-05	0	9.89688e-06	0.0018558	2.98679e-05	0.000294749	0.0115326	0	6.83379e-05	0.0097287	0.00105513	0.110746	4.77462
197322500	0.0186829	1.33934e-05	0.293147	0.000376358	0.0300802	0.275253	6.47943e-06	0.0211184	0.293119	0.000847513	0.0589036	0.292838	0.000212198	0.0274391	0.0810245	9.06537e-05	0.0571859	0.288728	3.2045e-05	0.019236	0.122847	0.00126556	0.0498056	0.286575	0.000658437	0.0771529	0.244383	0.661123	12.3654	123.501
197935853	0.00211721	0	0.339099	0.000193207	0.00679431	0.234413	0	0.00110359	0	0.000271457	0.0185908	0.355621	6.63262e-05	0.00642718	0.183048	0	0.00602628	0.356922	0	0.000990184	0.132536	0.000590886	0.0200809	0.262113	6.97037e-05	0.013612	0.366947	0.0338022	2.79068	30.5563
198449262	0	0	8.28649e-05	0	8.44398e-05	0.00149781	0	0	0	0	0	0.00388126	0	9.18449e-05	0.000766999	0	0	0	0	0	0.000345564	0	0.000286215	0.00707022	0	0	0.00451728	0.00012523	0.0135227	1.10533
19881405	0	0	0.00560624	1.86228e-05	8.77174e-05	0.0111357	0	0	0.00409814	0	0.000240437	0.0228049	0	1.05252e-05	0.00943598	0	0	0	0	0	0.00369437	9.29123e-06	0.000438044	0.0311872	0	0.000132815	0.0259762	0.000920147	0.165296	5.8609
200003956	1.57155	0.306558	13.4105	0.166423	1.42832	0.00293354	0.308473	1.57155	0.210938	0.331647	1.56674	13.5255	0.146313	0.101022	0	0.334983	0.946853	0.295338	0.112847	0.7394	7.58442	0.250127	1.56647	13.3058	0.334902	1.22685	3.86214	24.6857	245.677	2457.41
20026600	0	0	0.000686805	0	1.41485e-05	0.00198769	0	0	0.000471016	0	4.92238e-05	0.00386861	0	1.70823e-05	0.00182374	0	0	0	0	0	0.000576781	0	0.000104582	0.00523494	0	4.44783e-05	0.00389977	0.000631662	0.0608047	3.60379
20065963	0.299685	0.000960148	2.23693	0.010992	0.175765	1.88947	0.000860473	0.36213	2.23693	0.0202179	0.439051	2.23177	0.00627883	0.138504	0.0468368	0.00489832	0.421854	2.21947	0.000755321	0.149576	1.05792	0.025041	0.418706	2.25081	0.0157813	0.436028	1.67704	2.33549	26.33	265.809
20069879	0	0	0.00781043	4.92996e-06	0.000175028	0.0151043	0	0	0.00881226	0	0.0003316	0.020495	0	0.000122396	0.0106132	0	2.56793e-05	0.000145968	0	4.83813e-06	0.00681172	2.28225e-05	0.000624078	0.0401076	0	0.000294592	0.0311835	0.00328918	0.339087	8.80839
20198505	4.60455e-05	0	0.0154447	6.69455e-06	0.000369616	0.0164252	0	2.53852e-05	0.018033	0	0.000746849	0.0330842	0	0.000230233	0.0151062	0	0.000166999	0.0137576	0	3.63634e-05	0.0120657	2.73226e-05	0.0011015	0.0290052	0	0.000581556	0.0357544	0.0100298	0.893499	14.1389
203454602	0.00048648	0	0.105918	3.23962e-05	0.00182829	0.0636332	0	0.000389419	0.0978828	3.31156e-05	0.004832	0.10618	4.60917e-06	0.00167842	0.0556221	0	0.00133278	0.0998696	0	0.000510475	0.0346143	0.000138337	0.00583295	0.0806892	1.34271e-05	0.00448809	0.100502	0.0416918	2.84726	31.1684
203457352	1.03105e-05	0	0.000168004	0	9.72334e-05	0.000365868	0	4.63826e-05	0.00047149	0	3.76609e-05	0.000248989	0	5.98673e-05	0.000157086	0	7.07e-05	0.000169881	0	6.98099e-05	0.000428277	1.01681e-05	2.69118e-05	8.97936e-05	0	0.000104272	0.000747449	0.000700664	0.0720252	3.97911
203458877	1.50686e-05	0	0	0	6.24275e-05	5.22806e-06	0	0	9.43367e-06	0	0	4.87171e-06	0	1.54032e-05	3.24586e-05	0	2.65373e-05	0	0	4.12939e-05	4.70143e-05	0	2.2736e-05	2.72235e-05	0	2.74454e-05	4.60482e-05	0.000131945	0.00763952	0.958106
203460520	1.40294e-05	0	2.48688e-05	0	1.496e-05	0.000303804	0	1.8792e-05	9.16338e-05	0	5.80707e-05	5.31043e-05	5.34619e-06	1.02313e-05	0.000138823	0	5.3187e-06	0	0	3.03507e-05	0.000317255	5.78055e-06	1.671e-05	0.00031922	0	2.24172e-05	0.000318796	0.000205404	0.0374354	2.64362
203463359	0.00326886	0	0.2571	0	0.0100315	0.152511	0	0.00173448	0.163527	9.95286e-05	0.0153874	0.0841395	4.54931e-05	0.00827255	0.0295609	0	0.0113083	0.325031	0	0.00320508	0.136867	0.000320279	0.0323634	0.311003	0.00015166	0.0232111	0.179572	0.0588214	3.1981	34.7036
204305660	0.000100719	0	0.000278817	0	0.000321282	0.00101724	0	6.88672e-05	0.000948902	0	0.000131596	0.000733517	4.97296e-06	0.000422499	0.000326297	0	0.00038527	4.99622e-05	0	0.000370099	0.00294951	0	0.000297634	0.000674098	0	0.000452779	0.00234223	0.00199587	0.405411	9.635
20514675	0	0	0.00182838	0	0	0	0	0	0.0178309	0	0	0.0357045	0	0	0.00575743	0	0	0	0	0	0.0183228	0	0	0.015147	0	0	0.0183358	0	0.042447	2.89754
206599544	0.0419648	0	0.700344	0.000615077	0.0753341	0.506045	5.11239e-05	0.049713	0.58618	0.00244212	0.111748	0.707921	0.000265068	0.0659579	0.296866	0.000107604	0.108959	0.616211	5.52305e-05	0.0442417	0.328374	0.00338861	0.139697	0.51201	0.0016175	0.104673	0.603314	0.53396	10.751	107.557
206599706	2.59301e-05	0	0.00833504	6.51657e-05	0.000171685	0.0258135	0	2.59314e-05	0.0101832	0	0.000469865	0.0559499	0	5.65531e-05	0.0146082	0	2.59465e-05	0	0	2.59648e-05	0.00890234	0.000148499	0.00122081	0.055998	6.51657e-05	0.000281783	0.0511658	0.00212579	0.143817	6.00612
206599983	0	0	0	0	0	0.000150281	0	0	0	0	0	0.000525965	0	0	7.7339e-05	0	0	0	0	0	0	0	2.75359e-05	0.0010391	0	0	0.000459212	3.97793e-05	0.00321291	0.37935
206600079	0.00072481	0	0.128561	0.000144307	0.00651961	0.0799052	0	0.00214619	0.072928	0.000262817	0.0099876	0.101335	3.82479e-05	0.00351328	0.0199989	3.82479e-05	0.00756788	0.0927753	0	0.00607696	0.0895585	0.000483324	0.00790174	0.108404	0.000313111	0.016628	0.0977372	0.0438782	3.51419	36.2334
206600181	0.00215164	0	0.230725	0.000220229	0.0169365	0.128968	0	0.00487515	0.123243	0.000197461	0.0153115	0.160743	0	0.00481026	0.0485628	0	0.0092918	0.115231	0	0.00816161	0.154422	0.000641481	0.0411853	0.192347	0.000182504	0.0173199	0.163122	0.0992102	4.52228	46.2391
207270774	0.172681	0.000293348	1.38838	0.00178414	0.135081	1.14545	0.000288391	0.165151	1.28261	0.00527354	0.247806	1.38853	0.00111607	0.124311	0.268613	0.000691725	0.247456	1.26571	0.000288391	0.10303	0.607072	0.00763911	0.194666	1.38852	0.00597963	0.250606	1.188	1.18247	15.7787	158.563
208429855	0.740368	0.0357629	5.05738	0.0499632	0.670955	3.68261	0.0261557	0.734436	4.06439	0.114331	0.740264	5.05716	0.0425604	0.235813	0.000165142	0.0627342	0.623621	4.55044	0.0258511	0.269231	2.72865	0.137146	0.769726	5.02489	0.121729	0.664863	2.06838	7.63911	76.0018	760.563
208436764	0	0	0.000782942	0	5.17151e-05	0.00291763	0	0	0.000580466	0	6.23269e-05	0.00679684	9.03658e-06	0	0.00281344	0	0	0	0	0	0.000661313	0	0.000153466	0.00813518	0	5.33806e-05	0.00584598	0.000652377	0.0427231	3.05129
209170884	0	0	4.3372e-05	0	4.9228e-06	0.000499301	0	0	4.80544e-05	0	1.51549e-05	0.000837113	0	1.0392e-05	0.000402615	0	0	0	0	0	8.25919e-05	0	3.76034e-05	0.00150391	0	1.01155e-05	0.000956778	0.000129583	0.0114332	1.08313
209363552	0.0526369	0.000162192	0.55846	0.00329236	0.0218457	0.212876	0.00107909	0.027267	0.157599	0.00574099	0.0324629	0.342588	0.00207032	0.0123406	0.0049943	0.00245534	0.0193737	0.163756	0.00325798	0.0498589	0.305074	0.0044714	0.035734	0.272584	0.00678928	0.0461699	0.232048	1.41831	18.7254	186.781
209427726	0	0	0.000445956	0	0	0.00199807	0	3.80869e-05	0.00142676	0	0	0.00274647	0	0	0.00129404	0	0	0	0	0	0.00172753	0	4.24046e-05	0.0018706	0	0	0.00372777	0.00108892	0.052836	3.58152
209447126	0.00209036	0	0.170516	0.000134381	0.00717978	0.112179	0	0.00142209	0.0920355	6.67624e-05	0.00921937	0.123882	9.75853e-05	0.00542032	0.0325466	0	0.00604915	0.0974367	0	0.00418651	0.0986932	0.000240703	0.0152388	0.222142	9.88026e-05	0.015762	0.124798	0.0730197	3.58326	37.4342
209552419	0.00150028	0	0.32751	0.000158606	0.00530464	0.162479	0	0.000894572	0.198489	0	0.0154281	0.264736	0	0.00411979	0.1255	0	0.00440112	0.201672	0	0.00178344	0.12881	0.000118186	0.0198459	0.201459	0	0.01272	0.249464	0.0478357	2.59067	29.3921
209901237	0.0618133	0.000579457	0.726287	0.00281513	0.0639776	0.590754	0.000188739	0.0601878	0.612669	0.00413385	0.0917208	0.568151	0.00202691	0.0531842	0.0737995	0.0013491	0.0615129	0.54149	0.000588977	0.0484884	0.376678	0.00493485	0.06285	0.528716	0.00391404	0.0818911	0.628481	1.18655	17.0213	170.818
209901313	0.323271	0	4.68148	0.00815785	0.808686	4.66078	0	0.396181	4.68148	0.0104188	2.04822	4.66078	0.00437919	0.32048	1.83764	0	2.04574	4.66078	0	0.287317	1.91134	0.0218955	0.8966	4.66078	0.00796887	1.65581	4.68315	0.72837	12.3988	126.124
209972829	0.0217934	2.08394e-05	0.318969	0.000402221	0.0303959	0.284284	0	0.0242518	0.318593	0.000929827	0.0765173	0.317385	0.000243435	0.0251179	0.0972502	9.87005e-05	0.0644255	0.318039	2.79951e-05	0.0203185	0.133714	0.00140531	0.057103	0.31958	0.000779425	0.0958669	0.244845	0.788395	12.8937	128.745
211956446	0.228712	0	2.99707	0.00312208	0.229967	2.44674	0	0.176856	2.93319	0.0138263	0.50461	2.99726	0.00184023	0.20037	0.447022	0	0.4529	2.4245	0	0.163309	1.16471	0.0141734	0.834759	2.99719	0.0092052	0.834445	2.99726	0.657089	12.2228	122.442
212499705	0.0636237	7.94203e-05	0.822328	0.00129475	0.0861826	0.42238	0	0.0517588	0.334887	0.00383833	0.107655	0.673748	0.000708201	0.0418895	0.0996288	0.000229641	0.0482202	0.490558	0.000299253	0.0610158	0.515573	0.0050306	0.284874	1.08885	0.00302341	0.120331	0.569874	0.378702	9.56766	95.8662
213159268	0	0	0	0	0	9.01847e-05	0	0	0	0	0	8.30608e-05	0	0	6.75487e-05	0	0	0	0	0	0	0	7.85082e-06	0.00033643	0	0	8.40196e-05	0	0.000409099	0.126706
213163898	0.0254192	0	0.673321	0.000372257	0.0460433	0.69149	0	0.0213872	0.673321	0.00065913	0.151111	0.673398	0.000292119	0.0414813	0.353079	0	0.0559019	0.673398	0	0.0190297	0.266011	0.00154473	0.119384	0.691573	0.000649291	0.103371	0.53888	0.253078	7.00241	70.5897
21426072	0	0	5.61967e-06	0	5.19082e-06	3.76131e-05	0	0	0	0	0	9.08007e-05	0	0	3.40434e-05	0	0	0	0	0	5.63075e-06	0	0	0.000213652	0	0	0.000113681	0	0.00144407	0.135144
215401108	0.417797	0.00257775	2.2211	0.0314837	0.16248	0.852613	0.00867403	0.142109	0.624968	0.042787	0.26585	2.03286	0.0163085	0.0492221	0.00363178	0.0263181	0.106737	0.930852	0.00928147	0.203518	2.35246	0.0641337	0.426353	2.98239	0.0440216	0.185682	1.07922	3.41009	34.8997	349.459
215401171	0.00124403	0	0.0331294	6.38772e-05	0.00351486	0.0701009	0	0.00190117	0.0746244	0	0.00111451	0.0600541	0	0.00149783	0.0147391	0	0.00298535	0.0483785	0	0.00271175	0.0485684	0.000139649	0.0025444	0.062076	6.88655e-05	0.00562327	0.110047	0.013352	2.4211	27.5277
215401232	0	0	0	0	4.88204e-06	4.11187e-05	0	0	4.55388e-06	0	0	1.61654e-05	0	0	2.11008e-05	0	0	0	0	0	2.47849e-05	0	2.99336e-05	0.000154634	0	0	0.000159693	5.66982e-06	0.00118657	0.0964764
215401395	0	0	0	0	0	3.25295e-05	0	0	0	0	0	9.13823e-05	0	0	3.87724e-05	0	0	0	0	0	5.42245e-06	0	6.09639e-06	0.000108388	0	0	6.10624e-05	7.72123e-06	0.00149078	0.130119
215479924	0	0	0.0131595	0	0.00136105	0.0453961	0	0	0.0240843	0	0.00175894	0.0398618	0	0.000264857	0.013472	0	0	0.000971585	0	0	0.0258597	0	0.00252034	0.039193	0	0.00185207	0.0478507	0.000477961	0.185491	6.0499
215479976	0	0	0.0144122	0	0.000263468	0.0188107	0	0	0.00876526	0	0.000480855	0.0265714	0	0.000176787	0.0136166	0	0	0.00602141	0	0	0.0238399	9.74914e-05	0.00216682	0.0178464	0	0.000694146	0.0441533	0.000157454	0.135874	5.90154
21686665	0	0	0.000499017	0	1.71544e-05	0.00176806	0	0	0.000181209	0	3.63843e-05	0.00348433	0	8.15074e-06	0.00156054	0	0	0	0	0	0.000347258	9.94285e-06	0.000117575	0.00477068	0	4.76311e-05	0.00358421	4.61531e-05	0.0384151	2.23021
216905852	0	0	0.000439345	0	1.63417e-05	0.00234817	0	0	0.000439843	0	1.16247e-05	0.00384354	0	1.04587e-05	0.00134973	0	0	0	0	0	0.000732811	0	7.87318e-05	0.00635405	0	4.04392e-05	0.00449228	7.04975e-05	0.0404029	2.54496
216905965	0.142206	9.28618e-05	1.36139	0.00142652	0.215063	1.15713	0	0.145525	1.36139	0.00594564	0.365483	1.35925	0.00121002	0.12812	0.268097	0.000855914	0.383217	1.36378	0.000501666	0.103883	0.594803	0.00822715	0.240197	1.13922	0.0044841	0.373892	1.02864	1.04155	16.5664	165.591
216906055	0	0	0.00237804	0	9.59417e-05	0.0107406	0	0	0.00299556	0	0	0.0257683	0	0	0.00993294	0	0	0	0	0	0.00417463	0	0.000824241	0.0280411	0	0.000107244	0.0231156	0.000568656	0.0624717	2.98573
21716071	0	0	3.20996e-05	0	2.19928e-06	0.000308353	0	0	1.56028e-05	0	2.43871e-06	0.000584689	0	0	0.000183089	0	0	0	0	0	1.54232e-05	2.45822e-06	2.47628e-05	0.000940891	0	2.49037e-06	0.000528328	5.70567e-05	0.00788015	0.976962
21716072	0.0167518	0	0.552767	0.00106198	0.0311067	0.344243	0	0.0268035	0.323598	0.00256148	0.036945	0.505103	0.000468245	0.0146176	0.0608721	0.000377839	0.0175778	0.161954	0.00036337	0.042323	0.239226	0.00216167	0.0272778	0.443546	0.00152146	0.0628361	0.405869	0.405652	8.88501	89.3567
218457801	0	0	0.00255882	3.017e-05	0.000109128	0.0179035	0	0	0.0054358	0	0.000765251	0.0164122	3.10857e-05	0.000171757	0.00684738	0	5.48894e-05	0	0	5.48894e-05	0.00694858	3.017e-05	0.000861145	0.0474022	0	0.00055621	0.0277146	0.000646314	0.109599	4.82124
219523869	0	0	0.000111886	0	2.99189e-05	0.000994961	0	0	0.000511896	0	3.0186e-05	0.000770794	0	0	0.000453398	0	0	0	0	0	0.000845564	3.51804e-05	0.000271845	0.000667727	0	9.50428e-05	0.00137719	4.84931e-05	0.00845347	0.963498
219563197	0.0401858	0	0.798524	0.00119363	0.0646424	0.706058	0	0.0437168	0.798524	0.00102568	0.152584	0.798626	0.00041221	0.0527584	0.253099	8.14247e-05	0.0912827	0.788757	0	0.0387198	0.351526	0.00244224	0.139977	0.788773	0.00103052	0.148432	0.590987	0.380432	8.98926	90.4853
219681191	0.000143209	0	0.000342505	0	0	0.00102294	0	0	0.00186608	0	0.000360901	0.000412676	0	0	0.000205515	0	0	6.71202e-05	0	0.000694615	0.000904204	0	0.00015529	0.000420079	0	6.95831e-05	0.00506655	0.000458664	0.126235	5.27829
219681259	0.00836918	0	0.289418	0.000283261	0.0165026	0.276786	0	0.0058299	0.289418	0.000363497	0.0292631	0.289433	4.83509e-05	0.0130221	0.143961	3.34504e-05	0.016441	0.230361	0	0.00759321	0.111297	0.000753713	0.0414068	0.283221	0.000194166	0.0369693	0.253879	0.187297	6.29111	63.1823
22091104	0.000742365	0	0.331103	0	0.00701033	0.216404	0	0.00114573	0.276851	7.23157e-05	0.0160657	0.348055	0	0.00724757	0.144345	0	0.00688188	0.260136	0	0.00203933	0.107656	0.0001902	0.0191099	0.247766	3.77847e-05	0.0140335	0.272746	0.0574595	3.21094	35.2712
22122273	0	0	0.000502806	0	9.8629e-05	0.00149582	0	0	0.000705755	0	0	0.00676092	0	0	0.00173957	0	0	0	0	0	0.000804186	0	0.000214686	0.00604291	0	0	0.00580731	0	0.0076502	1.34983
221328618	0.000918161	0	0.0480943	6.62904e-05	0.00143324	0.0355247	0	0.000461765	0.0371755	0	0.00200569	0.0140757	0	0.000530915	0.026579	0	0.000332647	0.0346718	0	0.00300314	0.0278849	0.000359083	0.0028676	0	7.42045e-05	0.00223441	0.0385062	0.0327012	2.09463	24.1299
222435670	0.0791492	0.000127949	0.736949	0.00144087	0.0747238	0.576203	0.000197833	0.0848244	0.489458	0.00420565	0.178476	0.70916	0.00120128	0.0716267	0.0850202	0.000646126	0.164823	0.686157	0.000304066	0.0540254	0.325342	0.00619045	0.125914	0.703603	0.00311418	0.112461	0.523411	1.05951	16.3746	163.628
22296522	0.0254067	0	0.675935	0.000913224	0.0476198	0.554377	0.000121861	0.0470924	0.519411	0.00200541	0.0525401	0.661312	0.000245139	0.0353044	0.164875	0.000175186	0.0402985	0.391716	0.000177052	0.0501256	0.305582	0.00349227	0.080994	0.967819	0.00291691	0.0818283	0.612519	0.693795	12.1077	121.013
224020395	0	0	0.00537403	4.91824e-06	0.000140587	0.0125421	0	0	0.00582361	0	0.000305042	0.0197276	0	7.28353e-05	0.00721075	0	1.43681e-05	0.000574468	0	0	0.00546123	1.57021e-05	0.000599624	0.0262653	0	0.000217777	0.0236526	0.00253101	0.266465	7.18103
22549402	0	0	1.8991e-05	0	9.09622e-06	0.000108585	0	0	9.42113e-06	0	0	0.000192904	0	0	0.000164623	0	0	0	0	0	3.40085e-05	0	5.55296e-05	0.000557506	0	1.47157e-05	0.0004523	7.62438e-06	0.00582807	0.642847
225626323	0	0	0.00093381	0	0.00012827	0.0034022	0	0	0.000601837	0	0	0.00793477	0	0	0.00350968	0	0	0	0	0	0.000667609	0	6.3253e-05	0.0127974	0	0	0.00785869	7.10232e-05	0.0167078	1.81886
225626377	0.00488127	0	0.706192	0.000270469	0.014101	0.393404	0	0.00157862	0.694393	0.000550466	0.038048	0.856992	0	0.0143954	0.347757	0	0.0133364	0.839168	0	0.00634151	0.257099	0.00085945	0.0451254	0.808158	0	0.0296046	0.856805	0.0452041	2.37618	29.8007
226377630	1.79786e-05	0	0.0182423	5.7954e-06	0.000397718	0.0266612	0	5.6208e-06	0.01753	0	0.000882242	0.040395	1.17909e-05	0.000249544	0.0201368	0	6.75812e-05	0.00109428	0	3.62135e-05	0.0133375	5.15049e-05	0.00120758	0.00739141	1.15255e-05	0.000580615	0.0625095	0.00407336	0.562837	11.6071
227811306	0.012973	0	1.02954	0.00102723	0.0326764	0.75418	0	0.0097999	0.986822	0	0.0621883	0.813433	0	0.028465	0.419571	0	0.0297515	1.04873	0	0.00546833	0.329623	0.00222454	0.0903619	1.01666	0.000334966	0.0623858	1.06749	0.0986282	3.92051	39.7824
22854993	0.0493842	0	0.848954	0.000806758	0.0940549	0.693892	0	0.0414348	0.848954	0.00137297	0.267017	0.841537	0.00023611	0.0753376	0.239006	0	0.117193	0.841537	0	0.0448928	0.357676	0.00398419	0.162496	0.849233	0.00109651	0.196623	0.718162	0.411004	9.36693	93.8678
22855148	6.35109	1.14901	58.008	0.735862	5.19975	0.0614314	1.10132	5.94584	0	1.11561	6.37707	57.9006	0.45654	0.00516416	0	1.16581	2.26841	0	0.359626	3.23837	31.9887	1.13679	6.35112	54.2159	0.781102	4.50486	9.25541	44.1609	440.226	4403.04
228860932	0	0	0	0	0	0	0	0	0	0	0	0	0	0	4.73051e-06	0	0	7.37205e-06	0	0	0	0	0	1.86239e-05	0	4.55399e-06	1.76885e-05	8.26021e-06	0.000686493	0.0827344
228861315	0	0	0	0	4.89025e-06	0	0	0	9.02228e-06	4.92225e-06	0	9.27044e-06	0	0	0	0	0	0	0	0	2.23511e-05	4.9082e-06	0	6.43606e-05	4.86012e-06	0	4.01728e-05	1.01256e-05	0.00356009	0.389433
228861590	6.67404e-05	0	0.0254992	2.40189e-05	0.000395277	0.0325744	0	5.47838e-05	0.0372201	1.80235e-05	0.00109785	0.0635499	0	0.000318182	0.0287873	0	0.000149224	0.0319013	0	5.57926e-05	0.0230482	4.52963e-05	0.00171185	0.0640283	1.23072e-05	0.00107414	0.0698972	0.0111663	1.05608	15.7409
229604969	0.000305505	0	0.0427615	6.28654e-05	0.00251192	0.09236	0	0.000196283	0.207976	0	0.00815319	0.266832	0	0.00230943	0.116848	0	0.0014596	0.269139	0	0.000297407	0.0842117	0.00017414	0.0118304	0.189094	6.57078e-05	0.00708854	0.315405	0.0300259	2.22857	24.9509
23455719	0.000742299	0	0.114792	0.000577796	0.0053695	0.100507	0	0.00253194	0.109153	0.00129592	0.00526641	0.138317	0.000338833	0.00253865	0.0388733	0	0.00403244	0.055371	0	0.00300075	0.0581556	0.000762274	0.00771755	0.0721525	0.000857337	0.00782104	0.119767	0.0678616	3.60202	37.7326
23455771	0.048627	0	0.872394	0.000573013	0.0777304	0.80366	6.81001e-05	0.0484327	0.872394	0.00233251	0.171294	0.876448	0.000344607	0.0618459	0.338004	0	0.142366	0.876448	0	0.0494911	0.347094	0.00309977	0.140494	0.876448	0.00126647	0.20684	0.708081	0.510209	10.4462	104.504
23455848	0.00392756	0	0.275735	0.000128291	0.0190068	0.2005	0	0.00770068	0.169813	0.000482744	0.0138536	0.299957	6.69226e-05	0.00753959	0.0480505	0	0.0169926	0.110501	0	0.0156236	0.24288	0.000976796	0.037389	0.375145	0.000769864	0.0354067	0.239771	0.113269	4.87295	48.8592
23505445	0.000230211	0	0.0514056	0	0.000701076	0.0743345	0	0	0.0518819	0	0.00173863	0.0844217	0	0.00115804	0.0480973	0	0.000526006	0.00461241	0	0.000144937	0.0403177	8.0861e-05	0.00277504	0.04727	0	0.00250311	0.12128	0.00424511	0.536347	10.7749
23577820	0	0	0	0	0	4.81036e-05	0	0	0	0	0	0.000183827	0	0	3.60337e-05	0	0	0	0	0	2.14493e-05	0	8.27024e-06	0.000238156	0	0	0.000167644	1.02418e-05	0.000934049	0.0728196
237651460	0	0	4.47323e-05	0	0.00015039	0.000430125	0	0	0.000250435	0	0.000176544	0.00092876	0	4.79479e-05	0.000874289	0	0	0	0	0	0.0009385	0	0.000295721	0.00270184	0	0.00017583	0.00293355	0.000139271	0.0274418	1.78055
237651540	2.28424e-05	0	0.0189707	2.06973e-05	0.000218189	0.0473821	0	0	0.0284614	0	0.000540159	0.0518938	0	0.000229827	0.0262312	0	9.30847e-05	0.00237784	0	0	0.0216306	2.44336e-05	0.00136746	0.0857873	0	0.000535567	0.088969	0.00371194	0.505792	10.4795
238694878	0	0	0.00110016	0	4.42356e-05	0.00803661	0	4.50863e-06	0.00181478	0	0.000123858	0.0125263	0	4.43914e-05	0.00356963	0	9.11371e-06	3.06163e-05	0	0	0.00262977	4.37466e-06	0.000216677	0.0198487	0	9.86281e-05	0.0159409	0.00120642	0.121518	4.82532
238695156	0	0	0.000870329	8.39466e-06	2.46972e-05	0.00213739	0	0	0.000726121	0	4.78196e-05	0.00407562	0	0	0.0025609	0	0	0	0	0	0.00076253	0	0.000139238	0.00743946	0	3.88139e-05	0.00605222	0.000429714	0.0648874	3.73502
238695587	0.00606939	0	0.428889	0	0.0162569	0.332709	0	0.00305586	0.414026	6.62252e-05	0.0373187	0.429696	6.35186e-05	0.0135799	0.210799	0	0.0141461	0.429696	0	0.00439814	0.156731	0.000488567	0.0434317	0.423086	0	0.0310389	0.429696	0.127041	4.37756	44.6016
238801731	0.000154517	0	0.0366718	2.98972e-05	0.00100902	0.0297636	0	0.000108481	0.0235041	3.1069e-05	0.00222687	0.0613273	0	0.000487099	0.0107694	0	0.000420392	0.0269082	0	0.000139055	0.0350861	0.000100176	0.00376762	0.050918	0	0.00272354	0.0342774	0.0058551	0.999507	15.21
238801880	0.0158928	0.000344453	0.73057	0.000539494	0.0378139	0.454017	0.000171545	0.0188994	0.469208	0.000625494	0.0572399	0.617405	0.000437883	0.0331685	0.241085	0.000437883	0.0424699	0.37568	8.78084e-05	0.025297	0.268829	0.00105092	0.103523	0.704914	0.000564003	0.0837847	0.514917	0.223931	6.69601	67.121
238821317	0.453826	0.0008624	2.51834	0.0112529	0.244247	2.2165	0.00137402	0.432451	2.51841	0.0269529	0.402189	2.51842	0.00917218	0.197991	0.0830398	0.00685557	0.408647	2.39803	0.00243684	0.176808	1.22865	0.0319768	0.44762	2.51473	0.0213248	0.338265	1.90262	2.67731	28.6465	286.403
239507361	0.0168642	0	0.153411	0.000577715	0.0126371	0.0420319	0.000183673	0.0209248	0.106921	0.000323193	0.0230132	0.120356	0.00022858	0.0187034	0.0206993	0.000169473	0.0203261	0.0700658	0.000184659	0.0145554	0.0564287	0.00079877	0.0620189	0.0166672	0.00117696	0.0264652	0.144203	0.0907893	4.16154	43.1725
239590011	0.000421037	0	0.111532	7.16136e-05	0.0029737	0.0989233	0	0.000206997	0.154279	0	0.00506203	0.333178	0	0.00151015	0.190569	0	0.00106366	0.292725	0	0.000483534	0.088543	7.49692e-05	0.00813161	0.20312	0	0.00424031	0.23967	0.00920648	1.1265	16.8969
242345571	0.0134012	0	0.973259	0	0.0695254	0.724231	0	0.0300534	0.77959	0.000534509	0.123327	0.958698	0.000388205	0.043355	0.34748	0	0.0739912	0.730363	0	0.032028	0.357004	0.00243162	0.167532	0.928015	0.000129504	0.147685	0.747489	0.299161	7.56993	75.9404
24371534	0.000151534	0	0.00253439	7.22849e-05	0	0.00633046	0	7.46776e-05	0.00567846	0	0	0.00373464	0	7.85404e-05	0.00429472	0	0.000303262	0.000276401	0	0.000471782	0.00476374	0	7.88797e-05	0.00539443	0	0	0.0101273	0.000436372	0.25636	7.61432
24943089	0	0	0	0	5.43102e-06	3.72886e-05	0	0	0	0	0	3.2884e-05	0	0	1.04455e-05	0	0	0	0	0	1.49641e-05	0	5.97172e-06	0.0001515	0	0	3.71547e-05	8.14061e-06	0.000680392	0.0504655
254688521	0	0	6.11693	0	0.157272	5.28183	0	0	6.1183	0	0.300109	6.1366	0	0.18372	1.33365	0	0.129574	6.1366	0	0	1.43975	0	0.498682	4.81302	0	0.391755	6.12262	0	2.44073	27.7652
254729462	4.10913e-05	0	0.0295433	2.10912e-05	0.000376086	0.040288	0	3.16388e-05	0.0273667	3.51449e-05	0.00107526	0.0852088	1.207e-05	0.000280069	0.0313112	0	0.000115447	0.00316213	0	4.92816e-05	0.0208398	8.64442e-05	0.0016358	0.0597885	2.38097e-05	0.000834976	0.0692385	0.00500535	0.69616	12.4777
255033713	0.00460399	0	0.50304	0.000225075	0.0167532	0.450849	0	0.00362966	0.50304	7.67732e-05	0.0266864	0.511908	0	0.0124726	0.226157	0	0.0133887	0.457128	0	0.00539366	0.168187	0.000571999	0.0465853	0.403462	0	0.0352828	0.511817	0.0825175	4.08794	42.6894
255252682	0.0199806	0	0.283989	0.000216396	0.0345288	0.244561	0.000145257	0.0171528	0.20382	0.000545261	0.0356043	0.363143	8.19108e-05	0.0133069	0.0767406	0.000209838	0.0247382	0.194933	0	0.0188795	0.185773	0.00214839	0.0613063	0.375295	0.000724007	0.061202	0.315509	0.123818	5.25207	53.428
255928922	0.000129412	0	0.0633295	1.30555e-05	0.000964717	0.0300615	0	7.98633e-05	0.0640214	6.95541e-06	0.00259691	0.0752665	1.32763e-05	0.000749591	0.0329282	0	0.000535112	0.0754442	0	0.000139892	0.025506	5.41266e-05	0.00307417	0.0557889	1.3669e-05	0.00216956	0.0732009	0.0259342	1.8945	23.5492
257136356	0.00906275	0	0.221387	0.000296185	0.0124654	0.12987	0	0.00655041	0.105616	0.00125656	0.0207651	0.168264	7.58435e-05	0.00828316	0.051401	0.000294179	0.0112594	0.115757	0	0.0155072	0.176075	0.00117321	0.0266916	0.194114	0.000585809	0.0195282	0.151819	0.105477	4.48157	45.8225
257136433	0	0	0.0356602	0	0	0.0810921	0	0	0.0269778	0	0.000475538	0.0823909	0	0	0.0758472	0	0	0	0	0	0.0218182	0.000581671	0.000923269	0.184841	0	0	0.163986	0.00248096	0.170341	5.71886
260665870	7.19055e-05	0	0.028988	3.09079e-06	0.000539499	0.024565	0	3.64991e-05	0.0328676	0	0.00137045	0.060635	0	0.000374684	0.0284223	0	0.000248815	0.041008	0	6.07285e-05	0.0197533	4.7571e-05	0.00186485	0.0384679	0	0.00109615	0.0511889	0.0140009	1.2618	17.5856
26553442	0.218491	0.000214112	1.57459	0.00350337	0.148729	1.43187	0.000513922	0.193917	1.51204	0.0113478	0.333075	1.53558	0.00422719	0.135696	0.0549417	0.00318264	0.1937	1.47642	0.00113901	0.127885	0.877883	0.016469	0.200826	1.6804	0.0118148	0.206705	1.41341	2.26706	25.456	254.428
269838879	0	0	0.00887931	1.39529e-05	0.000220693	0.017536	0	4.47204e-06	0.0119876	0	0.000388184	0.038431	0	0.000121948	0.0139992	0	3.12123e-05	0.000784627	0	9.02203e-06	0.00796213	2.27164e-05	0.000675251	0.03023	0	0.000281198	0.0446515	0.00606894	0.603314	11.6959
27228718	0	0	0.684274	0	0.0148088	0.533995	0	0	0.473247	0	0.0182335	1.92678	0	0.0140908	0.368367	0	0	0.172021	0	0	0.302931	0	0.0181146	1.49809	0	0.0094573	1.4894	0	0.485125	12.6113
27311175	0.259108	0.000400819	1.87861	0.0059903	0.214819	1.77607	0.00146559	0.251649	1.78111	0.0215606	0.28038	1.80035	0.00574526	0.140217	0.0503999	0.00622564	0.249355	1.7345	0.00208533	0.122229	0.96097	0.0217125	0.255531	1.85015	0.0162671	0.211356	1.56544	2.75874	31.1609	313.749
273809728	0.0117882	0	0.624533	0.00135359	0.0349553	0.328126	0	0.0157524	0.294143	0.00314487	0.0519747	0.512812	0.000405854	0.00948056	0.0453759	0	0.0220364	0.172883	0	0	0.331088	0.00371216	0.0642573	0.457565	0.000974038	0.0477268	0.395286	0.228297	7.13887	71.6937
273810419	0.0124275	0	0.798474	0.000270615	0.0350778	0.774063	0	0.0116925	0.7944	0.00048244	0.0795745	0.794578	9.10603e-05	0.0325842	0.275629	0	0.0387338	0.500364	0	0.0163954	0.231382	0.00115497	0.0880524	0.75407	0.000188973	0.0712288	0.794578	0.172069	5.97174	60.2935
273810554	0.00209301	0	0.416668	5.8242e-05	0.00979613	0.260101	0	0.00137078	0.378606	0	0.0199568	0.240489	0	0.00830032	0.0976038	0	0.00823625	0.420143	0	0.00251309	0.130394	0.000550825	0.0282278	0.297645	0.000123602	0.0189936	0.215845	0.0327013	2.96494	32.2581
281190771	0	0	0	0	6.4918e-06	0.000232631	0	0	0	0	0	0.000359132	0	0	9.18713e-05	0	0	0	0	0	7.43251e-06	0	7.19283e-06	0.000760816	0	0	0.000223927	4.65271e-05	0.00444794	0.346117
281199644	0	0	0	0	0	0.000715166	0	0	0	0	0	0.00334917	0	0	0.000945551	0	0	0	0	0	9.74336e-05	0.000162198	0.000100011	0.00496209	0	0	0.00227194	0	0.00407643	0.745391
281306659	0.00266214	0	0.480206	6.37893e-05	0.0175854	0.359746	0	0.00632429	0.379645	0.000273237	0.0382698	0.415486	6.9359e-05	0.016013	0.222202	0	0.0183428	0.380743	0	0	0.168941	0.000641592	0.0406203	0.396205	7.03178e-05	0.0317119	0.455775	0.131794	4.61879	46.9699
281415946	0.000505123	0	0.0642873	2.92973e-05	0.00350218	0.0463367	0	0.000366391	0.0381651	1.08383e-05	0.0096241	0.0657367	5.11447e-06	0.00238102	0.0305845	0	0.003177	0.076186	0	0.000901772	0.044536	7.75545e-05	0.0134598	0.103497	5.36167e-06	0.00883085	0.058513	0.0231235	2.04898	24.4051
281416165	0	0	0.000156716	0	7.70342e-05	0.00837599	0	0	7.88453e-05	0	0.000179142	0.0141613	0	0	0.0027933	0	0	0	0	0	0.00123389	0	0.000182998	0.0190819	0	0	0.0142809	0	0.0189747	2.21473
281416213	0.402698	0.00149314	2.41666	0.0176371	0.254973	1.94407	0.00565027	0.234382	1.95062	0.0291095	0.330337	2.36698	0.0125547	0.147767	0.00974127	0.0168369	0.19482	1.81185	0.00583133	0.170401	1.42619	0.0439192	0.495242	2.88576	0.0353656	0.286769	1.66063	3.51837	36.8868	368.773
281416278	0	0	0	0	7.47557e-05	0.00123839	0	0	0	0	0	0.00295937	0	0	0.0014775	0	0	0	0	0	6.95259e-05	0	7.47557e-05	0.00635226	0	0	0.0034631	6.41884e-05	0.0089445	0.982901
281416323	0.124408	0.000414059	1.21185	0.00279331	0.0926551	0.837357	0.000400697	0.105509	0.841264	0.0085208	0.135849	1.07781	0.00259602	0.0666873	0.0673067	0.00301203	0.0861275	0.742896	0.00166594	0.0888565	0.941272	0.0121202	0.151631	1.34267	0.00762933	0.1226	0.914511	1.52103	20.4045	204.132
281416385	0.00325406	0	0.331304	0.000296618	0.015801	0.275943	0	0.00821768	0.253321	0.000199587	0.0148344	0.272597	0	0.01107	0.086353	0	0.0206671	0.211324	0	0.0102557	0.260244	0.000568364	0.026889	0.194715	9.99548e-05	0.0292339	0.3245	0.0801978	4.38602	45.0649
281416434	1.4201	0.127511	11.5316	0.117559	1.1804	0.203324	0.181997	1.29835	0.794693	0.385509	1.40222	11.6189	0.136051	0.160829	0	0.220915	0.884323	1.317	0.11392	0.629189	6.49519	0.324106	1.31494	10.9207	0.368141	1.15431	4.20111	17.7661	177.57	1775.55
281416490	0.000378649	9.89644e-05	0.0541054	0.000181786	0.000726173	0.0369471	0	0.000371291	0.0364583	0.000501626	0.000644346	0.00250594	9.26814e-05	0.00158889	0.0145836	0	0.00122032	0.0170634	0.000257952	0.000659656	0.0257856	0.00019023	0.00178987	0.032315	0.000190744	0.00176182	0.0532205	0.0952551	4.51697	46.3688
282598606	0	0	0.052481	4.54634e-05	0.000175063	0.0785342	0	0	0.0637588	0	0.00128128	0.0895454	0	0.000408397	0.0630087	0	0.00013332	0.0263427	0	0	0.0495076	0.00015543	0.00309914	0.18315	9.82073e-05	0.00255446	0.158725	0.00649393	0.773409	13.1886
282598706	0.154565	0.000193754	1.26243	0.00393937	0.100474	1.07477	0.000377109	0.142226	1.09972	0.00740541	0.120437	1.15789	0.00261232	0.101844	0.0822463	0.00119922	0.132703	1.01709	0.000849831	0.0980344	0.413307	0.009925	0.227574	1.22875	0.00589615	0.235588	1.1123	1.44513	19.1929	191.734
282598772	0	0	0.000787863	0	0.000215119	0.00527479	0	0	0.000677607	0	0	0.0131389	0	0	0.00456375	0	0	0	0	0	0.000907334	0	0.000215478	0.0137229	0	0.000143754	0.00885934	0.000173668	0.0331718	2.48076
282598847	0	0	0.000250099	0	2.32908e-05	0.00164011	0	0	0.000232061	0	0	0.00343671	0	0	0.00114816	0	0	0	0	0	9.42982e-05	0	0.000125846	0.00477641	0	2.37145e-05	0.00294072	0.000129708	0.0183242	1.36145
282598938	0	0	0.000630913	0	4.40043e-05	0.00202048	0	0	0.000400497	0	2.90453e-05	0.0057379	0	1.9643e-05	0.00200206	0	0	0	0	0	0.000498432	5.50334e-06	7.24998e-05	0.00721853	0	9.26693e-06	0.00455571	0.000378837	0.0426003	3.07359
282599175	2.42149e-05	0	0.028995	4.67115e-06	0.000556975	0.0283776	0	2.87576e-05	0.0326226	1.51656e-05	0.00128882	0.0756495	4.57281e-06	0.000377717	0.0367095	0	0.000248005	0.0546526	0	5.70311e-05	0.0204802	2.02025e-05	0.00187673	0.0531489	0	0.00105231	0.0684535	0.00651959	1.05146	15.9235
282599392	0	0	0.000541923	0	2.12754e-05	0.00262316	0	0	0.000394122	0	2.02395e-05	0.00608825	0	0	0.00209089	0	0	0	0	0	0.000566563	0	4.57871e-05	0.00729384	0	0	0.00514844	0.000136841	0.018272	1.93112
284504040	5.20327e-06	0	0.00609004	2.64014e-06	0.00014144	0.00955517	0	6.26072e-06	0.00740245	2.72942e-06	0.00032184	0.019214	0	9.54818e-05	0.00871181	0	4.63233e-05	0.00114306	0	0	0.00534997	1.3741e-05	0.000489954	0.013282	9.88504e-07	0.000232148	0.0271063	0.00782269	0.627027	11.8285
285002275	0	0	7.60184e-06	0	0	9.85618e-05	0	0	3.83442e-06	0	0	0.000231081	0	0	5.46236e-05	0	0	0	0	0	0	0	1.21516e-05	0.000494518	0	0	0.000215429	0	0.00285969	0.428749
28876145	0.0257958	0	0.541132	0.000286809	0.0596035	0.457229	0	0.0310037	0.414749	0.00222446	0.0458396	0.523479	0.000466471	0.0241338	0.145931	0.000156179	0.03728	0.381086	0	0.0382117	0.371467	0.0030459	0.134716	0.540686	0.00201858	0.0757283	0.495737	0.350473	8.39934	84.2244
28876202	0.00139485	0	0.144476	0.000138716	0.00363422	0.12465	0	0.000654949	0.12411	0.000398672	0.00751741	0.0821679	0.000148156	0.00433652	0.0905446	0.000148156	0.00392816	0.140447	0	0.00200411	0.0786662	0.000314614	0.00917152	0.114361	0.000149043	0.00884239	0.140588	0.0402475	2.56768	28.4126
28876263	0.0337053	0	0.885013	0.000417624	0.0717458	0.719183	0.000100527	0.0343251	0.802073	0.00164694	0.072002	0.819266	0.00119853	0.0505892	0.295521	0.000101026	0.0697695	0.628325	0	0.0384019	0.379617	0.00259658	0.124384	0.882547	0.00151104	0.134732	0.686383	0.312457	8.46304	84.6698
28876316	0.0576755	0.000134773	0.900117	0.00122597	0.0767237	0.621189	0	0.0679581	0.610593	0.00174834	0.0710663	0.696602	0.0013828	0.0500568	0.137581	0.000987974	0.0635639	0.522535	0.00048163	0.0638373	0.271001	0.003946	0.0771329	0.606638	0.00232056	0.114717	0.710891	0.719811	12.3953	124.284
28876381	0.516825	0.00430572	3.13349	0.0201248	0.435116	2.70316	0.00483838	0.355231	2.75979	0.0444675	0.424427	3.14647	0.0179227	0.20455	0.00150496	0.020457	0.300348	2.56908	0.00838802	0.179468	1.61214	0.0496623	0.574335	3.67477	0.0384575	0.364237	2.18353	4.40723	45.3896	455.331
28876437	0.00348183	0	0.221101	0.00023402	0.00653721	0.158582	0	0.00591565	0.116678	0.000149608	0.0127645	0.162792	0	0.00353092	0.0200876	0	0.00523059	0.0365845	0	0.0144903	0.0946744	0.00131357	0.00634447	0.108375	0.000761109	0.0135793	0.163664	0.327125	8.19721	81.9805
288804639	0	0	0	0	0	3.94333e-05	0	0	0	0	0	4.15814e-05	0	0	0	0	0	0	0	0	0	0	0	0.000107063	0	0	4.27447e-05	1.53615e-05	0.000255189	0.0478244
288887367	5.88293e-06	0	0.00602511	1.21276e-05	0.000154043	0.0141966	0	0	0.00996995	0	0.000385363	0.0101066	0	0.000100276	0.00547921	0	5.72538e-05	0.00136599	0	0	0.00989688	1.81666e-05	0.000743186	0.0190582	0	0.000412698	0.0201505	0.00202951	0.335926	8.46675
29028667	0	0	0	0	0.000221683	0	0	0	0	0	0	0	0	0	0	0	0	0	0	6.75699e-05	0	0.00014287	0	0	0	0	0	0.0001123	0.00700661	0.804972
291084859	0	0	0.0004978	0	0	0.00908966	0	4.35296e-05	0.00453055	0	4.61903e-05	0.00422471	0	0.000139638	0.00360416	0	0	0	0	0	0.00741684	0	0.000390755	0.0120038	0	0.000242276	0.0126854	0.00100369	0.111871	4.98426
29134936	0	0	5.76108e-06	1.63224e-06	7.92305e-06	0.000183775	0	0	4.21918e-06	0	6.81713e-06	0.000374074	0	4.95351e-06	0.000126453	0	0	0	0	0	1.45557e-05	3.48218e-06	3.40641e-05	0.000624336	0	6.71761e-06	0.00029009	6.1647e-05	0.0077936	0.735892
29135243	0.0327149	0	4.27603	0	0.151038	4.61582	0	0	4.27684	0	0.107043	4.6383	0	0.0322668	1.60781	0	0.015044	3.27878	0	0.0145528	1.47706	0	0.326475	4.64113	0	0.354542	4.14984	0	3.09299	33.6462
29165635	0	0	0	0	0	0.000393219	0	0	0	0	0.000353119	0.000509406	0	0.000117162	0.000814381	0	0.000117162	0	0	0	0.000914599	0	0.000331783	0.00137325	0	0.000474393	0.00199501	0.000156853	0.0360254	2.31625
292397674	0	0	0.000955663	0	9.55124e-05	0.00491058	0	0	0.00174394	0	0.000109892	0.00563606	0	2.93384e-05	0.00353256	0	0	1.97978e-05	0	0	0.00184423	0	0.000259856	0.011694	0	8.15599e-05	0.00980998	0.000982332	0.113746	4.81229
29366675	3.11223e-05	0	0.00392305	1.29297e-05	0.000317133	0.00643112	0	3.48808e-05	0.00742817	1.78652e-05	0.000377352	0.0064817	4.26191e-06	0.000206265	0.00280977	0	0.000159789	0.00417895	0	0.000193271	0.00686485	4.64741e-05	0.000450249	0.006811	0	0.000511241	0.00952204	0.00681287	0.820925	13.7062
29366701	0	0	0.00379913	0	8.01078e-05	0.0136834	0	0	0.00264038	0	0.000273711	0.0402386	0	7.34426e-05	0.0152687	0	0	0	0	0	0.00399215	0.000111478	0.000578597	0.044788	0	0.000176612	0.0349961	0.00140011	0.0704273	4.18726
294661411	0.000714791	0	0.390368	0	0.00847434	0.250087	0	0.000977125	0.335669	6.70283e-05	0.0206762	0.336938	6.756e-05	0.00765023	0.185985	0	0.00641506	0.341572	0	0	0.127192	0.000366018	0.0276071	0.303293	0	0.0188469	0.344439	0.0408078	2.87831	31.1015
294661423	0	0	7.60039e-05	0	1.96499e-05	0.000502582	0	0	9.84477e-05	0	1.63714e-05	0.00080295	0	0	0.000554841	0	0	0	0	0	0.000103561	4.43251e-06	4.78339e-05	0.00181945	0	2.46507e-05	0.00119473	0.000256468	0.0125544	1.35529
295441881	0.0154615	0	3.99949	0	0.139607	2.44042	0	0	3.40171	0	0.17558	4.4757	0	0.0313981	1.81678	0	0.0313981	4.4757	0	0	1.79825	0	0.267796	4.47891	0	0.0935162	4.4757	0.0278664	1.79886	23.9216
29565766	0	0	3.73659e-05	0	3.6821e-05	0.000409406	0	0	0.000350029	0	0	0.000571801	0	0	0.000589763	0	0	6.8251e-05	0	7.29311e-05	0.000375175	0	0	0.00110657	0	7.52926e-05	0.00195266	5.83284e-05	0.0272034	1.99289
29565879	4.03968e-05	0	4.01186e-05	0	2.02217e-05	0.000875679	0	6.16416e-05	0.00093452	5.80964e-05	2.22854e-05	0.000215622	0	3.89251e-05	0.000448784	0	2.00541e-05	0	0	0	0.000583425	6.26464e-05	0.000118834	0.000964622	5.54851e-05	2.09706e-05	0.000480497	0.000596846	0.0741677	3.68491
29566021	0	0	0.0136328	4.91726e-05	0.000318643	0.0252441	0	0	0.0132666	0	0.000390907	0.0244204	0	0.000426555	0.0248151	0	0	0	0	0	0.0117633	4.91726e-05	0.00123848	0.0588728	0	0.000648352	0.0538748	0.00281241	0.199007	6.47056
29566108	0.00164	0	0.275491	0.000114528	0.00492599	0.189564	0	0.00196318	0.208608	7.79579e-05	0.00797564	0.274176	3.36865e-05	0.0047663	0.137795	0	0.00503101	0.217711	0	0.00197077	0.102704	0.000424019	0.0146016	0.252583	3.87282e-05	0.0118617	0.221795	0.0549475	3.3136	34.8115
29566193	5.08903e-05	0	0.000137946	2.43901e-05	0	0.000540426	0	0.000132605	0.000379276	0	5.53414e-05	0.000446132	0	8.24995e-05	0.000628901	0	0	0	0	0	0.000574326	0	2.67669e-05	0.0008453	0	0	0.00104724	0.000332872	0.193867	6.77531
29566284	0	0	0.00784056	2.32366e-05	0.000148581	0.0158185	0	0	0.00533974	0	0.000155975	0.0235736	0	0.000197975	0.012505	0	0	0	0	0	0.00522473	2.72495e-05	0.000625724	0.0412988	0	0.000343205	0.0300092	0.00143149	0.134552	5.49652
29566407	0.000694388	0	0.156322	7.85541e-05	0.00293231	0.106647	0	0.000780521	0.127605	0.000210758	0.00492926	0.110208	0	0.00266927	0.0734265	0	0.00249385	0.131042	0	0.000694872	0.0912625	0.000443696	0.00741894	0.319011	8.5192e-05	0.00698907	0.139029	0.0276649	2.12837	25.1562
29566511	0	0	4.89642e-06	0	4.92778e-05	6.72647e-05	0	4.75748e-06	5.6005e-05	0	0	3.01343e-05	0	5.22194e-06	2.64599e-05	0	5.22302e-06	0	0	4.77692e-06	8.83128e-05	0	0	0.000109741	0	2.15718e-05	2.07888e-05	3.67869e-05	0.00563274	0.765705
29566737	0.000709726	0	0.125981	6.97325e-05	0.00341924	0.0863388	0	0.000610525	0.0912307	9.13825e-05	0.00641656	0.151466	2.11753e-05	0.00273206	0.0619019	0	0.00304718	0.0934289	9.22951e-06	0.0011037	0.0569893	0.000185326	0.00808708	0.117555	7.99194e-05	0.0073731	0.101221	0.0564733	3.24296	34.2776
29566975	0	0	2.48334e-05	0	2.35039e-05	0.000584739	0	0	0	0	0	0.000643108	0	0	0.000266577	0	0	0	0	0	2.32682e-05	0	2.35039e-05	0.00140236	0	0	0.00058503	0	0.00192253	0.364601
29789895	0.144104	0.000162461	1.35501	0.0021458	0.156842	1.09722	8.41651e-05	0.170155	1.11694	0.00576137	0.291666	1.27571	0.00237807	0.0976753	0.20225	0.00165286	0.148321	1.02147	0.000510749	0.0917797	0.613612	0.00842262	0.315604	1.20532	0.00487176	0.207599	1.04892	1.15939	17.3678	173.428
298103485	0.000361161	0	0.185835	9.28829e-05	0.00215506	0.134384	0	0.000176925	0.161732	0.000186163	0.00821107	0.358817	8.33388e-05	0.00242253	0.150499	0	0.00232876	0.319808	0	0	0.109577	0.000290931	0.0110037	0.259539	0.000186163	0.00632538	0.283402	0.010713	1.2991	18.6184
300116737	0	0	0.00482794	0	0.000396331	0.0181582	0	0	0.00228527	0	0	0.0379675	0	0	0.0254315	0	0	0	0	0	0.00387703	0	0	0.0553192	0	0	0.0321804	0.000576531	0.0420789	2.53814
30027774	0.00776429	0	0.209287	0.000147882	0.0136188	0.181748	0	0.00606553	0.199976	0.000170058	0.0284483	0.200478	5.69475e-05	0.0109563	0.0751583	0	0.0148189	0.184171	7.20699e-06	0.00673319	0.0810002	0.00049282	0.0289713	0.20921	0.000172692	0.026067	0.177721	0.239208	7.10243	71.4692
30043925	0	0	0	0	0	0	0	0	0	0	0	0	0	0	0.000182339	0	0	0	0	0	0.000123296	0	0	6.97616e-05	0	0	6.8362e-05	0.000106566	0.00384357	0.820405
30065704	0.0831738	0	1.48522	0.00363339	0.144579	0.970335	0	0.131448	0.838748	0.00536643	0.396048	1.23239	0.00200939	0.121257	0.146546	0.00144402	0.286083	1.20669	0.000751344	0.0959317	0.628486	0.00772953	0.288743	1.26227	0.00434572	0.236633	0.961138	0.768129	13.7957	138.385
30089861	0.0806558	0	0.970213	0.00213474	0.0714811	0.521395	9.14597e-05	0.090798	0.494871	0.00413155	0.11269	0.83496	0.00114408	0.0357805	0.113515	0.000583549	0.0480333	0.388239	0.000185289	0.0935242	0.68306	0.0104779	0.178144	1.09267	0.00441162	0.0929553	0.599966	0.919434	13.8395	139.809
302393080	0.000146806	0	0.000443016	0	0.000477413	0.00315379	0	0.000238475	0.000158652	0	0.000641652	6.17637e-05	0	0.000610856	0.00137103	0	0.000508471	0.000345371	0	0.000248956	0.00258652	3.11742e-05	0.000932232	0	0	0.00100867	0.00138362	0.00335596	0.395057	9.5663
30387379	0.337016	0.00038585	2.12637	0.00541239	0.213667	1.81767	0.00116757	0.381042	1.94312	0.012517	0.416709	2.10554	0.00606814	0.167657	0.126183	0.00638647	0.270954	1.79933	0.00141487	0.143074	0.493499	0.023444	0.292079	2.19919	0.0146574	0.22407	1.67982	2.72865	30.206	302.173
30387453	0	0	0	0	9.28125e-05	0.00161898	0	0	0.000162426	0	0.000192579	0.000259452	0	0	0.00095774	0	0	0	0	0	0.00213998	0	0.000404973	0.000895369	0	0	0.0058139	0.000161267	0.0108218	1.21889
304360662	0.392503	0.000939187	2.49638	0.0204459	0.319808	2.12081	0.00711178	0.394508	2.34204	0.0368008	0.396786	2.41499	0.0188122	0.159427	0	0.0209091	0.337016	2.40696	0.00717916	0	1.3114	0.0593132	0.392953	2.43395	0.0490717	0.31605	1.47442	5.6529	56.4351	564.795
304360758	0	0	9.86843e-05	3.61941e-05	0	0.000513438	0	3.19606e-05	0.0010562	0	0	0.000276428	0	0	0.000961493	0	0	0	0	0	0.00109854	0	3.66528e-05	0.00454032	0	0	0.0037398	0.000235474	0.059007	2.98778
304360853	0.0225792	0	0.611985	0.00041901	0.0608048	0.519125	0	0.0374974	0.498656	0.00186306	0.117065	0.571994	0.000344465	0.0445901	0.120255	3.26213e-05	0.0958781	0.575518	3.50576e-05	0	0.263624	0.00300764	0.115269	0.562002	0.00138386	0.174319	0.528053	0.619518	11.0065	110.555
304360949	1.8041e-05	0	0.0597429	0	0.0010525	0.0674265	0	6.15767e-05	0.0665618	0	0.00227273	0.170713	0	0.000805537	0.0737569	0	0.000303112	0.112446	0	0	0.043524	9.44901e-05	0.00343304	0.100053	2.33607e-05	0.00210399	0.152101	0.00941009	1.05336	16.0142
304373555	1.94269e-05	0	0.0154558	7.76082e-06	0.000373258	0.0254105	0	4.21374e-05	0.0202794	7.88355e-06	0.000707096	0.0382439	0	0.000168511	0.0131276	0	7.9541e-05	0.00864684	0	1.14492e-05	0.0145603	3.74746e-05	0.00125458	0.0433663	0	0.000679973	0.0357128	0.00772031	0.778263	12.8829
304422916	0.00611553	0	2.54743	0	0.0439166	1.15016	0	0.00609383	2.38668	0	0.111597	3.09045	0	0.0437872	1.19294	0	0.0437872	1.66552	0	0	0.933268	0	0.148525	2.41436	0	0.0840914	2.54813	0.0114821	1.77515	21.6655
304443238	0	0	0.0120091	7.3858e-05	0.000820254	0.0233211	0	0.000646367	0.020179	0	0.000517665	0.018214	0	0.000724227	0.00827466	0	0.000884139	0.0129501	0	0	0.0213872	0	0.000843036	0.01149	0.000146175	0.00332294	0.0272846	0.00662768	1.04141	15.0265
30844336	0	0	0	0	0	1.94678e-05	0	0	0	0	0	2.47767e-05	0	5.3758e-06	1.41258e-05	0	0	0	0	0	6.65091e-06	0	1.22401e-05	1.01454e-05	0	0	1.9885e-05	3.6493e-06	0.000699095	0.0465886
30984428	0	0	0.00473836	0	0.000233731	0.0129976	0	2.31925e-05	0.0130712	1.11265e-05	0.000148202	0.0141897	5.36114e-06	0.000103883	0.00554344	0	7.31855e-05	0.00556434	0	7.28664e-05	0.00990313	4.1358e-05	0.000222199	0.0155783	5.20384e-06	0.000682119	0.0177885	0.00464288	0.38849	7.88578
31044225	0.000256205	0	0.00033259	4.20556e-05	0.000189451	0.00215334	0	3.73017e-05	0.00103097	0	3.65599e-05	0.00112822	0	0.000378274	0.00103645	0	0.000343733	0	0	0.000186772	0.00126191	4.86424e-05	0.00023366	0.00346321	9.49557e-05	0.000115525	0.00406679	0.000569621	0.0701703	3.95934
31072008	0	0	0.00935266	0	0	0.0224929	0	0	0.00751552	0	0.00091751	0.0614012	0	0	0.0263658	0	0	0	0	0	0.00616866	0	0.00247906	0.0617079	0	0	0.049671	0.000576436	0.036639	3.31794
310830989	1.85369e-06	0	0.00259673	3.18594e-06	4.68025e-05	0.00309847	0	3.17971e-06	0.00300788	3.18599e-07	0.000113975	0.00455209	9.30959e-07	3.31472e-05	0.00250397	0	1.86962e-05	0.00122957	0	0	0.00237419	5.80527e-06	0.000187624	0.00504195	6.06e-07	0.000105774	0.00555169	0.00436568	0.372932	8.0575
312281391	0	0	0.000907135	3.73757e-06	2.23725e-05	0.00391933	0	0	0.00107039	0	1.50317e-05	0.00782378	0	1.15439e-05	0.00358994	0	0	0	0	0	0.001005	7.94161e-06	0.00012957	0.00925973	0	3.54497e-05	0.00735034	0.00126313	0.091249	4.29265
31343652	0	0	0.0359687	0	0.00143816	0.058359	0	0	0.0262862	0	0.000758979	0.0999481	0	0.000291566	0.0401032	0	0	0	0	0	0.0235604	0	0.00382977	0.129101	0	0.00163831	0.123961	0.00249188	0.231783	7.01308
31415740	0.00234199	0	0.341972	0.0002395	0.0123678	0.278439	0	0.00308434	0.310674	0.000136869	0.0285501	0.345729	0	0.0107575	0.145622	0	0.0127635	0.291449	0	0.00433111	0.12043	0.000614239	0.0377123	0.326326	0.000167655	0.0261663	0.284833	0.112211	4.48972	47.4622
31415816	0.213019	8.39227e-05	1.48748	0.00297965	0.104749	1.34265	0.000563143	0.198588	1.45826	0.00832965	0.223159	1.43085	0.00327104	0.132983	0.17632	0.00169408	0.255936	1.28011	0.000577805	0.107102	0.679166	0.010734	0.31578	1.49071	0.00699646	0.388709	1.12652	1.4074	19.284	192.716
31543997	0.0420718	0	0.887464	0.000965425	0.0788499	0.809564	0	0.0567853	0.884924	0.00262818	0.216256	0.884987	0.000687801	0.0751998	0.245202	0.000204379	0.151664	0.887525	0	0.0546007	0.364137	0.00459422	0.220561	0.884992	0.00165805	0.216388	0.711699	0.595652	11.1316	111.441
318065901	0.00196953	0	0.281477	0.000152661	0.0175071	0.161332	0	0.00781909	0.114446	0.000475373	0.011821	0.248828	0.000218389	0.00860573	0.0398647	0	0.0151521	0.140251	0.000149078	0	0.22317	0.00106564	0.0164271	0.240559	0.000304251	0.0249559	0.222319	0.082046	4.43871	44.8387
31880044	0	0	0.0946617	0	0.00147803	0.113487	0	0	0.139337	0	0.00372898	0.313515	0	0.000973605	0.100638	0	0.000568465	0.100475	0	6.51686e-05	0.0817746	6.79608e-05	0.00637591	0.211703	0	0.00367058	0.343288	0.00785019	1.101	16.0978
32128412	0	0	0.000782726	7.04419e-05	0.000191388	0.00593444	0	0	0.00110825	0	0	0.00325072	0	0	0.00389504	0	0	0	0	6.55147e-05	0.00162676	0.000162158	0.000193807	0.0126088	7.6788e-05	0.000131114	0.014232	0.00033447	0.0602486	3.35672
32453484	0	0	0.000462683	0	8.11233e-06	0.00175989	0	0	0.000327532	0	1.76509e-05	0.00230967	4.41374e-06	4.27149e-06	0.00149942	0	0	0	0	0	0.000478167	4.64972e-06	6.92834e-05	0.00488425	0	0	0.00385947	6.0813e-05	0.0419317	2.87072
32453825	0.000363853	0	0.0658281	6.64735e-05	0.00223898	0.0802744	0	0.000257779	0.154951	4.43933e-05	0.00570211	0.189896	4.43933e-05	0.00167048	0.0870154	0	0.000909645	0.171013	0	0.000251794	0.0609684	0.000190741	0.00714684	0.127926	0	0.00470656	0.204958	0.0208133	1.72719	21.5586
32469420	0.0596664	9.35279e-05	1.08334	0.000486181	0.118018	0.929671	0	0.0676657	1.07924	0.00176932	0.123942	1.08345	0.000529265	0.0908908	0.263276	0.000208109	0.175173	1.07934	0.000208228	0.0637929	0.440551	0.00390254	0.213569	1.08345	0.00178134	0.349639	0.945577	0.55377	11.0634	111.014
32698539	0	0	0	0	0	1.30502e-05	0	0	0	0	0	0.000103517	0	2.68477e-05	0	0	0	0	0	0	0	0	0	0.000346893	0	0	5.10987e-05	1.99411e-05	0.000810942	0.168248
33620426	0	0	9.16438e-06	0	0	1.29893e-05	0	0	1.7638e-05	0	9.62403e-06	0	0	0	0	0	0	0	0	0	3.23404e-05	9.03014e-06	2.80594e-05	0	0	1.53484e-05	0	0	0.000472301	0.0355366
33770508	0.00107227	0	0.188693	0	0.00239108	0.118793	0	0.00040033	0.217782	0	0.00869914	0.359441	0	0.00246721	0.124071	0	0.00218593	0.359978	0	0.000508437	0.0991114	6.17508e-05	0.00990558	0.23083	0	0.00682824	0.354029	0.0199443	1.70402	21.6604
340025671	5.51365e-05	0	0.0195352	7.69423e-06	0.000351807	0.0144846	0	3.2764e-05	0.018337	7.86105e-06	0.000756733	0.0278698	4.41852e-06	0.000286232	0.0106349	0	0.000212151	0.0225241	0	5.64773e-05	0.0135808	3.14287e-05	0.00128991	0.0283172	4.51766e-06	0.000843703	0.0221799	0.0152827	1.52182	20.0197
347750411	0.00174125	0	0.239552	0.000157723	0.00668574	0.159108	0	0.00208491	0.147034	6.34548e-05	0.0154697	0.201763	6.00454e-05	0.0055485	0.0735017	0	0.00677127	0.150813	0	0.00253312	0.106389	0.000275782	0.0207292	0.18802	0.000123897	0.0145544	0.175733	0.0592561	3.36833	36.7966
358356445	0.00143447	0	0.403424	4.24602e-05	0.0155682	0.431824	0	0.00442727	0.410495	0.000267782	0.0293724	0.406225	8.4677e-05	0.0127968	0.181352	0	0.013731	0.405463	0	0.00501257	0.139098	0.000737367	0.035296	0.371577	0.000133014	0.0272164	0.412284	0.122725	4.57412	47.4737
359946431	0	0	0	0	2.34259e-06	2.54605e-05	0	0	2.40459e-06	0	0	6.54338e-05	0	0	1.15008e-05	0	0	0	0	0	0	0	2.34259e-06	0.000122474	0	0	4.87714e-05	4.00886e-06	0.000827468	0.110543
37651481	0	0	0.000138291	0	5.54263e-05	0.00125082	0	0	0.000407872	0	3.01126e-05	0.00143594	0	0	0.000989762	0	0	0	0	0	0.000659535	8.60533e-06	0.000131658	0.000748329	0	6.94007e-05	0.00146256	0.000231262	0.0212826	1.89256
38229169	0	0	0	0	0	3.90164e-05	0	0	0	0	0	5.9606e-05	0	0	6.77066e-05	0	0	0	0	0	6.01771e-06	0	1.42008e-05	0.000217845	0	0	0.000127183	0	0.00116917	0.165562
38638196	0	0	4.62122e-06	0	4.53891e-06	5.37364e-05	0	0	8.21803e-06	0	0	0.000100235	0	0	3.22406e-05	0	0	0	0	0	3.90633e-06	0	4.98504e-06	0.000186367	0	0	8.16756e-05	5.84073e-06	0.00128294	0.0874191
38639923	0	0	0.0018796	6.87924e-06	6.63061e-05	0.00462964	0	2.42277e-06	0.00166464	0	5.97367e-05	0.00957494	0	2.32102e-05	0.00424389	0	4.69831e-06	0	0	0	0.00181252	1.50743e-05	0.0001977	0.012421	2.44336e-06	5.38484e-05	0.00998204	0.00160295	0.160703	5.76854
38640276	0.0603702	0	1.69927	0.00409967	0.140958	1.35194	0	0.110665	1.31774	0.00762323	0.247914	1.48903	0.00213553	0.0545971	0.229585	0.000507704	0.096402	0.950524	0	0.127087	0.908254	0.0127114	0.276188	1.62404	0.00481755	0.261061	1.45914	0.330763	9.23191	93.8184
38707640	3.28035e-05	0	0.0369802	0	0.00117104	0.0231228	0	4.95266e-05	0.0242883	0	0.00267614	0.02108	0	0.000904386	0.00934897	0	0.000587039	0.0310765	0	0.000417073	0.0409093	3.34333e-05	0.00310917	0.0396619	1.55858e-05	0.00222831	0.0409149	0.00788475	1.06985	15.8814
38707890	0.00196082	0	0.190723	0.000361073	0.0208526	0.143983	0	0.00496412	0.134196	7.88975e-05	0.037102	0.241985	4.01003e-05	0.00834251	0.0831085	0	0.0132927	0.154347	0	0.00614298	0.152395	0.000288976	0.0412109	0.255416	7.737e-05	0.0332931	0.207874	0.0759174	3.96509	41.2931
388262476	0	0	1.70547e-06	0	8.07069e-06	0.00011583	0	0	5.52652e-06	0	0	0.000202946	0	0	6.612e-05	0	0	0	0	0	0	0	1.0408e-05	0.000438099	0	0	0.000138323	3.21132e-05	0.00413401	0.39368
393707861	0.107774	0	1.29562	0.00214755	0.113063	1.18192	0	0.130284	1.29562	0.00636947	0.232845	1.29578	0.00208442	0.0941578	0.219118	0.000549895	0.212409	1.30146	0.000190153	0.099488	0.575148	0.0089365	0.210641	1.29578	0.00418606	0.259039	1.19819	1.0368	15.1992	152.496
39653674	0.644854	0.0252554	4.26673	0.0406719	0.555239	3.82526	0.0178241	0.568481	3.71602	0.127456	0.623918	4.25946	0.0302206	0.256045	0	0.0458182	0.463525	3.91405	0.0173033	0.23229	2.31407	0.125945	0.64074	4.34083	0.0887682	0.517281	2.03153	7.14012	71.2978	713.021
40549402	0	0	0	0	5.72493e-05	0.00112026	0	0	5.56083e-05	0	0	0.00138306	0	0	0.000777929	0	0	0	0	0	0.000114367	0	0.0001269	0.00516969	0	5.97652e-05	0.00314945	0.00013261	0.0100368	1.4108
40555938	0	0	0.000177362	0	1.50474e-05	0.000621665	0	0	0.000121916	0	5.61168e-06	0.00147972	8.70062e-07	1.91133e-06	0.000637439	0	0	0	0	0	0.000159274	9.68304e-07	4.20058e-05	0.00183658	0	4.85788e-06	0.00139954	0.000330739	0.0314151	2.46544
40806958	0.000548819	0	0.291196	0	0.00414206	0.145129	0	0.000488762	0.292568	7.72085e-05	0.00927746	0.241369	0	0.00323225	0.106921	0	0.00304948	0.227014	0	0.000977102	0.120804	7.72085e-05	0.0143323	0.239088	0	0.00918816	0.19041	0.0238402	1.5854	22.5646
40807285	0	0	0.0956951	0	0.00164737	0.0904651	0	0	0.114585	0	0.00335726	0.185679	0	0.00124535	0.0851768	0	0.000710922	0.0814462	0	0.000151911	0.0757964	7.20216e-05	0.00521	0.135748	0	0.00350197	0.144381	0.00416849	1.07548	15.5403
41057066	0	0	0.000537269	6.35994e-06	0.000123149	0.00151156	0	0	0.000913521	0	0.000173054	0.000853606	6.23605e-06	5.66558e-05	0.00119403	0	3.71865e-05	6.06511e-06	0	1.82711e-05	0.000924365	1.36849e-05	0.00015879	0.00245215	0	4.9278e-05	0.00339415	0.000351475	0.053244	3.39249
41057278	0.252345	0.000636825	2.40135	0.00689068	0.119861	0.957819	0.000879787	0.109644	0.900776	0.0146208	0.204419	1.359	0.00390779	0.0654916	0.0287862	0.00289515	0.0848235	0.791745	0.00165044	0.144756	1.01575	0.0180533	0.245731	1.08387	0.0148803	0.178453	1.06912	2.27538	25.8738	259.777
41057352	0.00051124	0	0.147123	0	0.00215412	0.127051	0	0	0.167382	0	0.00421039	0.255146	0	0.00149525	0.144171	0	0.000936015	0.200024	0	0	0.101429	0	0.00832458	0.376606	0	0.0054412	0.262723	0.0050399	1.0596	15.627
41057437	0	0	0.0127293	1.32107e-05	0.000193303	0.0181253	0	0	0.0151428	0	0.000751542	0.0219483	6.6346e-06	0.000142654	0.0143663	0	3.35602e-05	0.00109584	0	6.06362e-06	0.0126024	2.18555e-05	0.00112286	0.0327431	0	0.000450594	0.0408377	0.00600335	0.49871	10.3402
41179217	0.0720753	0.00288759	2.24695	0.00718577	0.275858	1.9287	0.00141406	0.41464	2.10108	0.0240564	0.471268	2.24704	0.00845788	0.177299	0.0323048	0.00686793	0.284813	1.92376	0.00202177	0.147274	1.15204	0.0325661	0.380089	2.24717	0.019619	0.353616	1.73955	3.02955	33.0027	330.895
41179287	0.0557553	0	0.834534	0.00111813	0.105043	0.749417	0	0.0572585	0.725507	0.00143803	0.151887	0.817478	0.000421053	0.0673974	0.228347	0	0.10559	0.714436	8.47219e-05	0.051687	0.336371	0.00397144	0.159338	0.793699	0.00133464	0.269394	0.813165	0.466787	10.2909	102.869
41189515	0	0	0	0	7.20404e-05	0.000222441	0	0.000232628	0	0	0	7.42823e-05	0	0.000231824	0	0	0	0	0	0.000328652	0.000136802	0	0	0.000145644	0	0	0.000438955	0.000129881	0.0214736	1.95316
426202315	0	0	6.2263e-06	1.41379e-06	6.70212e-06	0.000114758	0	0	2.44147e-06	0	1.27398e-06	0.000227209	0	1.28149e-06	7.34243e-05	0	0	0	0	0	8.97226e-06	3.15885e-06	2.02411e-05	0.00041498	0	1.34718e-06	0.000191204	5.87239e-05	0.00528131	0.567852
45390216	0	0	8.45465	0	0.166491	8.53683	0	0	8.45713	0	0.14824	12.5432	0	0.103337	2.26907	0	0.103337	3.63636	0	0.030603	2.16475	0	0.226312	12.5463	0	0.232302	12.5232	0	2.4174	30.9863
45429963	0	0	0	0.00043616	0	0	0.0001393	0	0	0.000295275	0	0	6.16141e-05	0	0	6.16142e-05	0	0	0.000138048	0	0.000341161	0	0	0	0.00020767	0	0.000183412	0.106717	4.20674	43.2842
45429984	0.457275	6.86971e-05	2.52974	0.0107169	0.286387	2.14951	0.00159477	0.444966	2.22655	0.0291705	0.409393	2.38867	0.00962006	0.220023	0.0430527	0.0102317	0.365482	2.28138	0.00360795	0.143034	1.23453	0.0346362	0.443241	2.53018	0.0243383	0.440567	1.94523	3.35051	35.2951	354.086
45597386	0.110424	0.000249365	1.23015	0.00228803	0.0986158	0.457349	0	0.0827967	0.417573	0.00545162	0.123068	0.981401	0.00266318	0.0395425	0.0371971	0.00110274	0.0614836	0.375317	0.00119648	0.10428	0.584853	0.00731475	0.15558	1.08069	0.00672652	0.135691	0.637137	0.925932	14.225	142.681
45686008	0	0	0.000475915	0	4.28827e-05	0.0039687	0	0	0.000758739	0	4.49903e-05	0.00646707	0	3.43317e-05	0.00218966	0	0	0	0	0	0.00113526	1.17449e-05	0.000129762	0.0107147	0	0	0.00713417	0.000439117	0.0494179	2.6996
46358648	0	0	0.000146773	0	0	0.000985463	0	0.000152836	0.00172617	0	0.000132841	0.000284441	0	0.000132345	0.00160136	0	0	0.000599629	0	0.000142122	0.00516225	0	0	0.0018318	0	0	0.00316654	0.000888877	0.109246	4.78707
46401626	0.00147706	0	0.172747	2.79475e-05	0.00536984	0.11421	0	0.000835929	0.14933	7.24208e-05	0.0102122	0.144759	5.50237e-05	0.00395595	0.0920326	0	0.00411685	0.150165	0	0.00137901	0.0643879	0.000313777	0.0122463	0.142522	8.60727e-05	0.00883607	0.148108	0.0620633	3.3709	35.5961
46401737	0.000858135	0	0.0594566	4.10599e-05	0.00237678	0.0747505	0	0.000728362	0.0850059	6.84039e-05	0.00643792	0.1219	3.20269e-05	0.00212126	0.0381805	0	0.00216903	0.116277	0	0.000984214	0.0444305	0.00014106	0.00845589	0.101064	8.52322e-05	0.00556078	0.0810293	0.0355983	2.64344	29.4047
46402086	0.000329015	0	0.223974	9.17613e-05	0.00501056	0.12601	0	0.000571445	0.173728	0.000139095	0.0098275	0.197664	4.72257e-05	0.0038696	0.12858	4.72257e-05	0.00370202	0.183105	0	0.00108708	0.0943328	0.000535978	0.0116942	0.232709	0.000192801	0.0088818	0.229992	0.0380774	2.21127	25.8769
47073736	0	0	0	0	0	0	0	0.000134725	0	0	0	0	0	0	5.76255e-05	0	0	0	0	0	0.000837213	0	0	0.000315579	0	0	0.000655538	0.00010662	0.203659	6.51755
47566140	50.4943	6.96595	819.378	1.85872	9.49421	1.66537	0.880078	5.9807	33.2727	5.35038	29.7844	375.919	0.0652142	0.051311	0	0.0652141	0.114827	0	3.17222	31.6762	220.091	5.94209	50.95	320.115	2.78421	39.1605	196.065	106.237	1062.6	10615.2
47777280	0.000376694	0.000101112	0.08338	0.000103899	0.00356038	0.0521442	0	0.0040267	0.0544696	0.00106607	0.00117775	0.086265	5.29069e-05	0.0025079	0.0164815	0	0.00346478	0.0252877	0	0.00854886	0.0392365	0.00121056	0.00503554	0.0598328	0.000544217	0.00616089	0.0567014	0.144168	5.79504	59.0208
47835019	5.03343e-05	0	0.000218795	0.000113213	0.000158653	0.00345695	0	0.000526523	0.00345872	0	0.000208354	0.00144906	0	0.000388747	0.00150217	0	5.18078e-05	0.00161873	4.5507e-05	0.000612999	0.00458677	0.000251328	0.000266578	0.0045429	0.000172549	0.000313661	0.00509666	0.0082058	0.65273	12.3354
47842848	0.00140908	0	0.287737	0.000265627	0.00974144	0.190432	0	0.00620322	0.155444	0.000562599	0.00662671	0.251969	0.000168381	0.00829651	0.0506611	5.8266e-05	0.0125795	0.088709	0	0.0109523	0.125201	0.000913275	0.0138808	0.329309	0.000457565	0.021887	0.225671	0.141644	5.35599	54.0267
48696682	0.209269	0	1.48617	0.00447818	0.127092	1.4059	0.000387168	0.217317	1.48466	0.0100817	0.30503	1.47289	0.00327059	0.164569	0.26977	0.00249757	0.39327	1.48455	0.000606628	0.114897	0.684906	0.0122358	0.249397	1.48474	0.00808485	0.401706	1.28886	1.45837	20.0664	200.735
48696910	0	0	0.125383	9.21293e-05	0.00194712	0.139315	0	0.000460215	0.148987	0.000423371	0.00141421	0.106314	0	0.00175829	0.0611989	0	0.0013028	0.123895	0	0.00167918	0.0972849	0	0.00739203	0.15719	0	0.00682726	0.184335	0.0218883	2.19536	25.6242
48697190	0.459212	0.000134561	1.94223	0.00732072	0.213459	1.72125	0.0013659	0.448184	1.94224	0.0216235	0.459423	1.80504	0.00607123	0.210771	0.177909	0.00564481	0.471405	1.87673	0.00227624	0.131288	0.943476	0.0238574	0.360421	1.94232	0.015544	0.465059	1.43157	2.64315	29.8307	298.194
48697258	0.0107289	0	0.395049	0.000551812	0.0264897	0.372753	0	0.017346	0.381928	0.000577145	0.0287014	0.47507	0.000317958	0.0186157	0.154253	0	0.027141	0.234417	0	0.0232348	0.25527	0.00162048	0.0442733	0	0.00112167	0.0504511	0.426266	0.202429	7.05641	70.5716
48697401	0.00968353	0	0.393003	0.000144308	0.0191462	0.377468	0	0.00687559	0.395471	6.72098e-05	0.0494217	0.407818	6.68861e-05	0.0173327	0.194658	0	0.0237078	0.3966	0	0.00835178	0.145779	0.000664896	0.0575364	0.399363	0.000215883	0.0446846	0.37276	0.155338	5.80817	58.2492
48843719	0	0	0	0	7.22873e-06	1.77939e-05	0	0	0	0	0	5.90052e-05	0	0	2.11933e-05	0	0	0	0	0	0	6.39885e-06	2.03332e-05	9.78847e-05	0	0	2.21364e-05	6.66668e-06	0.000811958	0.11456
49237297	0	0	1.17646e-05	2.57542e-05	0	0.000814762	0	0	0.000173921	0	0	0.00121115	0	0	0.000242707	0	0	0	0	0	0.000296655	0	4.3827e-05	0.00213228	0	0	0.00170866	0.000153892	0.0127036	1.3172
50313241	0	0	0	0	0	9.19443e-05	0	0	0	0	0	0.000167183	0	5.45629e-06	4.87965e-05	0	0	0	0	0	2.65678e-05	7.12766e-06	1.7082e-05	0.000182949	0	0	0.000202594	3.36984e-05	0.00198839	0.293716
51010904	0	0	6.79874e-06	0	1.50542e-05	3.57795e-05	0	0	0	0	0	0.000166067	0	0	0.000111326	0	0	0	0	0	5.07012e-05	0	2.31596e-05	0.000138718	0	2.28737e-05	0.000271233	0	0.00135864	0.131504
51236723	7.09019e-05	0	0.0103793	0	0	0.0313322	0	0	0.0263912	0	0.000213974	0.0222283	0	0.000204976	0.00996653	0	6.8876e-05	0.00369954	0	0.00160386	0.021258	7.74327e-05	0.000219319	0.0155869	0	0.000667197	0.0496847	0.00770109	0.667822	12.0518
51518014	0	0	0	0	8.21885e-06	2.87994e-05	0	0	4.28232e-06	0	0	6.29062e-05	0	0	2.45931e-05	0	0	0	0	0	4.02013e-06	0	4.24782e-06	0.00031436	0	0	0.000149112	0	0.00143713	0.16873
51518815	0	0	0.00141277	0	9.41188e-05	0.00341869	0	0	0.000398789	0	0	0.0103517	0	0	0.00358402	0	0	0	0	0	0.00168912	0.000185092	0.000238474	0.0134408	0	0	0.0106261	0.00020837	0.0134183	1.89919
51527264	0	0	0.000738547	0	0.00018983	0.00672541	0	0	8.78777e-05	0	0	0.0105931	0	0	0.0058523	0	0	0	0	0	0.000944017	0	0.000299009	0.0139982	0	0	0.0106742	9.00069e-05	0.0220026	2.00945
51557483	0.000212737	0	0.03579	1.71733e-05	0.00087106	0.0260728	0	0.000166762	0.0394612	5.73905e-06	0.00165786	0.0350239	5.40579e-06	0.000799968	0.019386	0	0.000779325	0.0331621	0	0.000238217	0.0208574	5.85525e-05	0.00290195	0.0497641	5.7186e-06	0.00223963	0.0468659	0.00904239	1.07497	15.461
51980126	3.85377e-05	0	0.0408774	0	0.00088899	0.0588806	0	7.7184e-05	0.051259	0	0.00176764	0.104985	0	0.000616052	0.047218	0	0.000298351	0.0443648	0	1.85429e-05	0.0381859	7.37401e-05	0.00276793	0.0985892	2.32933e-05	0.00177364	0.15926	0.0121184	0.873177	14.0487
519904135	0	0	0.000113977	0	1.95004e-05	0.000713158	0	0	3.77123e-05	0	2.76379e-05	0.00152079	0	0	0.000570699	0	0	0	0	0	0.000136082	7.46192e-06	7.29049e-05	0.00218452	0	1.32611e-05	0.00151946	0.000104107	0.0118152	1.05834
52627071	0	0	0.0229096	2.89211e-05	0.000470801	0.0267645	0	0	0.0208235	1.49859e-05	0.000794726	0.064911	0	0.000106237	0.0237572	0	0.000128503	0.00297073	0	2.06748e-05	0.0148841	3.83088e-05	0.00125685	0.0505452	0	0.000564568	0.0810807	0.00622549	0.63912	11.7916
53869480	0.00140681	0	0.283574	0.000151897	0.00487042	0.117935	0	0.000830897	0.253842	0	0.0104955	0.33711	4.45045e-05	0.00350707	0.146225	0	0.00315168	0.297556	0	0.000849429	0.103769	0.000518087	0.0134199	0.257293	5.51182e-05	0.00850177	0.306412	0.0233657	2.25572	25.6152
557136928	0	0	1.16382e-05	0	4.34478e-06	0.000263795	0	0	2.25519e-05	0	4.49533e-06	0.000683822	0	6.71043e-06	0.000241297	0	0	0	0	0	4.01441e-05	5.11183e-06	5.07524e-05	0.0011412	0	2.33674e-06	0.000588754	6.22343e-05	0.00971416	1.03567
564102868	0	0	0.0251222	0	0.000762432	0.0405952	0	0	0.0216887	0	0.00114742	0.0710178	0	0.000538924	0.0381762	0	0	0.00135334	0	0	0.0148259	0	0.00126936	0.0938047	0	0.000435024	0.0819104	0.0028721	0.200298	6.56223
564102869	0.00101935	0	0.430017	6.69471e-05	0.00710363	0.438663	0	0.000879245	0.433936	6.76515e-05	0.020558	0.434616	0.000144625	0.0075042	0.179574	0	0.00618814	0.389389	0	0.00157064	0.138586	0.000307543	0.0245481	0.351241	6.77889e-05	0.0183047	0.434616	0.0329508	2.9145	31.1944
564105783	0	0	0.00118376	0	0.000214802	0.0053584	0	0	0.000856195	0	0	0.0146694	0	0	0.00479995	0	0	0	0	0	0.000768488	0.000209966	0	0.0196932	0	0	0.0128341	0.000218347	0.0230272	2.0805
564619457	0.00670649	0	0.441805	0.000194806	0.0223805	0.421996	0	0.00428245	0.396566	0.000681023	0.0488494	0.430062	0.00023061	0.0161332	0.232275	0	0.0194802	0.38553	0	0.00678953	0.208958	0.00120408	0.0691347	0.482827	0.000576082	0.045339	0.407177	0.0727669	4.35773	44.4883
565323599	0	0	0.000312969	0	0	0.00235749	0	0	0.00105366	0	6.95775e-05	0.0027604	7.07992e-05	6.83205e-05	0.00364116	0	6.83205e-05	0	0	0	0.00261373	7.95237e-05	0.000262366	0.0119431	0.000184329	6.84603e-05	0.0098603	0.000737573	0.0485768	3.03613
56692568	0	0	0.0323984	7.90578e-05	0.000497319	0.0727646	0	0	0.0291994	0	0.00144419	0.112129	0	0.000529765	0.0592682	0	0	0	0	0	0.0273693	0.00019138	0.00278111	0.135524	0	0.00142559	0.149709	0.00219939	0.309493	8.24199
56692637	0	0	0.00112735	0	6.08271e-05	0.00396145	0	0	0.00100752	0	7.74529e-05	0.00975568	0	1.26862e-05	0.00368201	0	0	0	0	0	0.00120073	0	0.000232473	0.0110258	0	6.98087e-05	0.00798714	0.000794743	0.0941771	3.90651
56692908	0.0236988	0	0.494083	0.000352379	0.0380471	0.419187	0	0.0183794	0.455807	0.000791137	0.0939824	0.49527	0.000143021	0.0294315	0.214258	2.77475e-05	0.0450111	0.449235	0	0.0192892	0.200925	0.0016787	0.0964441	0.495264	0.000415075	0.0897953	0.442081	0.304993	8.37059	83.738
56693048	0.00680357	0	0.203134	0.000148901	0.0119296	0.194481	0	0.00479662	0.193158	0.00020892	0.0267699	0.202248	3.41241e-05	0.00920556	0.0825317	0	0.0133073	0.203699	0	0.00545554	0.0737447	0.000579159	0.0274306	0.187823	7.80775e-05	0.028315	0.188706	0.239741	6.61911	66.4821
56694721	3.26134e-05	0	0.0203234	0	0.000944943	0.0149051	0	5.33078e-05	0.016852	2.19507e-05	0.000986557	0.0211017	0	0.000394966	0.00360212	0	0.000909511	0.0129414	0	0.000404462	0.0170544	5.04984e-05	0.0018816	0.0307034	1.62658e-05	0.0016595	0.0231484	0.0172992	0.982074	14.8497
56694869	0.0884352	7.32907e-05	1.40273	0.00248995	0.130798	1.34081	0.000152828	0.198989	1.40273	0.0081852	0.500021	1.40253	0.00247434	0.11357	0.180495	0.00174377	0.500223	1.3263	0.000300869	0.102573	0.660137	0.00979682	0.320929	1.40253	0.00562348	0.323828	1.19141	1.58118	19.61	196.54
57659643	0.0638243	0	1.02995	0.00151998	0.0896714	0.717831	0	0.064948	0.76912	0.00200018	0.105569	0.88421	0.000941135	0.060905	0.312691	0	0.0880579	0.740335	0	0.0683723	0.467487	0.00460002	0.141878	1.03735	0.00153359	0.149402	0.856069	0.49797	10.3123	102.738
57659681	0.00013328	0	0.0132802	0	0.000506282	0.0279433	0	0.000132834	0.0111995	0	0.000828251	0.0522692	0	0.00050588	0.0278512	0	0.000133292	0	0	7.01842e-05	0.0113073	9.11501e-05	0.00160296	0.0595439	0	0.000605624	0.0546352	0.00107454	0.15132	5.65985
58042841	0	0	7.51874e-06	0	7.08806e-06	7.09823e-05	0	0	7.51893e-06	0	0	4.38803e-05	0	0	6.03158e-05	0	0	0	0	0	7.47282e-06	1.35967e-05	0	0.000318107	0	0	6.7277e-05	1.4545e-05	0.00168625	0.171048
58532811	0	0	0.00457134	2.99991e-06	9.879e-05	0.00903398	0	0	0.00485949	0	0.0001786	0.0148616	0	7.62746e-05	0.00830777	0	1.21285e-05	1.75739e-05	0	5.31331e-06	0.00437524	6.5588e-06	0.000367253	0.0232095	0	0.00013175	0.020072	0.00254186	0.265204	7.76973
61602086	0	0	0.000421944	0	0	0.00297158	0	0	0.000318377	0	0	0.00448781	0	0	0.00233445	0	0	0	0	0	0.000316201	0	0.000116017	0.0103623	0	0	0.00701306	0.000157986	0.0141125	1.55133
62326506	0	0	0.0574388	0	0.00183238	0.250787	0	0	0.116705	0	0	1.56041	0	0	0.225316	0	0	0	0	0	0.0850456	0	0.0018361	0.953629	0	0.00394187	1.56064	0	0.286258	7.18847
62327085	8.30309e-05	0	0.0985844	0	0.00297128	0.118351	0	8.30151e-05	0.18201	0	0.00679308	0.347265	9.40924e-05	0.00156905	0.115972	0	0.00100818	0.215606	0	0	0.0918825	9.85792e-05	0.00931522	0.314717	0	0.00548463	0.272879	0.013111	1.27388	17.3181
62327168	0.000429954	0	0.161649	0	0.00308781	0.103214	0	0.000265988	0.207256	0	0.00720933	0.250933	0	0.00220819	0.125889	0	0.00165837	0.231151	0	0.000433289	0.0800394	0.000280441	0.0095072	0.292405	0	0.00529967	0.250933	0.0233402	1.97061	23.8577
62327519	0.000574072	0	0.45357	0	0.0173898	0.50583	0	0.00162367	0.467688	0	0.00115522	0.585065	0	0.00976674	0.165672	0	0.00916738	0.308765	0	0.00680936	0.309042	0	0.0189864	0.573262	0	0.0192883	0.529358	0.0371033	3.07868	32.6983
62362213	0.00268768	0	0.395735	0.000218152	0.0301716	0.309074	5.67949e-05	0.0147892	0.292236	0.000848668	0.0270333	0.383454	0.000102166	0.0190208	0.181502	0	0.0273962	0.241264	0	0.0162577	0.196852	0.00170164	0.0410228	0.414515	0.000847704	0.045193	0.352893	0.183624	6.22222	62.9803
62362363	0.0261036	0	0.739494	0.00107236	0.0381169	0.679522	0	0.020133	0.729515	0.000996875	0.115974	0.729735	0.000166005	0.0509319	0.287423	0	0.0699208	0.729735	0	0.0230106	0.293704	0.00153598	0.127937	0.732956	0.000520073	0.120566	0.639189	0.169004	7.0749	72.7025
62422552	0	0	0.00853373	1.24948e-05	0.00012506	0.01161	0	0	0.00715744	0	0.000226273	0.0200065	0	4.86595e-05	0.00899374	0	4.61403e-06	0.000564487	0	1.83951e-05	0.00665271	1.80336e-05	0.000555238	0.0210205	0	0.000260323	0.0207886	0.00174159	0.307532	7.98548
657184119	0	0	0	0	1.7327e-05	0	0	0	0	0	5.75909e-06	0	0	0	5.83769e-06	0	0	0	0	0	1.0625e-05	0	6.09057e-06	0	0	5.71574e-06	1.1568e-05	9.2736e-06	0.00136272	0.184508
66391255	0.000696695	0	0.10085	3.49115e-05	0.00290908	0.0716477	0	0.000511257	0.123776	3.60825e-05	0.00566872	0.128561	0	0.0024579	0.0538792	0	0.00211772	0.111706	0	0.000632358	0.0421215	0.000141216	0.0075702	0.030279	3.59457e-05	0.00571125	0.122497	0.045257	2.87423	31.169
66391451	0	0	5.42175e-05	0	4.64616e-05	0.000389398	0	0	0.000249953	0	3.63796e-05	0.000460842	0	1.90301e-05	0.000712319	0	0	0	0	0	0.00041757	4.09167e-06	0.000126316	0.00142284	0	5.943e-05	0.00173472	0.000455329	0.0355119	2.77345
66391759	0	0	9.53797e-05	0	0.000408764	0.000705416	0	0.000299093	0.00137485	0	0.000293964	0.000514039	0	0.000292362	0.00127231	0	0.000301646	0	0	0	0.00219171	0.000128165	0.000107278	0.00136013	0	0	0.00250972	0.000771175	0.203925	6.35389
66391804	0	0	0.000512982	0	2.0397e-05	0.00407034	0	0	0.000747273	0	1.70254e-05	0.00687924	0	2.58012e-05	0.0021273	0	0	0	0	0	0.00134378	4.21076e-06	0.00014604	0.0136148	0	4.46645e-06	0.0101635	0.000488732	0.0589984	3.13023
66392052	0.00181751	0	0.280011	7.8333e-05	0.00450681	0.18108	0	0.000958256	0.233099	7.68501e-05	0.0140658	0.2759	0	0.00480318	0.135382	0	0.00468305	0.29679	0	0.00161751	0.100801	0.000296605	0.0181246	0.202667	0	0.0119356	0.23297	0.0306115	2.98565	31.5524
66394670	0.0129021	0	0.336358	0.0014842	0.0279109	0.220517	0	0.0162304	0.204021	0.00144301	0.0191395	0.304972	0.000262076	0.00787539	0.0241219	6.69175e-05	0.0126545	0.0853471	0	0.0212958	0.119774	0.0018016	0.0925317	0.698482	0.0010631	0.0356013	0.311587	0.210024	6.67259	67.6235
66394949	0.000209639	0	0.0623046	4.99306e-05	0.000872026	0.0375044	0	7.04762e-05	0.0728592	3.10037e-05	0.00269775	0.0965672	2.45203e-05	0.000871329	0.0396724	0	0.000586462	0.0731449	0	0.00021006	0.0335402	0.000101568	0.00352613	0.0211765	2.60762e-05	0.0025062	0.092029	0.0165502	1.68503	21.0158
66395164	0.0276381	0	1.65597	0	0.111363	1.80016	0	0.0209359	1.79982	0	0.262969	1.65625	0	0.0696377	0.587101	0	0.101072	1.80016	0	0.0305837	0.573967	0.00103771	0.239438	1.62739	0	0.272654	1.65625	0.192253	5.91141	61.1934
66395215	0.00623972	0	0.299731	0.000331395	0.0194535	0.191676	0	0.00422461	0.181542	0.000772159	0.0206415	0.232846	0.000242311	0.0123071	0.117585	0	0.0131221	0.168328	0	0.0129265	0.154214	0.00234554	0.0216889	0.21759	0.000694171	0.0253753	0.238436	0.092558	4.68645	47.5394
66395293	0	0	0	0	0	0	0	0	0	0	0	0	0	0	0	0	0	0	0	0	0.000135369	0	0	0	0	0.000373164	0.000327271	0.000116254	0.0138726	1.18724
66395450	0.367404	0.00115354	1.74651	0.0049491	0.155303	1.53669	0.00101072	0.379362	1.74652	0.0123401	0.340683	1.70091	0.00428376	0.150142	0.0507327	0.00345696	0.361072	1.6966	0.00117011	0.125389	0.823239	0.0169376	0.302219	1.74684	0.0114025	0.38866	1.46049	2.19892	25.6961	256.905
66395508	0.00237877	0.000118224	0.256657	0.000302335	0.0113316	0.0991768	0.000181197	0.00873705	0.0899175	0.000824991	0.00605186	0.154659	0.000361289	0.00423973	0.0301941	0	0.00521573	0.0647529	0.000480312	0.01661	0.20378	0.00112197	0.012102	0.161206	0.000994293	0.0195981	0.114228	0.244004	7.0555	71.1829
66395588	0	0	0.000120926	0	0	0.00557667	0	0	0.00605977	0	0	0.00070146	0.000138992	0.00012866	0.000123983	0	0.000128975	0.00488026	0.000142166	0.000413799	0.00661267	0.000154221	0	6.86647e-05	7.00765e-05	0.000192359	0.00805502	0.0151949	1.1094	16.1618
66395656	0.00182108	0.000295937	0.0219305	0.000960154	0.000717493	0.0126706	5.88002e-05	0.00164597	0.0121113	0	0.000925468	0.0159539	0.000253809	0.00188187	0.00591902	0.00019344	0.0018789	0.0102127	0.00072289	0.00355614	0.0172356	0	0	0.0272924	0.00046903	0.00154482	0.0208364	0.176611	5.51433	55.3472
66395729	0.00578896	0	0.476855	0.000202704	0.0164404	0.340003	0	0.00430741	0.46716	0.000431127	0.0264371	0.476872	0.000136736	0.0140141	0.190815	0	0.0146676	0.42088	0	0.00485132	0.161015	0.00119356	0.0461484	0.439783	0.000202945	0.0335696	0.476855	0.107288	4.40421	44.8571
66395807	0.00849393	0	0.480842	0.000491008	0.017241	0.395454	0	0.00620262	0.488879	0.0004791	0.0237495	0.415986	0.000368653	0.015442	0.217954	6.06333e-05	0.0192325	0.356594	0	0.00736544	0.16003	0.000999455	0.036677	0.467177	0.000169401	0.0365684	0.481042	0.104453	4.7297	48.4197
66395965	0.00133451	0	0.0451532	6.75907e-05	0.00407255	0.0461933	0	0.00152853	0.0405604	0.00056583	0.00238285	0.0374843	0	0.00157278	0.0210781	0	0.00323229	0.0521279	0.00035639	0.00329368	0.0406406	0.000194951	0.00484643	0.0345073	0	0.00825615	0.0482022	0.031278	2.75013	29.6861
66396040	0	0	0	0	0	0.000384928	0	0.000346746	0.000319434	0	0	5.93463e-05	0	0	0.000190633	0	0	0	0	0.000136728	0.000529525	0	0	0.000277039	0	0	0.00262862	0.000169041	0.0802501	3.68672
66396191	5.62679e-05	0	0.00598434	0	6.42023e-05	0.0102925	0	7.0349e-05	0.00800522	0	0.000413815	0.00840023	0	0.00086406	0.00509322	0	0.000197753	0.000999473	0	6.42212e-05	0.00685923	7.40368e-05	0.000141257	0.0119127	0	6.25876e-05	0.0143027	0.00249156	0.35743	8.71705
66396267	0	0	0	0	0.00013451	0.000772798	0	0	0.000360781	9.63041e-05	7.08287e-05	0	0	0	0	0	0	0.000139317	0	0	0.00121561	0.000336328	0	0.000647528	0	0.000287333	0.000634064	0.00189891	0.142698	5.64533
66396333	0.0296278	0	0.429971	0.000321172	0.0146664	0.0891021	6.14777e-05	0.00881558	0.0759456	0.0021442	0.018173	0.137613	0	0.00179508	0.00895121	0.000251157	0.0052252	0.0445808	6.01525e-05	0.0181141	0.340242	0.00520248	0.0325152	0.255666	0.00477534	0.0250071	0.104808	0.13146	4.98556	51.1247
66396406	0	0	0.00108966	0.000142405	0.000340164	0.00412041	0	0.000197569	0.00195224	0.000338088	0	0.00143551	0.000142135	0.000849337	0.000252819	0.000142135	0.000849787	0.00110151	0.000311866	0	0.00319313	0	0	0.00125937	0.000176246	0.000206806	0.0027331	0.005343	0.355282	8.64074
68299727	0	0	0.000244143	0	8.09235e-05	0.00348807	0	0	0	0	0.00016837	0.00415357	0	8.09235e-05	0.00169574	0	0	0	0	0	0.0010071	0.000154423	0.000264123	0.00539752	0	8.32934e-05	0.00495041	0.000166515	0.0129053	1.16268
68304136	0	0	9.29873e-06	5.99666e-06	2.21884e-05	0.000228339	0	0	1.52015e-05	0	5.49781e-06	0.000339739	0	0	0.000333342	0	0	0	0	0	0.000106625	0	1.65377e-05	0.00106896	0	0	0.000794041	0.000141409	0.0089118	0.964204
71647259	0.000128662	0	0.0827805	0	0.000670514	0.126597	0	0.000119281	0.0938217	0	0.00390719	0.245075	0	0.000258473	0.095096	0	0.000648804	0.0238433	0	0	0.0642385	0	0.00557496	0.184758	0	0.00390124	0.272165	0.00656067	0.633922	12.0111
71658845	0.0122742	0	2.94216	0	0.07325	1.40689	0	0.0189082	3.6681	0	0.217554	3.95442	0	0.0729869	1.23798	0	0.0729869	4.35076	0	0	0.999589	0	0.217993	2.26127	0	0.202531	3.95443	0.0118089	3.4899	38.4495
72257064	0.0165825	0	0.529449	0.000385139	0.0328314	0.45062	0	0.0132378	0.49419	0.00117841	0.0695575	0.537531	0.000108078	0.0265121	0.258911	0	0.0344883	0.487041	0	0.0151192	0.204101	0.00139448	0.0809932	0.519375	0.000580114	0.0652943	0.535082	0.216086	6.43071	65.6114
723456162	0	0	0	0	0	6.74903e-05	0	0	0	0	0	0.000207422	0	0	4.19613e-05	0	0	0	0	0	7.98763e-06	0	1.88828e-05	0.000470628	0	4.35866e-06	0.000163885	7.42038e-06	0.00153602	0.250011
73852470	6.58304e-07	0	0.00482975	1.42711e-06	7.59139e-05	0.00701991	0	6.50851e-07	0.00426526	1.43667e-06	0.00016283	0.0108374	0	4.85395e-05	0.00524054	0	1.23638e-05	0.000119909	0	2.09891e-06	0.00336716	1.09497e-05	0.000283087	0.0118978	1.55173e-06	0.000138366	0.0133785	0.00343884	0.431345	9.58177
74229684	6.70103e-06	0	0.00711671	0	0.000200677	0.0148563	0	0	0.00714564	0	0.000317034	0.0195931	0	0.000115664	0.0112018	0	6.74878e-06	1.86472e-05	0	5.96836e-06	0.0066432	2.95785e-05	0.000572622	0.0325695	6.78237e-06	0.000210238	0.0283919	0.00346644	0.268794	7.3587
75750386	0	0	9.05925e-05	0	3.15444e-05	0.00104583	0	0	0	0	0	0.00201495	0	0	0.000739665	0	0	0	0	0	0	0	3.17943e-05	0.00229801	0	6.35463e-05	0.00164788	4.59615e-05	0.00722872	0.853846
77020112	0.442944	0.00201251	2.39273	0.00795455	0.248189	2.04303	0.00103195	0.416669	2.39538	0.0197836	0.43923	2.39278	0.00917566	0.198321	0.057102	0.00770131	0.451001	2.39025	0.00210092	0.154226	1.15624	0.0255699	0.464175	2.39278	0.0191372	0.356869	1.87285	2.84618	31.7801	316.231
77020114	37.2959	2.81235	0	1.46573	10.4574	4.06009	0.798073	11.5984	3.9368	3.44892	40.6761	316.921	0.0238472	0	0	0.112852	0	0	3.31786	26.7903	141.569	1.95763	26.5225	296.04	2.09511	17.0106	71.3379	80.9321	808.458	8095.44
77118167	0	0	0.0591889	7.96299e-05	0.00127253	0.0843407	0	0	0.0533842	0	0.00292014	0.0836211	0	0.00030499	0.0217189	0	0	0.0202955	0	0	0.0675617	0.000177008	0.00404892	0.0992732	0	0.00240058	0.0824491	0.0110562	0.7776	12.4558
77864625	0.000173609	0	0.2076	6.38615e-05	0.00267723	0.102881	0	0.000301346	0.262319	0.00012175	0.00764229	0.269952	0	0.00277472	0.149876	0	0.00216988	0.336027	0	0.000368995	0.10306	0.000317574	0.0112638	0.227994	0	0.00690761	0.341509	0.0117537	1.72624	21.564
77999988	0.0262061	0	0.570732	0.000462139	0.0485708	0.49845	0	0.0317107	0.473013	0.00175624	0.0422033	0.609693	7.90229e-05	0.025235	0.171421	0	0.0349387	0.283274	0	0.0292958	0.327244	0.00177234	0.0445973	0.884196	0.00179372	0.0650218	0.53049	0.384142	8.6623	86.6918
80159686	0.00741598	0	0.162003	0.00016053	0.0147049	0.141097	3.17153e-06	0.0116913	0.15642	0.000367276	0.0239664	0.162707	9.98318e-05	0.0131294	0.042131	2.81339e-05	0.0207869	0.149779	1.3224e-05	0.0111375	0.0800882	0.000647822	0.0241512	0.158543	0.000387225	0.0275281	0.144979	0.479967	10.5398	105.445
82503188	0	0	0.00186632	8.34818e-06	0.00022723	0.00267286	0	8.43639e-05	0.0026634	0	0.000130263	0.00256457	4.0551e-06	8.15847e-05	0.00253338	0	6.84549e-05	0.00021895	0	8.87726e-05	0.00237903	1.34194e-05	0.00045227	0.000144702	0	0.000198046	0.00296229	0.000604962	0.0880026	4.06011
82700933	0	0	0.000684627	5.5077e-06	3.20585e-05	0.00302837	0	0	0.000857133	0	5.98096e-05	0.00722366	0	2.46221e-05	0.00256443	0	1.08948e-05	0	0	0	0.000970951	5.57699e-06	0.000138088	0.00799333	0	4.54053e-05	0.00599187	0.000354002	0.0759327	4.2304
83571714	0.000101011	0	0.0697094	0	0.00148532	0.0568315	0	0.000168577	0.0550254	0	0.0038193	0.103426	0	0.00077215	0.0287104	0	0.000348484	0.0600967	0	0.000107243	0.0709447	0.00020728	0.00492961	0.0782518	0	0.00362529	0.0649656	0.0110384	0.904126	14.8337
83642839	0	0	0.00227538	6.37115e-06	4.63744e-05	0.00493046	0	0	0.00152236	0	5.55181e-05	0.00908447	0	1.42969e-05	0.00457446	0	0	0	0	0	0.00172306	0	0.000121346	0.0125835	0	6.92256e-05	0.00969386	0.000707821	0.0960394	4.26231
83722567	9.86847e-05	0	0.0288228	1.9647e-05	0.00138898	0.0178824	0	0.000300692	0.0167504	8.08425e-05	0.00191063	0.0242859	2.09244e-05	0.000566301	0.00326267	1.61434e-05	0.000950228	0.0183552	0	0.000713448	0.0254791	0.000134609	0.00442249	0.0272576	3.16451e-05	0.00282974	0.0250255	0.0228098	1.29618	16.7414
84662593	0.0315729	0	0.512626	0.000573022	0.0657333	0.596521	0	0.025345	0.476403	0.00119566	0.16973	0.688033	0.000126179	0.0457014	0.166575	0	0.0651543	0.620609	0	0.0275412	0.282118	0.00168945	0.170045	0.612043	0.0011005	0.166821	0.456085	0.35979	8.13085	81.5311
84662653	0.0724367	0	0.902488	0.00180436	0.084778	0.739892	0	0.0800356	0.798236	0.00479383	0.165259	0.827297	0.00130847	0.0797876	0.326289	0.000646702	0.143855	0.782537	0.000349048	0.0658717	0.406343	0.0064627	0.142146	0.909679	0.00249762	0.177243	0.76488	0.764557	13.6044	136.465
86355520	0	0	0	0	0	4.045e-05	0	0	0	0	0	6.49822e-05	0	0	1.97832e-05	0	0	0	0	0	0	0	0	0.000131569	0	0	4.16851e-05	1.13822e-05	0.000791924	0.071338
89152479	0.0392503	0	1.01488	0.00103263	0.0918941	0.91362	0	0.0552755	0.993478	0.0030028	0.23068	0.998067	0.000773791	0.0896977	0.286572	0.000163394	0.156004	0.841563	0	0.050261	0.406196	0.0044749	0.202376	1.01497	0.00224388	0.368964	0.998206	0.582363	11.0306	110.762
89152530	0.0096574	0	0.735302	0.000729813	0.0451002	0.679638	0	0.0217093	0.735309	0.000749748	0.151088	0.731914	0.000394879	0.0503245	0.355807	7.87186e-05	0.0674599	0.735483	0	0.0270631	0.300625	0.00234029	0.122274	0.746747	0.000829521	0.198905	0.748666	0.282704	7.76533	78.0573
89152531	0.564669	0.00155999	3.21615	0.0244652	0.446191	2.9195	0.00778285	0.553809	3.21255	0.0594278	0.567792	3.21625	0.0161791	0.228204	0.00912735	0.0216287	0.567792	3.20663	0.00904538	0.181307	1.64399	0.0541325	0.55429	3.19752	0.049365	0.416211	2.07366	5.12343	52.2864	523.394
89152533	0	0	0.00162512	0	0.000101804	0.0102784	0	0	0.00150287	0	0.000369065	0.0217801	0	0.000188293	0.00796868	0	0	0	0	0	0.00202788	0	0.000492684	0.0279551	0	4.72561e-05	0.0183549	7.92535e-05	0.0594646	3.33781
89155211	0	0	0.000326233	0	0.000215817	0.00178474	0	0	0.000686378	0	0.000147828	0.00205791	0	0.000141901	0.000996665	0	0.000141032	0	0	6.97653e-05	0.00338744	0	0.00014218	0.00352759	0	0.00022308	0.0043734	0.000800195	0.0669701	4.2683
89158250	0	0	0.000137959	0	8.59675e-05	0.00150018	0	0	0.000548677	0	0.00011841	0.00168548	0	0	0.00144563	0	0	0	0	0	0.00107638	0	0.000147844	0.00215323	0	2.67243e-05	0.00470233	4.41117e-05	0.0114634	1.58155
89885981	0.00119293	0	0.391462	8.94184e-05	0.00912091	0.391094	0	0.00264574	0.397879	0	0.0165861	0.437695	0	0.00796284	0.152284	0	0.00906276	0.292394	0	0.0032674	0.12443	0.000285988	0.0275378	1.16204	0	0.0200649	0.353855	0.0651914	3.72758	38.7104
90592575	0.00664921	0	0.538128	0.000257547	0.020427	0.401289	0	0.0142076	0.411574	0.00117782	0.0227863	0.553167	0	0.0207139	0.200341	0	0.0288691	0.285145	0	0.0191698	0.226651	0.00266565	0.0280124	0.471064	0.000748498	0.0506916	0.446406	0.194557	6.33162	64.0682
90592637	0.108456	0.000123261	0.930105	0.00314542	0.0772465	0.762118	0.00013022	0.0928964	0.799304	0.00572629	0.102343	0.760572	0.00091623	0.0603057	0.0561347	0.000699753	0.0790603	0.684778	0.00124282	0.0694128	0.316623	0.00894844	0.0868974	0.824234	0.00452806	0.107368	0.771957	1.74249	20.6882	206.059
90592717	0	0	4.69822e-06	0	1.09551e-05	6.67673e-05	0	0	0	0	0	0.00016941	0	0	5.43209e-05	0	0	0	0	0	4.87155e-06	0	3.16341e-05	0.000393195	0	0	0.000119458	0	0.00171469	0.217888
91214206	0.00499262	0	0.405861	0.000188451	0.022567	0.351029	0	0.00772698	0.36567	0.000185307	0.0640308	0.359983	0.00019308	0.0193417	0.213709	3.83019e-05	0.0227321	0.359773	0	0.0104958	0.14421	0.00089571	0.0559749	0.409797	0.000156177	0.0458881	0.371588	0.155136	5.83702	58.8596
91214232	0.00122604	2.12251e-06	0.0919413	4.8776e-05	0.00354757	0.0805592	0	0.00102171	0.0919415	9.70592e-05	0.00770516	0.0920228	2.91058e-05	0.00303822	0.0427305	1.94552e-06	0.0035677	0.0835741	2.00243e-06	0.00138039	0.0302815	0.00019233	0.0104835	0.0800798	6.55142e-05	0.00715711	0.0858489	0.0969149	4.78965	48.951
93007408	0.00644052	0	0.706103	0.000738796	0.0489782	0.565774	0	0.0199427	0.708601	0.000597909	0.104691	0.706985	0.000233606	0.0362726	0.326376	0.000150458	0.0519817	0.709482	7.43295e-05	0.0207232	0.25671	0.00182645	0.125616	0.687501	0.000517895	0.0784134	0.594798	0.269663	6.69208	67.7183
9625355	0.00633874	0	0.289145	0	0	2.05351	0	0.00309031	2.04152	0	0.0645493	2.52469	0	0.0435973	0.793962	0	0.0296433	1.05088	0	0.00294747	0.695642	0	0.0644808	2.52796	0	0.0521664	2.04152	0.00382696	1.45912	19.5669
9625433	0	0	0.000613504	0	0	0.00153486	0	0	0.000978067	0	0	0.00119565	0	4.51095e-05	0.00286238	0	0	0	0	0	0.00113237	6.06245e-05	4.29503e-05	0.00886818	0	8.95697e-05	0.00702113	0.000357292	0.030825	2.37413
9625875	0	0	0	0	0	4.73193e-05	0	0	0	0	0	2.52604e-05	0	0	3.88312e-05	0	0	0	0	0	0	1.37082e-05	0	9.2711e-05	0	0	1.64506e-05	1.4456e-05	0.000583632	0.0469052
9625955	0.00701978	0	0.231365	0.000146399	0.0122338	0.179323	0	0.00548052	0.231124	0.000219097	0.0290569	0.216361	7.76257e-05	0.0111794	0.0816954	1.85199e-05	0.0147262	0.21585	8.92247e-06	0.00600977	0.0834444	0.000523427	0.0306471	0.230139	0.000182302	0.0263453	0.194838	0.202419	6.13416	62.6132
9626243	0.0142702	0	0.403322	0.000362205	0.0293341	0.299101	0	0.018058	0.287891	0.00122126	0.0392739	0.382981	0.0003819	0.0192611	0.146535	0.000103198	0.0254943	0.241906	0	0.0194257	0.246184	0.00162219	0.0444169	0.402383	0.00055507	0.0604211	0.347601	0.259759	7.31781	73.8619
9626429	0	0	5.85019	0	0.254962	2.9697	0	0	5.85198	0	0.461544	3.55318	0	0.253495	2.30552	0	0.2067	7.19874	0	0	1.35907	0	0.359937	7.19434	0	0.277139	5.8515	0	1.87255	25.4652
9626510	0	0	0.264989	0	0.00545339	0.344207	0	0	0.209738	0	0.00446193	1.05225	0	0.00177553	0.235834	0	0	0.00335837	0	0	0.173059	0	0.00780581	0.648256	0	0.0053908	0.563898	0.00466329	0.495257	11.101
9627257	0	0	0.316642	0	0.00812834	0.423526	0	0	0.314646	0	0.0156551	1.38258	0	0	0.378312	0	0	0.0175881	0	0	0.193818	0	0.0156574	0.872412	0	0.00180287	0.98618	0.00381523	0.449995	11.6838
9627507	0	0	0.357922	0	0.0201878	0.412997	0	0	0.672965	0	0.0354286	1.61031	0	0.00554424	0.404673	0	0.00274194	0.591687	0	0	0.355116	0	0.0491909	1.17358	0	0.0236078	1.61031	0.0216718	1.65131	20.3698
9627909	0.000257117	0	0.0387456	0	0.000482294	0.105526	0	0	0.0781014	0	0.000767432	0.0635268	0.000268032	0.000497618	0.0744201	0	0.000725959	0.00462259	0	0.000246721	0.0668933	0	0.00132293	0.221742	0	0.00157893	0.186752	0.00344764	0.459615	9.71838
9628002	0.000489647	0	0.0728579	1.36931e-05	0.0015597	0.0481742	0	0.00032659	0.064668	2.23527e-05	0.00346514	0.0628998	0	0.00165806	0.0304536	0	0.00167908	0.0506203	3.36451e-06	0.000470014	0.0290082	6.44146e-05	0.00489132	0.068716	1.43651e-05	0.003577	0.0778111	0.0377667	2.66128	29.3203
9628660	0.00682833	0	0.772035	0.000776555	0.0144869	0.510676	0	0.00240173	0.646843	0.000547123	0.0408074	0.745061	0	0.015942	0.218886	0	0.0180901	0.613372	0	0.00477028	0.265412	0.00212579	0.0780632	0.657242	0.000261685	0.0436253	0.682138	0.0695608	3.70039	38.2482
9628932	0	0	0.000741999	0	2.69874e-05	0.00219021	0	0	0.000472592	0	3.48392e-05	0.00447023	0	3.05277e-06	0.00217671	0	0	0	0	0	0.000592479	0	0.000126109	0.00617367	0	2.05011e-05	0.00507758	0.00021843	0.0578462	3.43172
9629143	68.2283	9.01493	660.916	8.84303	10.0031	0.386111	9.15097	12.1617	0	9.0227	68.1417	430.753	2.16589	0	0	6.27807	0.0564572	0	3.7249	40.1527	268.318	9.15763	68.1411	604.942	9.15761	42.4806	144.612	132.185	1320.3	13210.3
9629267	0	0	0.00563915	0	0.000114202	0.0102607	0	0	0.00646967	0	0.000267644	0.0106694	0	7.7347e-05	0.00834437	0	3.03264e-05	2.44337e-05	0	0	0.00576052	1.56948e-05	0.000472444	0.0219971	0	0.000243476	0.0235843	0.00235715	0.226241	6.1022
9629378	0	0	0.000149849	0	0	0.000684751	0	0	9.30318e-05	0	4.89659e-06	0.000807979	0	0	0.000867916	0	0	0	0	0	0.000250246	0	5.17675e-05	0.00225022	0	1.5859e-05	0.00208929	7.41509e-05	0.0211897	1.73785
9629524	0.899427	0.00757358	4.81128	0.0261169	0.51018	4.31546	0.00198972	0.969587	4.4059	0.0542295	0.882838	4.64713	0.0153836	0.324522	0.0437092	0.0182484	0.757792	4.48979	0.00673787	0.303182	2.3119	0.0722443	0.747206	4.81439	0.0401243	0.689043	3.72379	2.96336	33.0341	335.113
9629644	0	0	0.0655644	0	0	0.138144	0	0	0.0559417	0	0.00186164	0.225497	0	0.00176008	0.078204	0	0	0	0	0	0.0570755	0	0.00385046	0.291707	0	0.000806376	0.241385	0.00156731	0.196343	6.13538
9629653	0	0	0	0.000151646	0.00211978	0.0245264	0	0.00298774	0.021174	0.000149099	0.00161166	0.0480997	0	0	0.000889268	0	0.000732931	0.00133117	0.000311673	0.00431897	0.0287678	0.000633982	0.00206857	0	0.00248382	0.00167254	0.0486247	0.101877	4.54948	46.3879
9629732	0	0	2.91772e-05	0	0	0.000253674	0	0	1.69307e-05	0	0	0.000708481	0	5.48704e-06	0.000266164	0	0	0	0	0	6.20529e-05	0	2.39659e-05	0.00108259	0	0	0.000798426	9.56446e-06	0.00471044	0.690008
9629818	8.1885e-05	0	0.0268739	0	0.000596291	0.0233054	0	6.7916e-05	0.0232968	1.35054e-05	0.00117967	0.0297399	1.34773e-05	0.00034202	0.011553	0	0.000358448	0.027197	0	0.000161199	0.0200234	4.24021e-05	0.00157151	0.0409773	1.32594e-05	0.00128504	0.0323544	0.00693514	0.811488	12.3111
9630125	0.0547169	7.90288e-05	0.448561	0.00123642	0.037977	0.405208	7.02586e-05	0.071639	0.449074	0.00269589	0.129246	0.448564	0.000797417	0.0434541	0.0335542	0.00053832	0.116138	0.448411	0.000150516	0.0337401	0.208344	0.00362076	0.0821991	0.448564	0.00214352	0.125092	0.381632	1.61659	20.5117	205.325
9630327	0	0	0.00517372	0	0.000439617	0.0139423	0	0	0.00953729	0.000304222	0.000586819	0.0104335	0	0.000108828	0.0119694	0	0.000109215	0.000749822	0	0	0.00654449	0	0.000584424	0.0237878	0	0.000110082	0.0261083	0.000702016	0.199504	6.64086
9630386	0.00246655	0	0.411014	0.000147733	0.0105088	0.307798	0	0.00249444	0.365793	0.000371906	0.00960022	0.415883	0.00015154	0.00991439	0.13852	0	0.0132077	0.195374	0	0.00471406	0.141918	0.000954296	0.0297646	0.418081	9.86191e-05	0.023477	0.292812	0.064982	4.19297	43.3515
9630464	0.00150418	0	0.285562	0.000180382	0.00567105	0.153502	0	0.000273989	0.353184	0	0.0105805	0.371866	0	0.00482854	0.149319	0	0.00394082	0.251864	0	0.000894341	0.123567	0.000179334	0.0190554	0.304118	0	0.0121534	0.340858	0.0332828	2.46218	27.4689
9630525	0	0	0	0	0	0.000556163	0	0	0	0	0	0.00157353	0	0	0.000903279	0	0	0	0	0	0.000741534	0	0	0.00309854	0	0	0.00113239	0.000229072	0.00274429	0.757398
9630566	0.0367748	0	0.918239	0.000750812	0.062005	0.641668	0.000473065	0.0516289	0.575336	0.00167361	0.0687592	1.16159	0.000609285	0.00584333	0.0103369	0.00122965	0.00815695	0.0848963	0.00197772	0.103199	0.81016	0.0070556	0.0308035	0.839791	0.00352951	0.0685604	0.7397	1.0596	15.1844	153.583
9630966	0	0	0	0	0	0.000131428	0	0	4.84882e-06	0	4.44024e-06	0.000215069	0	9.09404e-06	0.000242623	0	0	0	0	0	0.000139668	0	2.51037e-05	0.000449795	0	9.0511e-06	0.000616611	0.000115466	0.0101405	1.19641
9631195	0	0	0.00272938	0	2.07235e-05	0.00795298	0	0	0.00229193	0	4.32755e-05	0.0071208	0	3.1802e-05	0.0076301	0	0	0	0	1.12185e-05	0.00288513	0	0.000250743	0.0177882	0	0.000185548	0.0164381	0.00102877	0.112849	4.86447
9631294	0	0	0.000144923	0	4.24742e-06	0.000245756	0	0	6.61127e-05	0	0	0.000668811	0	2.33137e-06	0.000352869	0	0	0	0	0	0.000119718	0	9.05459e-06	0.000616839	0	2.16767e-06	0.00063515	3.55442e-05	0.00489257	0.373266
9632287	0	0	0	0.0306221	0.451826	0.969765	0.0489092	0.390126	3.76717	0	0.368119	0.671951	0.0059338	0.028922	0	0	0.0345165	0.239024	0.0951701	1.31989	20.3744	0.0558377	0	26.5908	0.0639521	0.883174	9.57429	7.74039	77.4686	779.108
9632857	0.057868	0	2.55519	0.00527467	0.1211	2.3292	0	0.0628823	2.63275	0.00515363	0.286655	2.55595	0	0.0823036	1.05133	0	0.151314	2.55595	0	0.0702808	0.918155	0.0111977	0.238614	2.59554	0.00694345	0.208463	2.6336	0.154179	6.12409	62.3175
9632893	0	0	0	0	9.13336e-05	0.00103136	0	0	0.000977133	0	0	0.00035536	0	0	0.00102504	0	0	0	0	0	0.000340574	0	0	0.00244692	0	0	0.00280982	0.00012307	0.0235017	1.75045
9632937	0.000586371	0	0.0804347	0	0.00211085	0.0871275	0	0.000807345	0.0837199	0	0.00109591	0.0994039	7.20236e-05	0.00263231	0.0554786	7.20236e-05	0.00227403	0.0895481	0	0.000820784	0.0701271	0.000247701	0.00258869	0.139841	0	0.00372204	0.112231	0.0194532	1.62457	20.773
9633000	0.0126291	0	0.522288	0.000319157	0.0251915	0.401187	0	0.00728735	0.473415	0.000746194	0.059112	0.522242	0.000134789	0.0196476	0.185108	0	0.0256504	0.424426	0	0.00834313	0.181396	0.0012728	0.0637037	0.521758	0.000460143	0.0473766	0.476805	0.149858	5.31756	54.3668
9633069	0	0	4.55274e-06	0	2.34345e-05	3.7525e-05	0	0	4.49725e-06	0	1.49544e-05	6.58996e-05	0	0	5.54978e-05	0	0	0	0	0	5.50114e-05	0	4.14997e-05	0.000242552	0	1.42778e-05	0.000195909	9.02376e-06	0.00481024	0.460387
9633550	0.00369982	0	0.104471	0.00058823	0.00696652	0.0786472	0	0.00377387	0.0725472	0.0011319	0.00576576	0.107934	0.000195875	0.00554574	0.0272811	0	0.00703406	0.0498957	0	0.0112941	0.031855	0.00126944	0.0060566	0.0762583	0.000918398	0.00812178	0.0943079	0.155651	5.67769	57.0728
9634119	0.00579275	0	0.175912	0.00021368	0.0157956	0.211173	0	0.00807759	0.180255	0.000214967	0.0153387	0.269402	0	0.0108833	0.121291	7.70205e-05	0.0143342	0.202856	0	0.0148505	0.157228	0.00029181	0.022943	0.244012	0.000366707	0.0210697	0.252048	0.067819	4.93483	50.1015
9634155	0.00220438	0	0.22447	7.47e-05	0.00554587	0.103391	0	0.00109378	0.0976481	8.66114e-05	0.017062	0.122007	0.000227811	0.00443349	0.0582435	0	0.00598128	0.0946647	8.409e-05	0.00471586	0.118851	0.00052595	0.0188038	0.18203	0.00015958	0.0198173	0.126203	0.0822275	3.75871	38.7524
9634221	0	0	9.65114e-05	0	1.95819e-05	0.000828151	0	0	7.78258e-05	0	2.73719e-05	0.00204853	0	6.40259e-06	0.000892952	0	0	0	0	0	0.000211407	7.25883e-06	5.65634e-05	0.00334462	0	1.2948e-05	0.00259454	0.000262647	0.0240856	1.83807
9634626	0.000203945	0	0.254677	8.96818e-05	0.00735886	0.222422	0	0.00158394	0.234346	0.00041503	0.00845681	0.321304	0	0.00649216	0.0763919	0	0.00727863	0.197414	0	0.00462895	0.149206	0.000423505	0.013536	0.506772	0.000108462	0.0163963	0.285503	0.0560437	3.38633	35.6883
9634679	0	0	5.4914e-06	0	0	5.38788e-05	0	0	1.28654e-06	0	0	0.000117193	0	0	3.54642e-05	0	0	0	0	0	6.8095e-06	0	1.53726e-06	0.000201454	0	0	9.23376e-05	1.86886e-05	0.00173227	0.240047
9634948	0	0	0	0.0277085	0.283693	0	0	0.0356246	0	0	0.123227	27.9113	0	0	0	0	0	0	0.0593586	3.52347	28.9585	0.0115215	1.59814	34.3672	0.0809948	0.34609	7.18082	11.4339	116.423	1166.38
9634983	0.000231732	0	0.119862	0.000232836	0.0035152	0.0861914	0	0.00233884	0.0838243	0.000158148	0.00319556	0.150168	0	0.000845829	0.0230409	0	0.000776465	0.0880153	0	0.00581275	0.0620383	0.00053882	0.00329497	0.0817981	0.000156625	0.00874585	0.119062	0.0512539	2.68773	29.5902
9635165	0	0	0	0	0	6.8862e-05	0	0	6.72525e-05	0.000160491	0	0	0	0	0	0	0	0	0	0	7.49318e-05	0.00016019	0	0	0.0001476	0	0	0	0.00904436	0.878953
9635250	0	0	4.59751e-05	0	1.14777e-05	0.000367974	0	0	1.86827e-05	0	1.21182e-05	0.000804537	0	4.15418e-06	0.000265106	0	0	0	0	0	1.88044e-05	4.32743e-06	4.22025e-05	0.00125778	0	0	0.000811535	0.000186557	0.00958974	1.0373
9635581	0.000161501	0	0.0900182	7.83382e-05	0.00196622	0.077714	0	0.000151149	0.095718	0	0.00380931	0.139558	3.78378e-05	0.00187901	0.0747128	0	0.000963679	0.120535	0	0.000115563	0.0668459	3.92385e-05	0.00451838	0.130737	0	0.00346046	0.129976	0.0182699	1.43029	18.3869
9635677	0.00841916	0	0.0979848	0.000447023	0.0148714	0.0891349	0	0.00178848	0.13072	0.000519654	0.0230676	0.218406	0.000116654	0.00641093	0.0324779	0	0.0114975	0.0561757	5.97887e-05	0.0103651	0.0674429	0.000970313	0.00353344	0.428927	0.000375325	0.00647998	0.115619	0.0559063	4.08967	41.4603
96980809	0	0	0.000249483	3.55018e-06	1.63035e-05	0.00172615	0	0	0.000328309	0	3.12156e-05	0.00356839	0	1.32352e-05	0.00163624	0	3.25138e-06	0	0	0	0.0004132	3.57358e-06	7.7167e-05	0.00480632	0	3.4631e-05	0.00364745	0.000368627	0.0384301	2.84203
9910036	0	0	0.137902	0	0.000755599	0.220104	0	0	0.114841	0	0.00506025	0.347177	0	0.000919932	0.164465	0	0	0	0	0	0.104286	0	0.00946508	0.1649	0	0.00772026	0.316079	0.00580303	0.413531	8.2852
9964314	9.61988e-06	0	0.000911612	0	2.95058e-05	0.00132247	0	4.6879e-06	0.000770659	0	4.54115e-05	0.00227825	0	2.35343e-05	0.00134806	0	1.19071e-05	8.3224e-06	0	1.18552e-05	0.000704741	0	0.000100775	0.0022013	0	4.26027e-05	0.00215524	0.00034191	0.0229224	0.881795
9964607	0	0	0.00544616	0	0.000229662	0.0134084	0	0	0.00344436	0	8.04043e-05	0.0310737	0	0	0.0126967	0	0	0	0	0	0.00425209	0	0.000601581	0.0393051	0	0.000151066	0.0241567	0.000483652	0.0617358	3.80051
