# Supplementary material for: Fragmentation and Coverage Variation in Viral Metagenome Assemblies, and Their Effect in Diversity Calculations
Source: Front Bioeng Biotechnol. 2015 Sep 17;3:141. doi: 10.3389/fbioe.2015.00141 (PMC4585024; doi:10.3389/fbioe.2015.00141)
Supplement: Supplementary file 9 [file Table_9.XLSX]

## Sheet: Sheet1
Association of variables to the first component	Pearson's correlation coefficient	P value
Contig_specSpecies	0.987776	1.05508e-21
Contig_ace	0.987771	1.06072e-21
Contig_chao	0.987746	1.08819e-21
GI_ace	0.96944	9.01101e-17
GI_specSpecies	0.966393	2.90761e-16
GI_chao	0.955917	8.16416e-15
GI_shannon	0.830775	8.14581e-08
Contig_shannon	0.706706	3.78208e-05
PHACCS_shannon	0.434674	0.0234674
Association of variables to the second component	Pearson's correlation coefficient	P value
PHACCS_shannon	0.530435	0.00442425
Contig_shannon	0.430109	0.0251359																			correlation	p.value
